# Supplementary material for: The EDGE2 protocol: Advancing the prioritisation of Evolutionarily Distinct and Globally Endangered species for practical conservation action
Source: PLoS Biol. 2023 Feb 28;21(2):e3001991. doi: 10.1371/journal.pbio.3001991 (PMC9974121; doi:10.1371/journal.pbio.3001991)
Supplement: S1 Data — (XLSX) [file pbio.3001991.s003.xlsx]

## Sheet: Read Me
Tab	Description
All EDGE2 Scores	ED and EDGE scores for all species
EDGE Species List	Priority species for conservation action whose EDGE score are above median EDGE for the clade 95% of the time and are VU, EN, CR on the IUCN Red List
EDGE Research List	Priority species for conservation action whose EDGE score are above median EDGE for the clade 95% of the time and are DD on the IUCN Red List or unassessed
EDGE Watch List	Priority species for conservation action whose EDGE score are above median EDGE for the clade 95% of the time and are LC or NT on the IUCN Red List
Borderline EDGE Species List	Priority species for conservation action whose EDGE score are above median EDGE for the clade 80-94% of the time and are VU, EN, CR on the IUCN Red List
Phylogenetic data	Information on placement of species into phylogeny

## Sheet: All EDGE2 Scores
RL.ID	Order	Family	Species	RL.cat	TBL.median	TBL.IQR.low	TBL.IQR.high	ED.median	ED.IQR.low	ED.IQR.high	EDGE.median	EDGE.IQR.low	EDGE.IQR.high	no.above.median	EDGE.species
3339	Diprotodontia	Burramyidae	Burramys parvus	CR	27.1725	25.0819	29.4255	27.1726	25.082	29.4257	25.1308	22.2114	27.7184	1000	YES
6302	Primates	Daubentoniidae	Daubentonia madagascariensis	EN	41.0943	38.7115	43.5843	41.0943	38.7115	43.5843	20.1312	16.4539	23.9942	1000	YES
9564	Diprotodontia	Petauridae	Gymnobelideus leadbeateri	CR	21.556	19.8314	23.1391	21.5561	19.8314	23.1391	19.8501	17.57	22.0373	1000	YES
20320	Eulipotyphla	Solenodontidae	Atopogale cubana	EN	3.80487	1.22576	9.55541	40.6677	33.843	48.0992	19.6839	16.1014	24.0214	1000	YES
14222	Dasyuromorpha	Myrmecobiidae	Myrmecobius fasciatus	EN	33.7307	31.5512	36.0625	33.7307	31.5512	36.0625	16.4663	13.5891	19.7255	1000	YES
136497	Pholidota	Manidae	Manis culionensis	CR	4.97292	1.89699	11.755	16.676	13.1142	20.8479	15.1416	11.7602	19.0479	1000	YES
12764	Pholidota	Manidae	Manis pentadactyla	CR	0.759301	0.457598	1.29865	15.6415	12.281	20.0198	14.2692	11.0918	18.1353	1000	YES
12763	Pholidota	Manidae	Manis javanica	CR	0.757052	0.456156	1.28059	15.8474	12.284	20.0643	14.2319	11.0472	18.1727	1000	YES
14260	Chiroptera	Mystacinidae	Mystacina robusta	CR	3.44862	1.24404	8.54369	14.0768	11.04	17.5003	12.6233	9.9855	16.3587	1000	YES
6553	Perissodactyla	Rhinocerotidae	Dicerorhinus sumatrensis	CR	12.5484	11.7033	13.5253	13.2468	12.4714	14.3135	12.2705	10.861	13.4924	1000	YES
20332	Eulipotyphla	Soricidae	Solisorex pearsoni	EN	26.468	23.5706	28.5447	26.468	23.5706	28.5447	12.219	9.5382	15.2654	1000	YES
714	Carnivora	Ailuridae	Ailurus fulgens	EN	23.5443	22.0397	25.1093	23.5443	22.0397	25.1093	11.5085	9.65176	13.6734	1000	YES
22920	Primates	Lemuridae	Varecia rubra	CR	0.925376	0.691134	1.1738	12.3623	11.0993	13.6758	11.3069	9.78682	12.7963	1000	YES
22918	Primates	Lemuridae	Varecia variegata	CR	0.924814	0.69108	1.17322	12.4624	10.9606	13.6686	11.2946	9.83342	12.8014	1000	YES
12761	Pholidota	Manidae	Manis crassicaudata	EN	5.15424	1.92306	11.9577	22.9531	19.693	26.4654	11.1949	8.93419	14.0443	1000	YES
10826	Primates	Indriidae	Indri indri	CR	11.2378	10.4184	12.1615	11.2378	10.4185	12.1616	10.4424	9.21304	11.5734	1000	YES
12646	Rodentia	Nesomyidae	Macrotarsomys ingens	EN	21.461	18.188	23.8745	21.6285	18.7938	23.9611	10.0015	8.04627	12.4366	999	YES
18655	Chiroptera	Pteropodidae	Mirimiri acrodonta	CR	10.6753	9.1728	12.0532	10.9319	9.58868	12.3308	9.92377	8.29869	11.5382	999	YES
23179	Monotremata	Tachyglossidae	Zaglossus bruijni	CR	6.27759	3.48194	11.0182	11.015	7.42163	16.3122	9.92292	6.72482	14.6919	1000	YES
136322	Monotremata	Tachyglossidae	Zaglossus attenboroughi	CR	6.19455	3.38971	10.4148	11.106	7.49006	15.7877	9.77255	6.78628	14.9588	1000	YES
12119	Artiodactyla	Lipotidae	Lipotes vexillifer	CR	10.6752	9.62799	11.6112	10.7206	9.70154	11.6364	9.76888	8.39801	10.9445	1000	YES
14261	Chiroptera	Mystacinidae	Mystacina tuberculata	VU	3.44862	1.24404	8.54369	40.4519	36.2901	44.1526	9.36378	7.98697	11.4519	1000	YES
10588	Eulipotyphla	Erinaceidae	Neohylomys hainanensis	EN	18.9302	17.3605	20.5251	18.977	17.3776	20.5671	9.24538	7.57251	11.0984	1000	YES
3326	Lagomorpha	Leporidae	Bunolagus monticularis	CR	8.71768	7.37608	9.81561	9.92449	8.66052	11.0536	8.85808	7.31237	10.2416	999	YES
21972	Rodentia	Muridae	Tokudaia muenninki	CR	6.65721	6.03246	7.40004	9.48331	8.5811	10.4106	8.70459	7.51854	9.74673	1000	YES
121097935	Primates	Hominidae	Pongo abelii	CR	1.97387	1.63499	2.37816	9.39185	8.40134	10.3308	8.53918	7.40433	9.62595	1000	YES
17975	Primates	Hominidae	Pongo pygmaeus	CR	1.97387	1.63499	2.37816	9.37186	8.43152	10.3443	8.52941	7.39776	9.6258	1000	YES
136193	Eulipotyphla	Erinaceidae	Hylomys megalotis	DD	34.4621	32.4045	36.5315	34.4621	32.4045	36.5315	8.27873	3.64007	20.6154	992	NO
10714	Rodentia	Nesomyidae	Hypogeomys antimena	EN	16.8939	14.1089	18.8577	16.9812	14.6118	18.9018	7.94715	6.29843	10.0281	999	YES
18597	Artiodactyla	Bovidae	Pseudoryx nghetinhensis	CR	8.41234	6.84706	9.3439	8.41897	7.0069	9.3439	7.58917	5.88125	8.81486	1000	YES
41758	Artiodactyla	Platanistidae	Platanista gangetica	EN	15.1366	13.9069	16.4322	15.1444	13.9121	16.4514	7.3026	6.01251	8.89677	1000	YES
19832	Artiodactyla	Bovidae	Saiga tatarica	CR	7.89435	7.3395	8.55121	7.89435	7.3395	8.55121	7.221	6.46042	8.09215	1000	YES
12650	Peramelemorphia	Thylacomyidae	Macrotis lagotis	VU	29.4072	27.4997	31.4916	29.4072	27.4997	31.4916	7.18018	5.96644	8.55732	1000	YES
6506	Eulipotyphla	Talpidae	Desmana moschata	EN	13.24	11.6408	14.7919	14.7404	12.9017	16.5302	7.07496	5.87176	8.55332	1000	YES
16892	Diprotodontia	Phascolarctidae	Phascolarctos cinereus	VU	29.1375	27.0479	31.0315	29.2592	27.2042	31.1839	7.0234	5.89884	8.30521	1000	YES
6557	Perissodactyla	Rhinocerotidae	Diceros bicornis	CR	6.23582	5.63888	6.85567	7.69431	7.02958	8.33393	7.00486	6.22277	7.86619	1000	YES
19495	Perissodactyla	Rhinocerotidae	Rhinoceros sondaicus	CR	4.8557	4.3036	5.41287	7.42955	6.81191	8.15534	6.84684	5.94707	7.66282	1000	YES
41576	Primates	Cheirogaleidae	Cheirogaleus sibreei	CR	7.51997	2.17283	8.72324	7.76545	4.51399	8.82553	6.74471	4.07335	8.18442	993	YES
11374	Chiroptera	Pteropodidae	Latidens salimalii	EN	13.7436	4.77862	15.7534	14.2636	11.6262	16.0728	6.66356	5.02671	8.34238	1000	YES
40488	Monotremata	Ornithorhynchidae	Ornithorhynchus anatinus	NT	49.6991	47.7133	52.3034	51.2378	49.1729	54.0371	6.61663	5.71346	7.56085	1000	NO
10032	Artiodactyla	Hippopotamidae	Choeropsis liberiensis	EN	5.19654	4.51929	6.21306	13.4723	12.015	15.0345	6.53215	5.42714	7.91078	1000	YES
741	Rodentia	Cricetidae	Neomicroxus latebricola	EN	12.564	11.2334	13.8529	12.9513	11.6598	14.1622	6.30503	5.03047	7.67685	999	YES
6985	Rodentia	Echimyidae	Callistomys pictus	EN	12.663	11.7686	13.7451	12.6902	11.7945	13.7544	6.18087	5.21878	7.4327	1000	YES
5529	Rodentia	Cricetidae	Cricetus cricetus	CR	6.79747	2.48281	7.9125	6.83221	2.82974	7.92323	6.06185	0.100632	0.490924	989	YES
16673	Rodentia	Cricetidae	Peromyscus mayensis	CR	6.46798	4.27228	7.05442	6.58526	5.89932	7.07563	6.02152	5.02134	6.73657	998	YES
6313	Rodentia	Nesomyidae	Delanymys brooksi	VU	27.3258	7.26963	31.8493	27.8401	13.6618	32.012	5.99251	3.30097	8.07556	998	YES
18107	Diprotodontia	Potoroidae	Potorous gilbertii	CR	5.81662	5.01875	6.61814	6.43317	5.63088	7.19009	5.83271	4.98525	6.69611	1000	YES
21472	Perissodactyla	Tapiridae	Acrocodia indicus	EN	11.223	10.4019	12.1885	11.6753	10.8044	12.6983	5.59897	4.69204	6.7819	1000	YES
868	Primates	Cheirogaleidae	Allocebus trichotis	EN	11.2745	10.3871	12.2548	11.2745	10.3871	12.2548	5.4787	2.24227	3.17694	1000	YES
6664	Rodentia	Echimyidae	Santamartamys rufodorsalis	CR	5.79938	4.97799	6.68054	5.92753	5.15363	6.7898	5.43424	4.55312	6.29893	1000	YES
16138	Dasyuromorpha	Dasyuridae	Parantechinus apicalis	EN	11.1191	10.2549	12.0453	11.1192	10.255	12.0454	5.41141	4.46557	6.54648	1000	YES
61925	Pilosa	Bradypodidae	Bradypus pygmaeus	CR	4.2882	1.7845	9.39878	5.80358	3.00955	10.5989	5.27213	2.69788	9.59876	998	YES
10103	Artiodactyla	Hippopotamidae	Hippopotamus amphibius	VU	5.19654	4.51929	6.21306	21.9635	19.1381	25.1441	5.21867	4.30156	6.31448	1000	YES
16559	Lagomorpha	Leporidae	Pentalagus furnessi	EN	8.64704	7.17878	9.78284	10.9948	9.13932	12.1659	5.11842	3.95661	6.4237	993	YES
41291	Lagomorpha	Leporidae	Oryctolagus cuniculus	EN	9.87487	8.49492	10.9682	10.6027	9.26772	11.6307	4.95799	3.84279	6.20541	996	YES
5481	Chiroptera	Craseonycteridae	Craseonycteris thonglongyai	NT	38.175	35.7074	41.0661	38.175	35.7074	41.0661	4.9161	4.25201	5.64466	1000	NO
3833	Lagomorpha	Leporidae	Caprolagus hispidus	EN	9.75623	8.17886	10.844	10.5112	8.86479	11.5318	4.90856	3.60111	6.13793	994	YES
17460	Rodentia	Capromyidae	Plagiodontia aedium	EN	9.90265	8.93784	11.0059	9.90278	8.93796	11.006	4.83079	3.96539	5.79024	1000	YES
39994	Primates	Hominidae	Gorilla beringei	CR	1.11339	0.914484	1.3695	5.20527	4.72858	5.81831	4.80704	4.16097	5.43295	1000	YES
9404	Primates	Hominidae	Gorilla gorilla	CR	1.11339	0.914484	1.3695	5.23782	4.681	5.80427	4.79292	4.16809	5.43214	1000	YES
12762	Pholidota	Manidae	Smutsia gigantea	EN	6.62357	5.36487	8.00972	9.75503	8.39878	11.2793	4.78312	3.86405	5.90597	1000	YES
4366	Rodentia	Erethizontidae	Chaetomys subspinosus	VU	20.1267	18.4463	22.2041	20.1267	18.4463	22.2041	4.75906	3.9911	5.71615	1000	YES
6295	Dasyuromorpha	Dasyuridae	Dasyurus hallucatus	EN	9.54255	8.78041	10.5207	9.54277	8.78059	10.5209	4.7176	3.86507	5.6421	1000	YES
18	Rodentia	Abrocomidae	Abrocoma boliviensis	CR	2.82494	0.860885	8.32661	5.226	2.49328	9.01709	4.6884	2.20687	8.20086	994	YES
17481	Rodentia	Platacanthomyidae	Platacanthomys lasiurus	VU	19.5163	9.39278	33.2737	19.6469	9.53506	33.4291	4.64679	2.14928	7.98495	989	YES
21973	Rodentia	Muridae	Tokudaia osimensis	EN	1.75355	1.44328	2.04624	9.19935	7.75329	10.748	4.56339	3.5829	5.54343	1000	YES
136695	Rodentia	Muridae	Tokudaia tokunoshimensis	EN	1.75355	1.44328	2.04624	9.36144	7.89402	10.9307	4.51182	3.58749	5.51045	1000	YES
15188	Artiodactyla	Giraffidae	Okapia johnstoni	EN	9.10712	7.99315	10.1013	9.18738	8.08942	10.2006	4.46958	3.70454	5.46808	1000	YES
9608	Rodentia	Cricetidae	Habromys chinanteco	CR	2.65389	1.91432	3.17365	4.92215	3.75243	5.61205	4.386	3.33744	5.26614	999	YES
9611	Rodentia	Cricetidae	Habromys simulatus	CR	2.57683	1.83823	3.13169	4.86675	3.63468	5.61958	4.37332	3.30762	5.2291	998	YES
136468	Rodentia	Cricetidae	Microakodontomys transitorius	EN	8.97418	7.98705	9.93709	9.01803	8.07226	9.94647	4.35878	3.46927	5.32539	997	YES
18711	Carnivora	Mustelidae	Pteronura brasiliensis	EN	8.80223	8.1048	9.53637	8.80223	8.1048	9.53637	4.34044	3.59812	5.23016	1000	YES
9674	Primates	Lemuridae	Prolemur simus	CR	4.67143	4.21041	5.16425	4.71145	4.25482	5.20354	4.33635	3.75257	4.9067	1000	YES
41504	Tubulidentata	Orycteropodidae	Orycteropus afer	LC	77.7265	71.7818	82.4551	77.7265	71.7818	82.4551	4.30767	2.46112	5.93306	992	NO
19711	Peramelemorphia	Peramelidae	Rhynchomeles prattorum	EN	8.8744	6.14397	12.2092	8.89613	6.20428	12.2265	4.27118	2.99198	6.25499	1000	YES
136274	Rodentia	Echimyidae	Phyllomys mantiqueirensis	CR	4.461	1.82923	5.30647	4.74926	3.60453	5.43506	4.2395	3.16629	5.05998	995	YES
136552	Monotremata	Tachyglossidae	Zaglossus bartoni	VU	6.39485	3.22691	11.0041	18.0991	13.2852	24.2704	4.19992	3.06367	6.25279	1000	YES
63543	Artiodactyla	Camelidae	Camelus ferus	CR	2.66612	#N/A	#N/A	4.60529	#N/A	#N/A	4.16445	#N/A	#N/A	1000	YES
40540	Dasyuromorpha	Dasyuridae	Sarcophilus harrisii	EN	8.35979	7.66117	9.24007	8.35999	7.66136	9.24028	4.12822	3.42611	4.94865	1000	YES
21142	Eulipotyphla	Soricidae	Suncus dayi	EN	8.6216	1.66975	11.0012	9.30657	4.37714	11.0819	4.08146	2.16677	5.73394	992	YES
6082	Carnivora	Viverridae	Cynogale bennettii	EN	8.27366	7.58931	9.06396	8.29554	7.60797	9.09838	4.07108	3.34418	4.86644	1000	YES
23115	Rodentia	Cricetidae	Xenomys nelsoni	EN	9.10196	4.13669	10.5479	9.12358	4.27773	10.5586	4.05404	2.11416	5.45806	999	YES
7140	Proboscidea	Elephantidae	Elephas maximus	EN	4.69902	3.86493	5.69152	7.68603	5.87257	10.8053	3.88435	2.81836	5.35505	1000	YES
8826	Eulipotyphla	Talpidae	Galemys pyrenaicus	VU	13.24	11.6408	14.7919	16.2087	13.9204	18.5182	3.87582	3.10527	4.76969	1000	YES
23323	Rodentia	Geomyidae	Zygogeomys trichopus	EN	7.56009	7.04564	8.20028	7.56009	7.04564	8.20028	3.79274	3.16319	4.47137	1000	YES
16726	Diprotodontia	Petauridae	Petaurus abidi	CR	4.21477	1.91545	5.29095	4.22687	2.17728	5.2917	3.79045	2.03151	4.84085	993	YES
3036	Pilosa	Bradypodidae	Bradypus torquatus	VU	14.0046	7.74207	17.3315	15.9211	13.7198	18.4372	3.73784	3.12735	4.56175	1000	YES
12767	Pholidota	Manidae	Phataginus tricuspis	EN	3.60819	2.84576	4.74357	7.46351	6.38094	8.89081	3.71048	2.93834	4.66287	1000	YES
4703	Cingulata	Chlamyphoridae	Calyptophractus retusus	DD	11.8927	10.0722	13.7057	15.4453	12.8991	19.4068	3.68971	1.65796	9.13939	972	NO
7949	Perissodactyla	Equidae	Equus africanus	CR	4.00516	3.60746	4.42865	4.009	3.61666	4.43167	3.673	3.2264	4.11487	1000	YES
3921	Rodentia	Echimyidae	Carterodon sulcidens	DD	16.8068	15.6281	17.9002	16.8068	15.6282	17.9003	3.64483	1.66658	9.37132	976	NO
136557	Rodentia	Octodontidae	Pipanacoctomys aureus	CR	3.87743	3.31705	4.544	4.02059	3.44875	4.63517	3.63676	3.03781	4.30238	1000	YES
8269	Rodentia	Sciuridae	Eupetaurus cinereus	EN	7.49569	6.40178	8.51605	7.57578	6.56394	8.58721	3.62586	2.93853	4.52154	1000	YES
41712	Artiodactyla	Balaenidae	Eubalaena glacialis	CR	3.97826	3.57944	4.47206	3.98381	3.59152	4.4833	3.61384	1.59209	2.39126	1000	YES
136414	Rodentia	Echimyidae	Trinomys yonenagae	EN	7.47123	6.64407	8.22422	7.48131	6.68252	8.22728	3.6131	3.01117	4.41099	1000	YES
11171	Diprotodontia	Macropodidae	Lagostrophus fasciatus	VU	14.9925	13.9299	16.2708	14.9925	13.9299	16.2708	3.56002	3.01857	4.27517	1000	YES
6405	Scandentia	Tupaiidae	Dendrogale melanura	DD	14.0706	12.1847	16.3573	14.0706	12.1847	16.3573	3.55393	1.63052	7.84477	975	NO
10591	Rodentia	Muridae	Hylomyscus baeri	EN	7.31458	6.413	8.10003	7.37239	6.50836	8.14862	3.5264	2.85504	4.33355	998	YES
12273	Chiroptera	Phyllostomidae	Lonchorhina orinocensis	VU	14.8616	13.2268	16.4691	15.309	13.6718	16.8339	3.51101	2.88183	4.32839	1000	YES
4704	Cingulata	Chlamyphoridae	Chlamyphorus truncatus	DD	11.8927	10.0722	13.7057	15.8969	12.9596	19.5759	3.50836	1.64931	8.35922	972	NO
19496	Perissodactyla	Rhinocerotidae	Rhinoceros unicornis	VU	4.85313	4.29955	5.40926	14.7463	13.5802	15.9522	3.46873	2.90534	4.17415	1000	YES
6439	Rodentia	Nesomyidae	Dendromus kahuziensis	CR	3.2593	1.25452	7.07131	3.80258	1.80539	7.7967	3.46123	1.664	6.86708	992	YES
9609	Rodentia	Cricetidae	Habromys lepturus	CR	1.17112	0.897703	1.45211	3.78914	2.8231	4.39011	3.44564	2.40392	4.13007	993	YES
18144	Cingulata	Chlamyphoridae	Priodontes maximus	VU	14.5056	12.8804	16.6343	14.506	12.8804	16.6347	3.42056	2.84209	4.1452	1000	YES
8553	Eulipotyphla	Soricidae	Feroculus feroculus	EN	6.56988	1.5035	9.25868	7.27898	3.98711	9.56584	3.41862	1.87132	4.83039	988	YES
18492	Diprotodontia	Pseudocheiridae	Pseudocheirus occidentalis	CR	3.09948	1.21392	6.39669	3.71598	1.96003	6.8	3.41158	1.71745	6.4265	998	YES
136582	Rodentia	Cricetidae	Habromys ixtlani	CR	1.12335	0.828794	1.42862	3.76318	2.75484	4.46257	3.41014	2.44012	4.09862	997	YES
20229	Primates	Cercopithecidae	Simias concolor	CR	1.71684	1.43826	2.04059	3.69265	3.28933	4.11985	3.3715	2.90978	3.83054	1000	YES
39826	Primates	Cercopithecidae	Pygathrix nemaeus	CR	1.70929	1.37223	2.09118	3.63152	3.19335	4.12834	3.31502	1.46105	2.15649	1000	YES
39828	Primates	Cercopithecidae	Pygathrix nigripes	CR	1.71085	1.37314	2.092	3.64925	3.20656	4.09031	3.28434	1.44834	2.1527	1000	YES
12590	Chiroptera	Megadermatidae	Macroderma gigas	VU	13.5009	12.3413	14.7496	13.5754	12.4289	14.8751	3.26454	2.74468	3.92518	1000	YES
80263386	Chiroptera	Megadermatidae	Eudiscoderma thongareeae	CR	2.99048	1.18427	7.44779	3.64417	1.64218	8.30844	3.24519	1.50177	7.49641	985	YES
14224	Pilosa	Myrmecophagidae	Myrmecophaga tridactyla	VU	13.7764	12.0845	15.873	13.8493	12.1334	15.9699	3.21782	2.64802	4.02923	1000	YES
14262	Rodentia	Nesomyidae	Mystromys albicaudatus	VU	13.4469	4.85097	17.3256	13.702	5.5256	17.5307	3.19641	1.25537	4.3313	978	YES
11202	Rodentia	Muridae	Lamottemys okuensis	EN	6.241	1.66199	9.25845	6.98937	3.02791	9.34527	3.19191	1.45405	4.59611	986	YES
2890	Artiodactyla	Bovidae	Bos sauveli	CR	3.48118	3.07949	3.8979	3.48238	3.07992	3.89814	3.18572	2.75433	3.63708	1000	YES
39924	Primates	Atelidae	Lagothrix flavicauda	CR	2.98617	1.75982	5.38735	3.40253	2.5067	5.39705	3.1402	2.20108	5.05442	1000	YES
12765	Pholidota	Manidae	Smutsia temminckii	VU	6.62632	5.37138	8.01706	13.0869	11.2803	14.8314	3.1086	2.54239	3.81478	1000	YES
4806	Carnivora	Viverridae	Chrotogale owstoni	EN	6.17733	5.61927	6.82741	6.2591	5.70972	6.91463	3.07659	2.51684	3.66893	1000	YES
16887	Chiroptera	Vespertilionidae	Pharotis imogene	CR	2.91204	1.14884	7.50153	3.34526	1.51002	8.27123	3.05688	1.39033	7.29466	991	YES
10123	Chiroptera	Hipposideridae	Hipposideros coxi	EN	6.68217	2.34263	7.88124	6.84246	3.354	7.92898	3.05345	1.66092	4.09	972	YES
19454	Rodentia	Cricetidae	Rhagomys rufescens	VU	12.4002	10.8099	13.7778	13.2581	11.7842	14.4961	3.04031	2.44082	3.70451	992	YES
4015	Artiodactyla	Tayassuidae	Catagonus wagneri	EN	6.2277	5.38423	7.19204	6.24803	5.42136	7.24475	3.02914	2.45761	3.72021	1000	YES
19749	Chiroptera	Pteropodidae	Boneia bidens	VU	12.8214	11.6092	14.1701	12.8765	11.6538	14.1976	3.01995	2.49931	3.67862	999	YES
1933	Chiroptera	Pteropodidae	Aproteles bulmerae	CR	2.29251	0.862708	5.0922	3.20178	1.5719	6.7639	3.01275	1.46802	6.3518	993	YES
20958	Chiroptera	Phyllostomidae	Sturnira nana	EN	6.28493	5.37821	7.00336	6.31467	5.51355	7.03398	3.00706	2.39322	3.75572	996	YES
NA	Rodentia	Cricetidae	Calassomys apicalis	NA	14.5717	13.4897	15.525	14.5975	13.5537	15.5424	3.00449	1.4159	7.17123	964	NO
16710	Peramelemorphia	Peramelidae	Peroryctes broadbenti	EN	5.67881	5.00397	6.47091	6.13903	5.39843	6.93061	3.00029	2.45576	3.65402	1000	YES
4648	Eulipotyphla	Soricidae	Crossogale phaeura	EN	6.19137	1.74957	7.68954	6.53074	3.09466	7.77951	2.95559	1.53554	3.90531	990	YES
6676	Rodentia	Heteromyidae	Dipodomys gravipes	CR	3.20376	2.80704	3.63931	3.20379	2.80706	3.63942	2.94681	2.47317	3.40367	999	YES
9672	Primates	Lemuridae	Hapalemur aureus	CR	3.21578	2.41484	3.74468	3.28508	2.56835	3.8018	2.94411	2.25193	3.53339	1000	YES
6234	Artiodactyla	Bovidae	Beatragus hunteri	CR	3.17716	2.72256	3.68315	3.18037	2.72442	3.6905	2.89992	2.41465	3.41278	1000	YES
136491	Primates	Lepilemuridae	Lepilemur jamesorum	CR	2.63284	0.911262	3.56482	3.29429	2.35619	3.95826	2.89541	2.12218	3.60213	1000	YES
40766	Rodentia	Muridae	Nilopegamys plumbeus	CR	2.39562	1.03334	5.7316	3.21533	1.56474	6.18277	2.89505	1.39335	5.61447	991	YES
136343	Eulipotyphla	Soricidae	Congosorex phillipsorum	CR	1.8886	0.795888	4.56107	3.12882	1.53641	6.52196	2.87753	1.35668	5.87234	992	YES
7750	Carnivora	Mustelidae	Enhydra lutris	EN	6.06311	5.53272	6.59166	6.06313	5.53273	6.59167	2.8727	2.42497	3.43972	1000	YES
21471	Perissodactyla	Tapiridae	Tapirella bairdii	EN	5.15775	4.59554	5.80322	5.8673	5.12046	6.67272	2.87215	2.35638	3.51585	1000	YES
41491	Scandentia	Ptilocercidae	Ptilocercus lowii	LC	51.9151	46.9986	58.2222	51.9151	46.9986	58.2222	2.86549	1.60433	3.9031	975	NO
29484	Chiroptera	Vespertilionidae	Myotis yanbarensis	CR	2.94629	2.04682	3.68253	3.17594	2.37407	3.80726	2.86377	2.12634	3.5073	995	YES
18658	Chiroptera	Pteropodidae	Pteralopex pulchra	CR	1.03453	0.433633	2.30665	3.11651	2.10681	4.62936	2.84465	1.91644	4.19018	1000	YES
39827	Primates	Cercopithecidae	Pygathrix cinerea	CR	2.15314	1.75663	2.57862	3.07801	2.71217	3.48301	2.82674	2.4109	3.26513	1000	YES
17366	Chiroptera	Vespertilionidae	Perimyotis subflavus	VU	7.61523	1.74182	17.1301	12.051	3.8486	17.69	2.82139	0.925694	4.19451	961	YES
19742	Lagomorpha	Leporidae	Romerolagus diazi	EN	4.65589	1.68549	13.1097	5.85779	2.46799	14.4446	2.80579	1.16236	6.8751	992	YES
136587	Chiroptera	Pteropodidae	Pteralopex flanneryi	CR	1.06357	0.454194	2.45971	3.08986	2.05945	4.60389	2.79803	1.85675	4.23462	1000	YES
3858	Rodentia	Dipodidae	Cardiocranius paradoxus	DD	12.5165	10.6176	14.0618	12.5991	10.8039	14.1167	2.7901	1.27417	6.63291	964	NO
7121	Artiodactyla	Cervidae	Elaphurus davidianus	EW	2.65886	2.29787	3.00936	3.08459	2.74086	3.43689	2.78984	2.42559	3.17549	1000	YES
136321	Chiroptera	Phyllostomidae	Xeronycteris vieirai	DD	11.9229	10.4936	13.1586	12.2055	10.8503	13.4105	2.77989	1.22674	7.02065	974	NO
12766	Pholidota	Manidae	Phataginus tetradactyla	VU	3.60819	2.84576	4.74357	11.4064	9.81445	13.4949	2.76871	2.21566	3.4664	1000	YES
11697	Chiroptera	Phyllostomidae	Leptonycteris nivalis	EN	5.49756	4.86452	6.14037	5.66957	5.04483	6.30878	2.76139	2.29107	3.33495	1000	YES
5587	Eulipotyphla	Soricidae	Crocidura wimmeri	CR	3.00799	1.24388	3.81203	3.13688	1.70906	3.84556	2.73664	1.56801	3.50709	985	YES
20293	Dasyuromorpha	Dasyuridae	Sminthopsis psammophila	VU	11.5853	10.5849	12.5117	11.5868	10.5876	12.5134	2.73048	2.31305	3.2797	1000	YES
1620	Chiroptera	Hipposideridae	Anthops ornatus	VU	9.44929	1.58674	15.93	12.5205	3.82005	15.9909	2.68198	0.646861	4.85578	942	NO
11496	Primates	Lemuridae	Lemur catta	EN	5.4288	4.9064	5.96523	5.48364	4.95881	6.01707	2.68128	2.19974	3.26437	1000	YES
6265	Dasyuromorpha	Dasyuridae	Dasyuroides byrnei	VU	11.2339	10.3626	12.175	11.2344	10.3631	12.1751	2.66854	2.26926	3.22717	1000	YES
14192	Chiroptera	Vespertilionidae	Myotis pruinosus	EN	5.64024	3.43083	6.37255	5.71509	4.44801	6.41532	2.64943	1.99447	3.36415	986	YES
16683	Rodentia	Cricetidae	Peromyscus ochraventer	EN	5.38121	3.63513	5.98103	5.51923	4.82379	6.02798	2.63468	2.06967	3.16976	989	YES
84562293	Chiroptera	Vespertilionidae	Murina harpioloides	EN	3.7844	2.53675	4.60989	5.23793	3.96203	7.45729	2.6095	0.468827	3.01643	990	YES
5748	Afrosoricida	Chrysochloridae	Cryptochloris wintoni	CR	1.55987	0.816125	2.59794	2.87032	2.09422	3.85471	2.60694	1.88931	3.54756	1000	YES
14352	Primates	Cercopithecidae	Nasalis larvatus	EN	1.71684	1.43826	2.04059	5.33962	4.81021	5.86662	2.60093	2.14756	3.11577	1000	YES
2993	Primates	Atelidae	Brachyteles arachnoides	CR	0.993687	0.748075	1.26509	2.8484	2.47602	3.29183	2.59767	2.16318	3.04912	1000	YES
19401	Rodentia	Cricetidae	Reithrodontomys raviventris	EN	5.32008	4.32381	6.0081	5.45031	4.69338	6.10911	2.59686	1.98695	3.18262	990	YES
2994	Primates	Atelidae	Brachyteles hypoxanthus	CR	0.993687	0.748075	1.26509	2.88307	2.47883	3.30459	2.59037	2.15676	3.04286	1000	YES
5588	Eulipotyphla	Soricidae	Crocidura zimmermanni	EN	4.52765	1.11119	7.28808	5.65231	2.05181	7.44878	2.56358	0.987063	3.73641	960	YES
6435	Diprotodontia	Macropodidae	Dendrolagus scottae	CR	1.79766	0.766157	4.07963	2.77719	1.56718	5.06625	2.54724	1.42255	4.61769	999	YES
6909	Sirenia	Dugongidae	Dugong dugon	VU	10.0952	7.98493	12.7646	10.7827	8.58513	13.2875	2.54279	1.99414	3.26032	1000	YES
18703	Rodentia	Sciuridae	Pteromyscus pulverulentus	EN	5.18193	4.32169	6.00864	5.24546	4.41868	6.06042	2.53361	2.00046	3.1149	1000	YES
136218	Diprotodontia	Phalangeridae	Ailurops melanotis	CR	1.59663	0.540145	3.43223	2.76328	1.42519	4.44911	2.49857	1.26598	4.01117	987	YES
13584	Primates	Cheirogaleidae	Mirza coquereli	EN	1.06848	0.839088	1.34969	5.10544	4.36556	5.88629	2.48139	1.97806	3.05432	1000	YES
136668	Diprotodontia	Macropodidae	Dendrolagus mayri	CR	1.84175	0.819124	3.72033	2.66719	1.55701	4.85516	2.46562	1.4119	4.33451	999	YES
2531	Chiroptera	Emballonuridae	Balantiopteryx infusca	VU	9.75033	8.72317	10.9115	10.3442	9.37067	11.4386	2.46463	2.06154	2.95081	1000	YES
13654	Carnivora	Phocidae	Neomonachus schauinslandi	EN	4.27001	3.80962	4.74311	4.99205	4.5682	5.52033	2.45773	2.03814	2.97819	1000	YES
41755	Artiodactyla	Physeteridae	Physeter macrocephalus	VU	9.77778	8.49864	11.0983	10.3807	9.16169	11.7804	2.45594	1.96996	2.97787	991	YES
12937	Rodentia	Nesomyidae	Megadendromus nikolausi	VU	8.10383	3.18309	15.3424	9.98374	5.38577	16.8624	2.44964	1.24265	4.07703	973	YES
13653	Carnivora	Phocidae	Monachus monachus	EN	4.27001	3.80962	4.74311	5.01098	4.56685	5.52957	2.4423	2.01182	2.89772	1000	YES
85822291	Chiroptera	Emballonuridae	Peropteryx pallidoptera	DD	10.3273	9.29211	11.3399	10.3274	9.29215	11.3402	2.43435	1.11877	5.87322	975	NO
2532	Chiroptera	Emballonuridae	Balantiopteryx io	VU	9.75033	8.72317	10.9115	10.3455	9.37011	11.4614	2.42314	2.06262	2.8467	1000	YES
712	Carnivora	Ursidae	Ailuropoda melanoleuca	VU	10.053	9.18049	11.0312	10.0531	9.1805	11.0313	2.40183	2.02309	2.83438	1000	YES
6019	Pilosa	Cyclopedidae	Cyclopes didactylus	LC	43.181	38.8393	47.4344	43.188	38.8472	47.4464	2.39676	1.33072	3.27493	979	NO
40507	Didelphimorphia	Didelphidae	Marmosa rubra	DD	13.6825	5.37882	15.2728	13.7839	8.24795	15.3268	2.39599	1.01147	5.77137	944	NO
12308	Rodentia	Muridae	Lophiomys imhausi	LC	44.6738	42.5903	46.4238	44.7061	42.6492	46.4527	2.3877	1.24512	3.29962	971	NO
18361	Primates	Indriidae	Propithecus perrieri	CR	1.3089	0.953114	1.61797	2.6143	2.19243	3.0574	2.38113	1.92694	2.8529	1000	YES
12561	Primates	Cercopithecidae	Macaca sylvanus	EN	5.08163	4.51724	5.53594	5.08454	4.56073	5.53934	2.37437	1.96454	2.93902	998	YES
512	Artiodactyla	Bovidae	Addax nasomaculatus	CR	2.54552	2.18741	2.97678	2.57011	2.21428	3.00383	2.36649	1.9375	2.76909	1000	YES
136696	Diprotodontia	Macropodidae	Dendrolagus pulcherrimus	CR	1.72112	0.667821	4.07417	2.58522	1.56646	5.21721	2.35869	1.41183	4.61961	985	YES
7669	Chiroptera	Emballonuridae	Emballonura semicaudata	EN	4.41023	1.73787	8.02489	4.6775	2.2905	8.18576	2.35377	1.15136	4.04075	986	YES
5760	Carnivora	Eupleridae	Cryptoprocta ferox	VU	9.89878	9.10235	10.8053	9.8988	9.10236	10.8055	2.34127	1.98791	2.80069	1000	YES
15046	Lagomorpha	Ochotonidae	Ochotona koslowi	EN	4.87251	4.12199	5.51855	4.94985	4.21178	5.607	2.34096	1.84683	2.898	996	YES
18355	Primates	Indriidae	Propithecus coquereli	CR	0.956995	0.682167	1.21368	2.611	2.14914	2.98049	2.34017	0.996319	1.5418	1000	YES
136474	Rodentia	Diatomyidae	Laonastes aenigmamus	LC	41.8784	39.1795	44.7636	41.8785	39.1795	44.7637	2.31487	1.34154	3.16662	978	NO
11622	Primates	Lepilemuridae	Lepilemur septentrionalis	CR	2.3419	0.865778	2.98642	2.58635	1.89736	3.10301	2.2903	1.6575	2.84359	1000	YES
12940	Rodentia	Cricetidae	Megadontomys cryophilus	EN	3.89445	3.39728	4.37774	4.81384	4.21842	5.33225	2.28354	1.87629	2.78868	999	YES
18102	Diprotodontia	Potoroidae	Potorous longipes	VU	9.13448	8.25424	10.0331	9.77324	8.8627	10.6302	2.25794	1.93234	2.70423	1000	YES
11503	Primates	Cebidae	Leontopithecus caissara	CR	0.921942	0.312613	2.16717	2.4301	1.62208	3.67205	2.25754	1.46101	3.46157	996	YES
162369551	Primates	Tarsiidae	Tarsius tarsier	VU	5.03411	0.974817	12.534	9.98686	4.8276	12.9148	2.24697	1.16019	3.16237	959	YES
12436	Carnivora	Canidae	Lycaon pictus	EN	4.68181	4.25782	5.11087	4.68181	4.25782	5.11087	2.2466	1.86889	2.75277	1000	YES
41528	Chiroptera	Emballonuridae	Emballonura serii	VU	9.09831	7.33322	10.8143	9.43317	7.77104	11.0858	2.21084	1.70593	2.79218	992	YES
NA	Artiodactyla	Camelidae	Camelus dromedarius	NA	2.66612	2.24382	3.14698	8.93926	7.95597	9.96159	2.20567	0.96444	5.35153	965	NO
18356	Primates	Indriidae	Propithecus coronatus	CR	0.706734	0.300332	1.51772	2.44842	1.8056	3.17385	2.20403	0.831596	1.63288	1000	YES
16872	Primates	Cheirogaleidae	Phaner furcifer	EN	1.03842	0.398642	2.33184	4.37514	3.2871	6.10131	2.18054	0.761534	1.48468	1000	YES
17173	Chiroptera	Phyllostomidae	Phyllonycteris aphylla	CR	2.14778	1.70019	2.59395	2.42538	1.98084	2.87861	2.18039	1.79574	2.63167	1000	YES
12812	Didelphimorphia	Didelphidae	Marmosa andersoni	DD	11.2251	8.27384	12.97	11.5018	9.19463	13.1348	2.17696	0.912931	5.37955	944	NO
41643	Primates	Hylobatidae	Nomascus hainanus	CR	1.60117	1.23405	1.91639	2.4291	1.99576	2.78309	2.17385	1.78632	2.57184	997	YES
19594	Primates	Cercopithecidae	Rhinopithecus avunculus	CR	1.78739	1.51655	2.06256	2.39833	2.11429	2.72453	2.17316	1.85582	2.5099	1000	YES
10009	Rodentia	Heteromyidae	Heteromys nelsoni	EN	4.76074	1.8289	5.73104	4.89916	2.7943	5.73743	2.1682	1.38943	2.86349	977	YES
41642	Primates	Hylobatidae	Nomascus nasutus	CR	1.55503	1.1667	1.88527	2.41753	1.9766	2.75677	2.15342	1.71139	2.5915	999	YES
39803	Primates	Cercopithecidae	Presbytis chrysomelas	CR	2.20221	0.672935	3.14438	2.47129	1.11716	3.27092	2.15018	0.986675	2.97612	951	YES
4651	Rodentia	Chinchillidae	Chinchilla chinchilla	EN	2.02821	1.58316	2.51386	4.44693	3.7837	5.1003	2.14061	1.73506	2.63885	1000	YES
4652	Rodentia	Chinchillidae	Chinchilla lanigera	EN	2.02821	1.58316	2.51386	4.4189	3.80303	5.12125	2.13645	1.71731	2.63422	1000	YES
5514	Rodentia	Muridae	Cremnomys elvira	CR	1.55454	0.540818	3.72151	2.28543	1.189	4.38983	2.13572	1.06218	3.93261	975	YES
5112	Chiroptera	Emballonuridae	Coleura seychellensis	CR	1.62501	1.24739	2.01397	2.37186	1.79206	3.0341	2.13343	1.58865	2.77559	1000	YES
12820	Didelphimorphia	Didelphidae	Marmosops handleyi	CR	1.86989	0.671386	4.28397	2.30263	0.975847	4.75051	2.133	0.895483	4.25565	969	YES
13703	Didelphimorphia	Didelphidae	Monodelphis unistriata	CR	1.89141	0.784187	4.14599	2.34623	1.26304	4.72773	2.12643	1.11703	4.25463	972	YES
18164	Rodentia	Nesomyidae	Prionomys batesi	DD	7.67641	2.80687	15.9735	9.76854	4.83969	17.3554	2.12562	0.771177	5.4249	926	NO
2816	Rodentia	Sciuridae	Biswamoyopterus biswasi	CR	1.14615	0.405212	2.32889	2.31123	1.18495	4.32966	2.12536	1.07457	4.05221	975	YES
12592	Carnivora	Viverridae	Macrogalidia musschenbroekii	VU	9.01669	8.24923	9.79157	9.03828	8.27166	9.81845	2.12151	1.79768	2.56973	1000	YES
21172	Artiodactyla	Suidae	Porcula salvania	EN	4.37264	2.83011	7.6597	4.37279	2.83489	7.6597	2.12122	1.36243	3.81253	1000	YES
4185	Perissodactyla	Rhinocerotidae	Ceratotherium simum	NT	6.23582	5.63888	6.85567	16.4534	15.2056	17.8728	2.11435	1.78758	2.43935	1000	NO
40522	Paucituberculata	Caenolestidae	Caenolestes convelatus	VU	9.06734	6.84129	10.6956	9.11142	7.06673	10.7314	2.10912	1.56378	2.63471	1000	YES
18358	Primates	Indriidae	Propithecus diadema	CR	0.789954	0.590766	1.02982	2.31025	1.90301	2.79257	2.10797	1.73024	2.55175	1000	YES
16676	Rodentia	Cricetidae	Peromyscus melanocarpus	EN	4.17402	2.10922	4.79284	4.40825	3.78323	4.91968	2.08122	1.62352	2.60724	982	YES
20321	Eulipotyphla	Solenodontidae	Solenodon paradoxus	LC	3.7778	1.22448	9.55541	40.5092	34.3627	47.7258	2.07429	15.9405	24.4349	980	NO
11343	Diprotodontia	Vombatidae	Lasiorhinus krefftii	CR	1.62369	1.20077	2.03715	2.29338	1.88418	2.71164	2.07061	1.68717	2.4824	1000	YES
42635	Rodentia	Cricetidae	Microtus umbrosus	EN	4.3509	3.53017	4.91191	4.44706	3.73323	4.95774	2.0616	1.60715	2.59585	990	YES
9979	Chiroptera	Vespertilionidae	Hesperoptenus tomesi	VU	7.17842	1.75807	11.5343	9.19246	3.43016	11.7214	2.0557	0.820351	2.84507	960	YES
12941	Rodentia	Cricetidae	Megadontomys nelsoni	EN	2.94688	2.55851	3.44705	4.28722	3.7675	4.81598	2.04264	1.63271	2.54243	997	YES
12942	Rodentia	Cricetidae	Megadontomys thomasi	EN	2.95993	2.55789	3.45178	4.34294	3.75367	4.87561	2.04216	1.67529	2.53507	996	YES
39779	Primates	Hylobatidae	Symphalangus syndactylus	EN	4.26343	3.85846	4.66577	4.26541	3.86251	4.66812	2.03715	1.70459	2.45647	1000	YES
1869	Rodentia	Aplodontiidae	Aplodontia rufa	LC	35.3969	33.3223	37.5172	35.3969	33.3223	37.5172	2.03492	1.12607	2.69549	975	NO
21293	Rodentia	Spalacidae	Tachyoryctes macrocephalus	EN	3.57757	1.53816	7.09278	4.20151	2.20481	7.47025	2.03413	1.05344	3.6691	983	YES
136510	Rodentia	Nesomyidae	Macrotarsomys petteri	DD	6.40694	2.57933	10.8943	10.1144	5.91752	14.5002	2.03234	0.732072	4.88452	919	NO
6433	Diprotodontia	Macropodidae	Dendrolagus matschiei	EN	3.92501	2.35217	4.83357	4.30559	3.46145	5.03205	2.02463	1.54728	2.60893	1000	YES
97250154	Rodentia	Spalacidae	Spalax istricus	CR	1.87661	0.717708	4.24528	2.21917	1.10742	4.73311	2.01787	0.17899	1.31833	960	YES
136653	Didelphimorphia	Didelphidae	Thylamys karimii	VU	8.18556	7.28956	9.13989	8.43938	7.62089	9.37237	2.00676	1.69073	2.42384	1000	YES
40583	Diprotodontia	Tarsipedidae	Tarsipes rostratus	LC	34.7308	32.3102	37.1479	34.7308	32.3102	37.1479	2.00356	1.1352	2.62096	974	NO
8202	Primates	Lemuridae	Eulemur mongoz	CR	2.01819	1.71469	2.32685	2.17951	1.90824	2.46261	1.99947	1.70054	2.30452	1000	YES
17978	Artiodactyla	Pontoporiidae	Pontoporia blainvillei	VU	8.30582	7.46398	9.24734	8.53306	7.64736	9.43917	1.99787	1.64412	2.41173	996	YES
136228	Rodentia	Cricetidae	Salinomys delicatus	DD	9.30921	8.49293	10.0831	9.32428	8.57741	10.0921	1.98379	0.868749	4.79243	943	NO
20639	Diprotodontia	Phalangeridae	Spilocuscus rufoniger	CR	1.7723	0.690407	2.82425	2.20742	1.2525	2.99616	1.97972	1.14883	2.71038	983	YES
15106	Carnivora	Odobenidae	Odobenus rosmarus	VU	8.39191	7.71638	9.08171	8.39191	7.71638	9.08171	1.97967	1.65408	2.3434	1000	YES
16747	Diprotodontia	Macropodidae	Petrogale persephone	EN	4.26726	2.21939	5.1106	4.28599	2.76988	5.12952	1.9775	1.26975	2.59475	992	YES
20688	Rodentia	Muridae	Srilankamys ohiensis	VU	9.18996	2.21746	10.9741	9.43099	3.73402	10.9778	1.97592	0.872091	2.64736	955	YES
19391	Artiodactyla	Bovidae	Redunca fulvorufula	EN	4.03012	3.52212	4.63068	4.0412	3.52995	4.64192	1.97187	1.57561	2.44278	1000	YES
19474	Rodentia	Sciuridae	Rheithrosciurus macrotis	VU	8.01963	1.7387	10.4606	9.13225	4.61363	10.7391	1.97042	1.08345	2.62661	987	YES
NA	Didelphimorphia	Didelphidae	Monodelphis gardneri	NA	8.31319	7.24301	9.33311	8.40974	7.45359	9.43183	1.95815	0.851949	4.97196	959	NO
16846	Diprotodontia	Phalangeridae	Phalanger lullulae	EN	3.61131	1.22473	5.43653	4.18669	2.02137	5.755	1.95563	0.979015	2.79467	967	YES
6296	Dasyuromorpha	Dasyuridae	Dasyurus viverrinus	EN	4.0193	3.52688	4.6165	4.04104	3.54474	4.63315	1.95297	1.58214	2.403	1000	YES
14941	Primates	Lorisidae	Nycticebus pygmaeus	EN	4.00192	1.65399	4.77348	4.12854	2.82564	4.83734	1.94806	0.631199	1.18504	966	YES
17831	Rodentia	Cricetidae	Podoxymys roraimae	VU	8.2884	7.58956	8.81568	8.29061	7.60191	8.81568	1.94769	1.61369	2.31634	998	YES
18656	Chiroptera	Pteropodidae	Pteralopex anceps	EN	1.17824	0.46276	2.5174	3.99994	2.80777	5.77663	1.93918	1.32782	2.90181	1000	YES
19790	Eulipotyphla	Soricidae	Ruwenzorisorex suncoides	VU	7.79098	1.61543	10.7782	8.63972	4.35389	10.9832	1.93437	1.03559	2.6798	961	YES
12392	Proboscidea	Elephantidae	Loxodonta africana	VU	1.88674	0.903931	3.09552	7.989	4.73058	16.0806	1.93255	1.09643	3.74479	996	YES
180990825	Chiroptera	Hipposideridae	Hipposideros pomona	EN	4.15436	1.45207	4.96527	4.25148	2.22065	5.04264	1.9258	0.0739988	0.31663	974	YES
3127	Artiodactyla	Bovidae	Bubalus mindorensis	CR	1.95072	1.53799	2.32773	2.13084	1.73543	2.51747	1.92474	1.54002	2.31347	997	YES
136443	Diprotodontia	Phalangeridae	Spilocuscus wilsoni	CR	1.49559	0.604565	3.27778	2.18079	1.0456	3.6883	1.91729	0.957046	3.28419	978	YES
136420	Chiroptera	Emballonuridae	Saccopteryx antioquensis	EN	3.0368	1.24229	5.78099	3.85656	1.84601	6.68479	1.91367	0.917989	3.17813	979	YES
62007	Afrosoricida	Chrysochloridae	Amblysomus marleyi	EN	3.90836	2.55937	5.13856	3.95902	2.81358	5.16412	1.90336	1.33368	2.5958	999	YES
5608	Eulipotyphla	Soricidae	Crocidura miya	EN	3.23721	1.30561	4.31014	4.04351	2.06913	5.34474	1.90229	0.970704	2.61195	966	YES
41209	Lagomorpha	Leporidae	Nesolagus timminsi	EN	1.19117	0.444817	2.88107	3.79949	1.77325	7.80087	1.90124	0.866876	3.88717	969	YES
18657	Chiroptera	Pteropodidae	Pteralopex atrata	EN	1.03149	0.441898	2.48252	3.95932	2.7893	5.76877	1.90038	1.32246	2.8355	1000	YES
22066	Carnivora	Ursidae	Tremarctos ornatus	VU	8.02843	7.25624	8.71437	8.02849	7.25629	8.71459	1.89833	1.60632	2.271	1000	YES
19806	Chiroptera	Emballonuridae	Saccopteryx gymnura	DD	8.85282	7.21704	10.1291	9.00224	7.74449	10.2227	1.8828	0.86222	4.66347	955	NO
8211	Primates	Lemuridae	Eulemur flavifrons	CR	1.54307	1.26206	1.89853	2.0768	1.7724	2.38476	1.88133	1.57257	2.19862	1000	YES
13948	Chiroptera	Vespertilionidae	Murina tenebrosa	CR	1.26944	0.520619	2.78599	2.09455	0.977648	3.87499	1.87959	0.869842	3.54688	973	YES
84487939	Chiroptera	Vespertilionidae	Murina balaensis	CR	1.25778	0.504589	2.85482	2.03785	0.934695	3.89585	1.87877	0.837322	3.52961	970	YES
5749	Afrosoricida	Chrysochloridae	Cryptochloris zyli	EN	1.55987	0.816125	2.59794	3.83767	2.84384	5.09141	1.87683	1.34645	2.5974	1000	YES
9918	Artiodactyla	Bovidae	Arabitragus jayakari	EN	3.41669	2.89873	3.89367	3.94971	3.47394	4.4095	1.87395	1.54708	2.31898	1000	YES
11979	Afrosoricida	Tenrecidae	Microgale mergulus	VU	6.01103	2.17455	13.9573	7.55418	3.36726	14.2086	1.86161	0.776133	3.39693	971	YES
22809	Eulipotyphla	Talpidae	Uropsilus investigator	DD	8.92942	7.33069	10.2327	9.04595	7.73686	10.2831	1.85117	0.839879	4.45337	953	NO
44703	Artiodactyla	Cervidae	Muntiacus vuquangensis	CR	1.99336	0.818208	2.54744	2.08023	1.13353	2.62743	1.85082	1.03164	2.36805	976	YES
18731	Chiroptera	Pteropodidae	Desmalopex leucopterus	VU	1.09466	0.828259	1.44512	7.80746	6.55457	9.25599	1.8506	0.224141	0.603981	999	YES
6678	Rodentia	Heteromyidae	Dipodomys ingens	EN	3.84149	3.39006	4.24398	3.84149	3.3906	4.244	1.848	1.50651	2.20136	996	YES
2785	Diprotodontia	Potoroidae	Bettongia penicillata	CR	1.15724	0.899948	1.45976	2.06111	1.73077	2.38699	1.84615	1.52387	2.21089	1000	YES
6483	Rodentia	Nesomyidae	Dendroprionomys rousseloti	DD	6.99034	2.76013	14.5454	9.30315	4.26659	15.8252	1.8446	0.648855	4.91434	915	NO
20165	Diprotodontia	Macropodidae	Setonix brachyurus	VU	7.06044	2.22517	8.95324	8.17304	5.82999	9.21934	1.8405	1.35403	2.31702	998	YES
136628	Afrosoricida	Tenrecidae	Microgale jobihely	EN	3.08123	1.42874	6.5152	3.73586	1.86328	7.1951	1.83692	0.914439	3.54211	987	YES
14560	Chiroptera	Pteropodidae	Neopteryx frosti	EN	2.30486	0.819416	5.38416	3.79512	1.65333	7.859	1.83632	0.819123	3.76048	974	YES
15955	Carnivora	Felidae	Panthera tigris	EN	3.70224	3.33557	4.04871	3.7047	3.33781	4.05026	1.83054	1.4966	2.22043	1000	YES
62015	Afrosoricida	Tenrecidae	Microgale jenkinsae	EN	3.30425	1.40293	6.47891	3.8862	1.80914	7.0441	1.81887	0.877361	3.52872	989	YES
11619	Primates	Lepilemuridae	Lepilemur microdon	EN	3.67849	0.982393	4.64516	3.98953	2.61904	4.71626	1.81644	1.26857	2.33279	999	YES
136543	Rodentia	Echimyidae	Trinomys moojeni	EN	3.55983	2.91225	4.23549	3.79857	3.16519	4.46234	1.81621	1.4416	2.28514	1000	YES
136596	Eulipotyphla	Soricidae	Crocidura hikmiya	EN	3.05692	1.10861	4.23659	3.94871	1.85475	5.20361	1.814	0.892673	2.5966	955	YES
NA	Chiroptera	Vespertilionidae	Murina loreliae	NA	9.02063	7.05123	9.88698	9.1549	7.85651	9.95697	1.81112	0.793127	4.47756	935	NO
14126	Chiroptera	Vespertilionidae	Myotis capaccinii	VU	8.00705	3.66941	9.03202	8.10766	5.99085	9.11966	1.80935	1.32871	2.32003	975	YES
18360	Primates	Indriidae	Propithecus candidus	CR	0.601663	0.254188	1.43732	2.00462	1.44313	2.74482	1.80869	1.30129	2.51262	1000	YES
19751	Chiroptera	Pteropodidae	Rousettus spinalatus	VU	7.70945	6.70571	8.76982	7.726	6.71557	8.7813	1.80483	1.44543	2.18678	984	YES
39593	Scandentia	Tupaiidae	Anathana ellioti	LC	34.7889	28.7258	42.8334	34.7889	28.7258	42.8334	1.80301	0.992996	2.57709	971	NO
19409	Rodentia	Cricetidae	Reithrodontomys hirsutus	VU	8.04076	6.90736	8.867	8.1062	7.10752	8.88249	1.80279	1.45546	2.24752	986	YES
10589	Eulipotyphla	Erinaceidae	Hylomys parvus	VU	6.80496	5.79932	7.93026	7.49849	6.47281	8.6975	1.79878	1.48808	2.18857	1000	YES
NA	Proboscidea	Elephantidae	Loxodonta cyclotis	NA	1.88674	0.903931	3.09552	8.09006	6.71308	9.73783	1.79538	0.826536	4.47673	956	NO
13508501	Primates	Cercopithecidae	Rhinopithecus strykeri	CR	0.695447	0.52682	0.90984	1.9286	1.66703	2.25791	1.7865	1.52093	2.10829	1000	YES
19418	Rodentia	Cricetidae	Reithrodontomys tenuirostris	EN	3.74967	3.00639	4.33557	3.80541	3.16638	4.37746	1.78206	1.39621	2.20452	982	YES
6607	Rodentia	Cricetidae	Dinaromys bogdanovi	VU	8.23037	2.48497	9.49985	8.23783	2.67955	9.50127	1.7673	0.670224	2.26916	924	NO
6794	Diprotodontia	Macropodidae	Dorcopsis atrata	CR	1.83636	0.855435	3.60082	1.99398	1.09708	3.75686	1.76581	0.984448	3.32389	979	YES
13449	Rodentia	Cricetidae	Microtus oaxacensis	EN	3.60424	3.01205	4.1189	3.74294	3.20066	4.24059	1.76573	1.38423	2.20915	989	YES
165925	Rodentia	Nesomyidae	Voalavo antsahabensis	EN	3.25403	1.39186	6.05883	3.68739	1.97029	6.31353	1.7604	0.940155	3.11493	988	YES
39547	Carnivora	Eupleridae	Eupleres major	EN	2.28357	1.07315	3.89466	3.6113	2.66645	4.89109	1.75547	1.24736	2.46802	1000	YES
18359	Primates	Indriidae	Propithecus edwardsi	EN	0.783154	0.569883	1.02988	3.66317	2.89474	4.35627	1.74586	1.35638	2.16057	1000	YES
16569	Peramelemorphia	Peramelidae	Perameles bougainville	VU	7.4894	5.94137	8.56876	7.61685	6.31369	8.63485	1.74006	1.36175	2.16068	991	YES
136773	Rodentia	Muridae	Uromys boeadii	CR	1.15324	0.448542	2.36535	1.97531	0.996257	3.64923	1.73894	0.88698	3.32185	976	YES
20757	Rodentia	Muridae	Nesoromys ceramicus	EN	2.82761	0.971939	5.69421	3.55854	1.68282	6.35116	1.73083	0.789042	3.17494	948	NO
9917	Artiodactyla	Bovidae	Nilgiritragus hylocrius	EN	3.52647	3.07948	3.98032	3.52647	3.07948	3.98032	1.72877	1.41612	2.09427	1000	YES
16851	Diprotodontia	Phalangeridae	Phalanger matanim	CR	1.50397	0.694688	3.01782	1.90281	0.909941	3.37468	1.71532	0.814922	3.11899	968	YES
18352	Primates	Indriidae	Propithecus tattersalli	CR	0.975546	0.69565	1.21283	1.85927	1.5797	2.16569	1.70344	1.38763	2.00612	1000	YES
12077	Rodentia	Heteromyidae	Heteromys spectabilis	EN	3.31108	2.80244	3.86135	3.50679	2.99714	4.04642	1.69954	1.37493	2.0849	1000	YES
21500	Artiodactyla	Ziphiidae	Tasmacetus shepherdi	DD	8.13474	7.37857	8.89391	8.15025	7.42188	8.91245	1.69831	0.791669	4.36052	940	NO
6671	Rodentia	Muridae	Diplothrix legata	EN	2.53186	0.846086	5.34696	3.49193	1.46739	5.43142	1.69683	0.684032	2.53654	950	NO
41711	Artiodactyla	Balaenidae	Eubalaena japonica	EN	3.52254	3.19077	4.01291	3.52926	3.19566	4.01334	1.69663	1.39604	2.05713	999	YES
4265	Artiodactyla	Cervidae	Panolia eldii	EN	2.65886	2.29787	3.00936	3.42036	3.08798	3.80944	1.69568	1.39576	2.04328	1000	YES
4828	Afrosoricida	Chrysochloridae	Chrysospalax trevelyani	EN	2.25045	1.02432	4.11801	3.54586	2.39578	5.11491	1.6946	1.15814	2.48487	1000	YES
9422	Didelphimorphia	Didelphidae	Hyladelphys kalinowskii	LC	32.1601	29.7954	34.3677	32.176	29.8085	34.3677	1.69438	0.844788	2.40183	948	NO
136330	Rodentia	Nesomyidae	Nesomys lambertoni	EN	3.32031	1.41626	5.95429	3.56801	1.64659	5.98999	1.69386	0.812341	3.04108	979	YES
10141	Chiroptera	Hipposideridae	Hipposideros lamottei	CR	1.74999	1.12384	2.30204	1.88454	1.30571	2.40829	1.68936	1.15881	2.20939	976	YES
16971461	Primates	Cheirogaleidae	Microcebus gerpi	CR	0.753283	0.490888	1.02247	1.86074	1.33471	2.25792	1.6863	1.20185	2.06713	986	YES
9245	Didelphimorphia	Didelphidae	Glironia venusta	LC	34.6356	31.8542	37.361	34.6356	31.8542	37.361	1.68509	0.741787	2.53437	945	NO
14096	Rodentia	Muridae	Myomyscus yemeni	DD	8.95406	8.20995	9.663	8.95606	8.21517	9.66302	1.68412	0.808475	4.43532	947	NO
10954	Rodentia	Muridae	Kadarsanomys sodyi	EN	2.66794	1.0979	5.47097	3.45642	1.65573	6.09987	1.68212	0.792026	3.0339	961	YES
16799	Rodentia	Cricetidae	Phaenomys ferrugineus	EN	2.47637	0.878655	5.12314	3.37863	1.69945	5.80512	1.67961	0.812919	2.88885	971	YES
46251646	Primates	Cheirogaleidae	Microcebus marohita	CR	0.772888	0.491009	1.0434	1.85999	1.34823	2.25542	1.67367	1.19603	2.08775	984	YES
22771	Rodentia	Muridae	Uranomys ruddi	LC	31.8282	30.1233	33.3087	31.88	30.207	33.3175	1.67332	0.878006	2.33249	950	NO
19680	Chiroptera	Vespertilionidae	Rhogeessa genowaysi	EN	3.5409	1.98981	4.45975	3.60647	2.50943	4.47066	1.67306	1.13003	2.29225	963	YES
14106	Eulipotyphla	Soricidae	Myosorex eisentrauti	CR	1.00229	0.433499	2.45609	1.8776	0.936201	3.58765	1.67044	0.836244	3.28061	972	YES
8212	Primates	Lemuridae	Eulemur macaco	EN	1.54307	1.26206	1.89853	3.45231	3.13001	3.8155	1.6637	0.682894	0.981027	1000	YES
1564	Rodentia	Cricetidae	Anotomys leander	EN	2.65858	1.06698	5.25197	3.42511	1.79816	5.83024	1.66168	0.851876	2.79288	975	YES
23077	Rodentia	Cricetidae	Wilfredomys oenax	EN	2.54381	0.923736	5.51342	3.32411	1.71568	6.23411	1.66151	0.843401	3.06686	964	YES
9048	Afrosoricida	Tenrecidae	Geogale aurita	LC	29.6223	26.0055	33.2164	29.7069	26.128	33.284	1.66093	0.889679	2.27083	959	NO
29742	Artiodactyla	Cervidae	Rangifer tarandus	VU	6.90697	6.2602	7.53701	6.90697	6.2602	7.53701	1.66053	1.38029	1.96838	1000	YES
22805	Rodentia	Muridae	Uromys porculus	CR	1.08213	0.406343	2.36953	1.78652	0.873986	3.36279	1.65747	0.794852	3.05748	977	YES
136459	Rodentia	Cricetidae	Proedromys liangshanensis	DD	7.55101	6.57449	8.25678	7.66887	6.79563	8.37763	1.65593	0.748888	3.99877	942	NO
11618	Primates	Lepilemuridae	Lepilemur leucopus	EN	3.29603	0.977169	4.14177	3.55159	2.61212	4.2173	1.64737	1.21132	2.14058	996	YES
19710	Paucituberculata	Caenolestidae	Rhyncholestes raphanurus	NT	12.7867	11.5433	14.2402	12.9865	11.7265	14.3332	1.64655	1.3995	1.92684	1000	NO
18354	Primates	Indriidae	Propithecus verreauxi	CR	0.38581	0.255689	0.532331	1.79721	1.48787	2.15163	1.64404	0.685928	1.09218	1000	YES
18305	Rodentia	Cricetidae	Proedromys bedfordi	VU	6.76242	5.85164	7.48776	7.17117	6.27523	7.94054	1.63995	1.33011	2.04067	957	YES
16664	Rodentia	Cricetidae	Peromyscus guardia	CR	1.09017	0.496211	2.42719	1.81946	0.860668	3.37977	1.63896	0.790566	3.06025	966	YES
16690	Rodentia	Cricetidae	Peromyscus slevini	CR	1.20746	0.477094	2.63709	1.76026	0.862203	3.40447	1.6389	0.771331	3.06528	962	YES
8668	Carnivora	Eupleridae	Fossa fossana	VU	6.43228	5.51098	7.36018	7.01522	6.18182	7.88064	1.63527	1.35852	2.01791	1000	YES
9419	Didelphimorphia	Didelphidae	Gracilinanus emiliae	DD	10.6687	3.82888	12.4482	10.6826	4.21872	12.4482	1.63503	0.647585	4.42096	905	NO
11505	Primates	Cebidae	Leontopithecus chrysopygus	EN	0.871248	0.292071	2.12407	3.40668	2.34689	4.70692	1.63493	1.08633	2.33902	989	YES
21975	Cingulata	Chlamyphoridae	Tolypeutes tricinctus	VU	5.15658	2.20221	9.50916	6.66807	4.18719	10.6103	1.62506	0.964911	2.49612	1000	YES
39775	Primates	Hylobatidae	Nomascus concolor	CR	1.46408	1.19749	1.70617	1.78268	1.50255	2.05095	1.62172	1.33787	1.91892	995	YES
18357	Primates	Indriidae	Propithecus deckenii	CR	0.386795	0.254427	0.530991	1.77766	1.4978	2.14822	1.61026	0.681496	1.09785	1000	YES
136470	Rodentia	Muridae	Uromys emmae	CR	0.997867	0.431622	2.13786	1.79052	0.89072	3.25736	1.60997	0.786263	2.93948	965	YES
16655	Rodentia	Cricetidae	Peromyscus caniceps	CR	1.10379	0.424015	2.28105	1.70964	0.799466	3.3287	1.60741	0.740306	3.13471	960	YES
16687	Rodentia	Cricetidae	Peromyscus pseudocrinitus	CR	1.12723	0.43727	2.55827	1.72802	0.793585	3.47156	1.60616	0.740187	3.14686	966	YES
16668	Rodentia	Cricetidae	Peromyscus interparietalis	CR	1.11445	0.447715	2.29582	1.76312	0.81194	3.36597	1.60005	0.740692	3.07689	962	YES
16657	Rodentia	Cricetidae	Peromyscus dickeyi	CR	1.07804	0.457109	2.47189	1.73662	0.864504	3.55323	1.59981	0.762049	3.17445	964	YES
82345696	Chiroptera	Rhinopomatidae	Rhinopoma hadramauticum	EN	3.14384	1.69974	3.98261	3.45426	2.28053	4.2582	1.59869	1.02019	2.12781	968	YES
40591	Afrosoricida	Tenrecidae	Oryzorictes tetradactylus	DD	5.46004	2.27558	10.926	6.80071	3.94195	11.9564	1.58543	0.569593	3.65997	915	NO
3564	Primates	Cebidae	Callimico goeldii	VU	7.52682	1.78157	8.6867	7.52999	2.19356	8.6867	1.58472	0.539118	2.10818	923	NO
13936	Chiroptera	Vespertilionidae	Murina aenea	VU	6.29975	5.343	7.08731	6.90807	6.0099	7.65834	1.58162	1.29893	1.93809	988	YES
17487	Chiroptera	Phyllostomidae	Platalina genovensium	NT	11.7697	10.3599	13.0561	12.5824	11.163	13.9607	1.58019	1.31892	1.87271	995	NO
8199	Primates	Lemuridae	Eulemur coronatus	EN	3.21099	2.89105	3.55732	3.2112	2.89116	3.55754	1.5787	1.29635	1.88736	1000	YES
22803	Rodentia	Muridae	Uromys imperator	CR	0.996868	0.415297	2.10938	1.7189	0.858887	3.25503	1.57807	0.808638	2.95284	971	YES
14326	Rodentia	Spalacidae	Nannospalax ehrenbergi	DD	7.6876	3.93009	9.34371	7.89624	4.62123	9.48626	1.56885	0.618731	3.96193	905	NO
22575	Rodentia	Cricetidae	Tylomys tumbalensis	CR	1.25687	0.461372	2.43003	1.70081	0.846233	3.0319	1.56854	0.754314	2.79788	949	NO
42591	Rodentia	Geomyidae	Heterogeomys lanius	CR	1.6269	1.32828	1.9819	1.70609	1.42868	2.06109	1.56496	1.24973	1.90543	1000	YES
18118	Rodentia	Muridae	Praomys morio	EN	3.36867	3.02253	3.66438	3.36877	3.02302	3.66516	1.56441	1.26689	1.94252	990	YES
41589	Carnivora	Nandiniidae	Nandinia binotata	LC	27.0865	25.5162	29.0324	27.0865	25.5162	29.0324	1.56372	0.96735	2.07138	966	NO
21982	Chiroptera	Molossidae	Tomopeas ravus	EN	2.83179	1.21606	7.25165	3.27971	1.59062	7.55686	1.56321	0.741357	3.78265	957	YES
6793	Artiodactyla	Bovidae	Dorcatragus megalotis	VU	6.60397	6.04611	7.22387	6.60397	6.04613	7.22387	1.56228	1.32497	1.86808	1000	YES
13945	Chiroptera	Vespertilionidae	Murina rozendaali	VU	6.73832	4.99428	7.70354	6.88653	5.77464	7.75601	1.56223	1.23345	1.94165	985	YES
20296	Dasyuromorpha	Dasyuridae	Sminthopsis archeri	DD	6.41356	5.77843	7.03655	6.41363	5.77847	7.03656	1.56102	0.697105	3.81851	948	NO
136316	Rodentia	Nesomyidae	Eliurus petteri	EN	2.89273	1.18743	5.45854	3.23385	1.6104	5.72047	1.56047	0.79424	2.85989	964	YES
22843	Chiroptera	Phyllostomidae	Vampyrum spectrum	NT	12.2113	10.9894	13.3534	12.5848	11.3546	13.7058	1.55767	1.3265	1.8854	998	NO
19997	Rodentia	Sciuridae	Sciurillus pusillus	LC	28.7933	27.0643	30.5544	28.7933	27.0643	30.5544	1.557	0.821708	2.13722	952	NO
92441666	Rodentia	Muridae	Waiomys mamasae	DD	9.10783	2.66033	10.5805	9.27487	3.91478	10.7001	1.55032	0.639313	3.82285	896	NO
16873	Primates	Cheirogaleidae	Phaner parienti	EN	1.00094	0.37925	2.41573	3.03301	2.136	4.88029	1.54937	1.00205	2.45507	1000	YES
40597	Afrosoricida	Chrysochloridae	Huetia leucorhina	DD	6.59291	3.2701	11.4649	6.85936	3.78373	11.8289	1.54538	0.574702	4.1263	912	NO
163022885	Primates	Cheirogaleidae	Cheirogaleus thomasi	EN	2.27922	0.663737	5.03529	3.24659	1.22697	5.5839	1.54464	0.212009	1.60668	897	NO
3760	Rodentia	Cricetidae	Cansumys canus	LC	27.3373	24.9505	30.346	27.3536	24.9643	30.3528	1.53863	0.876525	2.06526	948	NO
3747	Carnivora	Canidae	Canis rufus	CR	0.568113	0.410321	0.764543	1.72978	1.39888	2.02939	1.53419	1.22944	1.91043	998	YES
41690	Carnivora	Viverridae	Arctictis binturong	VU	6.5047	5.85476	7.12581	6.5047	5.85476	7.12581	1.5336	1.27983	1.87229	1000	YES
9987	Rodentia	Heterocephalidae	Heterocephalus glaber	LC	27.7198	26.1181	29.316	27.7198	26.1181	29.316	1.52818	0.846376	2.06381	957	NO
136616	Rodentia	Cricetidae	Habromys schmidlyi	CR	0.988509	0.380714	2.13639	1.71751	0.718418	3.1748	1.52536	0.634307	2.85966	944	NO
88149229	Chiroptera	Phyllostomidae	Hsunycteris pattoni	DD	3.90555	3.38472	4.43711	5.94983	4.78314	8.1621	1.52501	0.65369	3.49602	951	NO
29680	Carnivora	Mustelidae	Vormela peregusna	VU	6.36554	5.73011	7.02801	6.3658	5.73043	7.02862	1.52404	1.26335	1.83046	1000	YES
9001	Rodentia	Capromyidae	Geocapromys brownii	EN	2.05413	1.6023	2.54156	3.16723	2.7076	3.67257	1.5226	1.24052	1.88102	1000	YES
9869	Diprotodontia	Pseudocheiridae	Hemibelideus lemuroides	NT	11.7177	10.5322	12.947	12.0945	10.8487	13.3079	1.51697	1.27995	1.7845	1000	NO
163021607	Primates	Cheirogaleidae	Cheirogaleus andysabini	EN	2.1655	0.588116	4.53706	3.13373	1.25909	5.36319	1.51095	0.197979	1.69234	907	NO
16874	Primates	Cheirogaleidae	Phaner pallescens	EN	1.03092	0.359837	2.37331	3.02597	2.09334	4.75015	1.51041	0.997639	2.39211	999	YES
16675	Rodentia	Cricetidae	Peromyscus mekisturus	CR	1.15898	0.424879	2.38517	1.64531	0.82164	3.51824	1.5103	0.739312	3.19848	945	NO
18732	Chiroptera	Pteropodidae	Pteropus livingstonii	CR	1.38604	0.988106	1.76673	1.6485	1.29713	2.05737	1.50954	1.14743	1.8999	996	YES
13695	Didelphimorphia	Didelphidae	Monodelphis iheringi	DD	6.8772	5.9123	7.73587	7.05957	6.1892	7.90984	1.50802	0.713147	3.71571	944	NO
15568	Artiodactyla	Bovidae	Oryx dammah	EW	1.6152	1.32991	1.95591	1.65086	1.36092	1.983	1.50462	1.18265	1.81334	1000	YES
22037	Primates	Cercopithecidae	Trachypithecus geei	EN	3.22643	2.62689	3.78834	3.25481	2.77301	3.78992	1.50318	1.17985	1.91372	982	YES
12815	Didelphimorphia	Didelphidae	Marmosa xerophila	VU	6.47584	5.18056	7.47157	6.55362	5.37602	7.51271	1.50049	1.19605	1.84315	970	YES
179234	Primates	Tarsiidae	Tarsius tumpara	CR	0.861459	0.330588	2.40715	1.67489	0.783058	3.62222	1.49896	0.708136	3.32212	960	YES
16426	Rodentia	Muridae	Paulamys naso	EN	2.18178	0.816045	5.06408	3.09423	1.45804	5.91811	1.49741	0.685004	2.88648	951	YES
13960	Rodentia	Muridae	Mus famulus	EN	3.07389	2.27258	3.62741	3.2005	2.51825	3.72069	1.49071	1.1184	1.92506	972	YES
21983	Chiroptera	Phyllostomidae	Tonatia bidens	DD	6.22248	5.48341	7.04618	6.3697	5.63769	7.20724	1.48867	0.705543	3.55389	947	NO
80224148	Chiroptera	Hipposideridae	Hipposideros turpis	EN	3.14362	1.85708	3.79328	3.20191	2.20232	3.812	1.48395	0.981849	1.94212	959	YES
16653	Rodentia	Cricetidae	Peromyscus bullatus	CR	1.06911	0.413842	2.42208	1.60463	0.774283	3.45595	1.48148	0.71451	3.06406	947	NO
40559	Diprotodontia	Hypsiprymnodontidae	Hypsiprymnodon moschatus	LC	27.1726	25.2261	29.2964	27.1726	25.2261	29.2964	1.48096	0.812135	2.04057	944	NO
41312	Monotremata	Tachyglossidae	Tachyglossus aculeatus	LC	17.0816	11.8174	24.6016	27.7622	22.7995	33.9867	1.47891	0.856513	2.10154	957	NO
136821	Rodentia	Cricetidae	Reithrodontomys bakeri	EN	2.95529	2.34357	3.50624	3.06656	2.51429	3.60882	1.4739	1.11697	1.84939	971	YES
19705	Macroscelidea	Macroscelididae	Rhynchocyon chrysopygus	EN	2.63229	0.989137	9.3265	2.96884	1.22218	9.72276	1.46656	0.587061	5.02802	941	NO
19597	Primates	Cercopithecidae	Rhinopithecus bieti	EN	0.695574	0.527325	0.90984	3.00003	2.64302	3.38132	1.46568	1.20101	1.7908	1000	YES
NA	Chiroptera	Vespertilionidae	Murina tiensa	NA	7.84414	6.05738	9.12565	8.00576	6.76063	9.17227	1.46425	0.630672	3.74171	922	NO
20189	Rodentia	Sminthidae	Sicista kazbegica	EN	2.49866	0.840487	4.65331	3.06692	1.40045	4.74293	1.46336	0.654924	2.3947	935	NO
7624	Rodentia	Nesomyidae	Eliurus penicillatus	EN	2.6546	1.13223	5.11647	2.96553	1.51736	5.41391	1.46154	0.731429	2.63556	973	YES
163020756	Primates	Cheirogaleidae	Cheirogaleus shethi	EN	2.02319	0.60105	4.95371	3.06955	1.24465	5.69198	1.4615	0.186482	1.49648	899	NO
5560	Eulipotyphla	Soricidae	Crocidura canariensis	EN	2.61132	0.941744	3.82195	3.11076	1.46745	4.1742	1.45523	0.720046	2.01701	949	NO
14199	Chiroptera	Vespertilionidae	Myotis scotti	VU	6.40707	2.50747	7.52763	6.57925	4.47955	7.58581	1.45349	1.01285	1.87611	960	YES
17028	Artiodactyla	Phocoenidae	Phocoena sinus	CR	1.53236	1.2436	1.85869	1.59906	1.30624	1.90784	1.45102	1.15189	1.76216	1000	YES
136400	Rodentia	Echimyidae	Phyllomys lundi	EN	2.89837	1.374	3.47842	3.0595	2.34826	3.55807	1.44206	1.06476	1.79871	978	YES
23044	Rodentia	Cricetidae	Volemys musseri	DD	6.74602	5.76765	7.46647	7.07653	6.2092	7.70996	1.44012	0.626691	3.40982	925	NO
22570	Rodentia	Cricetidae	Tylomys bullaris	CR	1.11176	0.446215	2.46345	1.58328	0.750443	3.0992	1.4376	0.681073	2.72428	955	YES
16875	Primates	Cheirogaleidae	Phaner electromontis	EN	0.944943	0.341962	2.15235	2.93736	2.07313	4.67986	1.43716	1.00059	2.30589	999	YES
12901	Rodentia	Muridae	Maxomys ochraceiventer	DD	8.69778	3.24354	9.6994	8.73132	5.37154	9.70276	1.43662	0.667283	3.90376	911	NO
6437	Diprotodontia	Macropodidae	Dendrolagus mbaiso	EN	1.80983	0.762028	4.0414	2.93425	1.62127	5.18324	1.4332	0.754893	2.50118	983	YES
20185	Rodentia	Sminthidae	Sicista armenica	CR	1.17467	0.461019	2.70675	1.60012	0.677297	3.22056	1.43309	0.343956	1.60821	963	YES
6490	Rodentia	Muridae	Deomys ferrugineus	LC	28.2713	26.3412	29.7531	28.3017	26.4486	29.7975	1.42953	0.709306	2.08491	936	NO
21488	Primates	Tarsiidae	Cephalopachus bancanus	VU	3.96296	0.719042	7.65986	6.1268	3.12971	8.13657	1.4295	0.723708	1.90644	930	NO
12271	Chiroptera	Phyllostomidae	Lonchorhina fernandezi	EN	2.31381	0.951228	5.6052	2.99348	1.61733	6.1004	1.42503	0.763431	3.03942	948	NO
136723	Rodentia	Cricetidae	Amphinectomys savamis	DD	6.91922	6.19348	7.55342	6.9353	6.21993	7.55473	1.41657	0.674154	3.71519	932	NO
11621	Primates	Lepilemuridae	Lepilemur ruficaudatus	CR	0.985116	0.61119	1.33279	1.55626	1.1931	1.93818	1.4123	0.27257	0.483408	998	YES
88088852	Chiroptera	Natalidae	Chilonatalus micropus	VU	5.37139	2.40415	7.11917	6.19471	4.1697	7.48104	1.40837	0.949808	1.82933	985	YES
41210	Rodentia	Muridae	Praomys degraaffi	VU	6.00326	5.47795	6.53065	6.00417	5.47802	6.53082	1.40738	1.16604	1.70401	998	YES
4219	Primates	Cercopithecidae	Cercopithecus hamlyni	VU	6.14326	5.42728	6.66935	6.16313	5.56742	6.70026	1.4067	1.15776	1.7305	983	YES
6232	Artiodactyla	Cervidae	Dama mesopotamica	EN	2.81883	2.41399	3.22716	2.9178	2.49642	3.31401	1.405	1.11753	1.74774	1000	YES
12753	Primates	Cercopithecidae	Mandrillus leucophaeus	EN	2.64871	2.21893	3.02001	2.93685	2.52186	3.28731	1.40427	1.13614	1.73931	994	YES
15933	Primates	Hominidae	Pan troglodytes	EN	1.34292	1.07182	1.66641	2.88113	2.52127	3.30033	1.40226	1.14294	1.71696	1000	YES
12863	Rodentia	Muridae	Mastomys pernanus	DD	6.25697	5.3119	7.23638	6.61347	5.57086	7.49908	1.40178	0.645469	3.26951	925	NO
NA	Chiroptera	Vespertilionidae	Barbastella beijingensis	NA	6.46184	3.75013	7.64856	6.86793	5.3942	7.91228	1.40072	0.593211	3.59581	910	NO
46205590	Rodentia	Muridae	Paucidentomys vermidax	DD	7.55312	2.68795	9.04671	7.99929	3.84095	9.41492	1.40061	0.584428	3.21358	905	NO
15932	Primates	Hominidae	Pan paniscus	EN	1.34292	1.07182	1.66641	2.90769	2.54268	3.27989	1.39948	1.13694	1.72977	1000	YES
29485	Chiroptera	Vespertilionidae	Murina ryukyuana	EN	2.69436	1.90869	3.33268	2.99271	2.30608	3.58073	1.39365	1.07497	1.81472	986	YES
163023599	Primates	Cheirogaleidae	Cheirogaleus medius	VU	6.07188	2.16468	7.21514	6.25778	3.6686	7.27107	1.39303	0.122071	0.448794	952	YES
39896	Primates	Hylobatidae	Nomascus siki	CR	0.414699	0.297932	0.560033	1.54895	1.19747	1.95193	1.38965	0.550841	0.986268	994	YES
136732	Diprotodontia	Macropodidae	Dendrolagus notatus	EN	1.94558	0.782103	4.29612	2.86015	1.54517	5.37613	1.38733	0.738518	2.58601	976	YES
10138	Chiroptera	Hipposideridae	Hipposideros hypophyllus	CR	1.10826	0.444364	2.44374	1.49018	0.711203	2.82022	1.38588	0.645722	2.61694	944	NO
45050	Eulipotyphla	Soricidae	Sylvisorex konganensis	DD	6.43591	1.3032	10.0363	7.89366	3.50486	10.1921	1.38542	0.51852	3.67978	899	NO
16971489	Primates	Lepilemuridae	Lepilemur hollandorum	CR	0.709758	0.285616	1.57731	1.50338	0.917309	2.51038	1.37257	0.449667	1.25742	1000	YES
163313848	Primates	Cheirogaleidae	Microcebus manitatra	CR	0.950428	0.238296	2.1905	1.50809	0.779498	2.43979	1.37087	0.116098	0.731247	959	YES
12948	Chiroptera	Pteropodidae	Megaerops wetmorei	VU	5.76507	5.19962	6.37176	5.7661	5.19992	6.37298	1.36978	1.14562	1.66749	1000	YES
139	Chiroptera	Pteropodidae	Acerodon jubatus	EN	1.81602	0.582845	4.11481	2.81638	1.64009	4.50327	1.36755	0.757967	2.14265	991	YES
39961	Primates	Atelidae	Ateles hybridus	CR	1.34777	1.14592	1.54979	1.4934	1.29221	1.71195	1.36167	1.14599	1.57521	1000	YES
6765	Diprotodontia	Acrobatidae	Distoechurus pennatus	LC	23.4902	21.454	25.5861	23.8274	21.7332	25.8198	1.35693	0.786123	1.82386	948	NO
87491102	Lagomorpha	Leporidae	Sylvilagus brasiliensis	EN	2.32516	0.651324	3.90388	2.9172	1.27853	4.03785	1.35444	0.617895	1.98433	931	NO
88149262	Chiroptera	Phyllostomidae	Hsunycteris cadenai	DD	3.90467	3.37632	4.43711	6.09618	4.86729	8.79596	1.3534	0.659724	3.23692	950	NO
13079	Rodentia	Muridae	Melasmothrix naso	DD	7.53535	2.68625	8.86637	7.94922	3.79215	9.353	1.35335	0.53746	3.04235	894	NO
2045	Rodentia	Muridae	Archboldomys luzonensis	VU	4.15116	3.57963	4.69544	5.62013	4.60806	7.2397	1.35169	1.04771	1.75962	1000	YES
23327	Rodentia	Muridae	Zyzomys palatalis	CR	1.07646	0.474761	2.33737	1.48459	0.755387	2.98294	1.35116	0.682188	2.7016	958	YES
NA	Chiroptera	Vespertilionidae	Murina peninsularis	NA	7.05802	5.44681	8.06928	7.1944	6.02419	8.1757	1.35075	0.600095	3.74846	919	NO
11162	Diprotodontia	Macropodidae	Lagorchestes hirsutus	VU	5.57255	4.97112	6.21418	5.72821	5.12493	6.32491	1.34698	1.11047	1.60894	1000	YES
136622	Primates	Lepilemuridae	Lepilemur mittermeieri	CR	0.982733	0.702274	1.25367	1.49454	1.19939	1.78363	1.34675	0.546514	0.887619	999	YES
136843	Primates	Lepilemuridae	Lepilemur ahmansonorum	CR	0.690063	0.286832	1.52178	1.47432	0.892798	2.56595	1.34662	0.4321	1.22474	996	YES
42674	Rodentia	Cricetidae	Ochrotomys nuttalli	LC	24.4669	23.2784	25.7051	24.4669	23.2784	25.7051	1.34582	0.760902	1.82837	943	NO
163022131	Primates	Cheirogaleidae	Cheirogaleus lavasoensis	EN	2.3779	1.36469	2.9503	2.8525	1.96765	3.55072	1.34296	0.232504	1.1992	950	NO
14202	Chiroptera	Vespertilionidae	Myotis sicarius	VU	5.8173	2.57626	6.68826	5.9106	4.2812	6.77328	1.34293	0.92167	1.70879	942	NO
NA	Primates	Hominidae	Homo sapiens	NA	4.0599	3.66891	4.59494	5.83914	5.26632	6.46033	1.34283	0.166529	0.435629	938	NO
2787	Diprotodontia	Potoroidae	Bettongia tropica	EN	1.15724	0.899948	1.45976	2.74284	2.35783	3.19625	1.34224	1.10335	1.66572	1000	YES
14143	Chiroptera	Vespertilionidae	Myotis atacamensis	EN	2.80309	2.2298	3.25117	2.81544	2.31035	3.25367	1.34131	1.00383	1.69259	974	YES
1154	Chiroptera	Furipterididae	Amorphochilus schnablii	VU	3.61331	1.2148	9.1312	5.42219	3.1995	10.4362	1.34125	0.73168	2.58452	977	YES
13393	Afrosoricida	Potamogalidae	Micropotamogale lamottei	VU	4.73207	2.2017	9.82007	5.7204	3.32898	10.7265	1.34023	0.794038	2.48843	988	YES
4153	Artiodactyla	Bovidae	Cephalophus zebra	VU	5.70575	5.11494	6.29227	5.71665	5.12086	6.29761	1.34002	1.10375	1.60726	1000	YES
NA	Microbiotheria	Microbiotheriidae	Dromiciops bozinovici	NA	2.23823	0.757808	5.39011	5.87487	3.07005	10.2361	1.33598	0.474885	3.13421	899	NO
15597	Rodentia	Cricetidae	Mindomys hammondi	EN	2.19771	0.666979	5.51786	2.59996	0.934278	5.66225	1.33525	0.464742	2.6388	884	NO
21154	Rodentia	Sciuridae	Sundasciurus fraterculus	VU	5.31846	4.6036	6.14697	5.61679	4.91327	6.42149	1.33519	1.07089	1.62274	989	YES
39815	Primates	Cercopithecidae	Presbytis potenziani	CR	1.44405	0.487187	1.91575	1.51236	0.739688	1.92762	1.33502	0.354737	0.969287	934	NO
14821	Rodentia	Muridae	Niviventer hinpoon	EN	2.79088	2.11153	3.32341	2.87526	2.24835	3.37814	1.33496	0.993556	1.72293	967	YES
23324	Rodentia	Muridae	Zyzomys pedunculatus	CR	1.02211	0.408868	2.18294	1.45489	0.7038	2.86136	1.33412	0.606139	2.62534	941	NO
136709	Primates	Lepilemuridae	Lepilemur tymerlachsoni	CR	0.64929	0.283816	1.43063	1.47357	0.890281	2.51431	1.33134	0.805524	2.31164	997	YES
84457541	Chiroptera	Pteropodidae	Dyacopterus rickarti	EN	1.6008	0.604016	3.96506	2.76594	1.52833	4.99493	1.33012	0.24676	1.62217	994	YES
45954066	Rodentia	Muridae	Archboldomys maximus	DD	4.14876	3.57711	4.69544	5.45987	4.86318	6.05168	1.32933	0.600433	3.143	942	NO
11506	Primates	Cebidae	Leontopithecus rosalia	EN	0.301572	0.174056	0.474325	2.75914	2.08981	3.52685	1.32699	0.934136	1.80026	989	YES
12813	Didelphimorphia	Didelphidae	Tlacuatzin canescens	LC	25.7795	23.5257	27.6991	25.7795	23.5356	27.6991	1.32451	0.652003	1.83451	932	NO
40643	Primates	Cebidae	Leontopithecus chrysomelas	EN	0.302224	0.172507	0.46679	2.79428	2.06388	3.59669	1.32255	0.952482	1.78916	988	YES
136503	Chiroptera	Vespertilionidae	Plecotus sardus	VU	5.69231	2.45881	7.01907	5.8061	3.35147	7.07776	1.32064	0.801941	1.70287	928	NO
19595	Primates	Cercopithecidae	Rhinopithecus brelichi	EN	1.34875	1.07041	1.63041	2.62039	2.32307	3.0208	1.31836	1.05757	1.5907	1000	YES
41573	Primates	Cheirogaleidae	Microcebus berthae	CR	1.33816	0.909476	1.68082	1.46349	1.1572	1.75758	1.31737	0.533895	0.894234	993	YES
5595	Eulipotyphla	Soricidae	Crocidura andamanensis	CR	1.13582	0.448862	2.34224	1.46905	0.679495	2.69682	1.31566	0.608215	2.44465	936	NO
41490	Scandentia	Tupaiidae	Dendrogale murina	LC	24.4427	21.3931	27.7617	24.4427	21.3931	27.7617	1.31479	0.786221	1.7906	948	NO
40635	Artiodactyla	Ziphiidae	Indopacetus pacificus	LC	25.173	20.9631	30.9595	25.173	20.9631	30.9595	1.31446	2.56872	14.2842	947	NO
18502	Diprotodontia	Pseudocheiridae	Pseudochirops archeri	NT	10.4495	8.99168	11.8614	10.4782	8.99699	11.8615	1.31064	1.01995	1.56278	999	NO
41458	Eulipotyphla	Talpidae	Condylura cristata	LC	26.2519	24.1237	27.8576	26.2519	24.1237	27.8576	1.3101	0.739255	1.88223	946	NO
67359375	Chiroptera	Vespertilionidae	Neoromicia roseveari	EN	2.37742	1.52839	3.09344	2.76904	2.00705	3.43674	1.30872	0.939388	1.74604	970	YES
15587	Rodentia	Cricetidae	Oreoryzomys balneator	DD	7.1655	4.81588	8.10407	7.25808	5.72393	8.11137	1.30685	0.591812	3.44093	891	NO
21143	Eulipotyphla	Soricidae	Suncus fellowesgordoni	EN	2.68461	1.50576	3.31995	2.79097	2.00487	3.38009	1.30593	0.921174	1.73354	982	YES
6990	Rodentia	Echimyidae	Phyllomys unicolor	CR	0.917698	0.453654	1.84844	1.42266	0.80117	2.63202	1.30575	0.710404	2.34879	967	YES
29473	Chiroptera	Pteropodidae	Pteralopex taki	VU	1.06689	0.440724	2.51655	5.5524	4.22756	7.32059	1.3024	0.971108	1.75008	1000	YES
23141	Rodentia	Muridae	Xeromys myoides	VU	5.908	2.20772	6.85772	5.97221	3.03608	6.88972	1.30166	0.718701	1.69292	940	NO
136399	Rodentia	Nesomyidae	Brachytarsomys villosa	VU	4.54023	1.91782	9.75267	5.63712	3.03062	10.4737	1.29902	0.684658	2.49733	972	YES
45071	Rodentia	Muridae	Otomys burtoni	EN	2.54889	1.93818	3.02908	2.76205	2.29947	3.19724	1.29816	1.01127	1.64159	985	YES
19596	Primates	Cercopithecidae	Rhinopithecus roxellana	EN	1.34875	1.07041	1.63041	2.64933	2.33297	3.05563	1.29542	1.04752	1.58522	1000	YES
6635	Carnivora	Viverridae	Diplogale hosei	VU	5.14914	4.53225	5.71512	5.46233	4.87509	6.04427	1.29389	1.07397	1.56197	1000	YES
45954378	Eulipotyphla	Soricidae	Myosorex jejei	VU	2.11449	0.722353	7.21711	5.41196	2.984	10.6351	1.29296	0.654224	2.4649	957	YES
5610	Eulipotyphla	Soricidae	Crocidura nicobarica	CR	1.07495	0.53496	2.07933	1.41472	0.747258	2.53114	1.29072	0.679109	2.29339	967	YES
19591	Chiroptera	Phyllostomidae	Rhinophylla alethina	NT	9.93876	9.02862	10.8203	10.0427	9.11511	10.9039	1.29043	1.08832	1.50713	1000	NO
20222	Rodentia	Cricetidae	Tanyuromys aphrastus	DD	5.88824	5.38486	6.4149	5.89185	5.38528	6.4149	1.28384	0.653748	3.37051	938	NO
7921	Chiroptera	Vespertilionidae	Eptesicus dimissus	DD	6.85588	1.93895	8.69254	7.07026	3.35898	8.7236	1.28333	0.504343	3.34917	878	NO
41572	Primates	Cheirogaleidae	Microcebus sambiranensis	EN	2.62562	1.55718	3.03968	2.68776	2.30384	3.07579	1.28015	1.02236	1.59394	982	YES
5953	Carnivora	Canidae	Cuon alpinus	EN	0.568304	0.414695	0.761579	2.68548	2.21676	3.11168	1.27797	0.993388	1.60999	989	YES
10121	Chiroptera	Hipposideridae	Hipposideros coronatus	DD	9.21122	1.74621	11.3462	9.6264	3.1834	11.4255	1.27766	0.482254	3.90332	864	NO
16661	Rodentia	Cricetidae	Peromyscus furvus	DD	5.66977	3.7153	6.25607	5.79837	5.1144	6.33065	1.27733	0.595969	3.11868	916	NO
5633	Eulipotyphla	Soricidae	Crocidura harenna	CR	1.12126	0.468006	2.17448	1.41914	0.718816	2.50551	1.27205	0.657595	2.33103	957	YES
11378	Chiroptera	Megadermatidae	Lavia frons	LC	23.3989	18.8725	29.5895	23.3997	18.8733	29.5901	1.26865	0.68186	1.73713	936	NO
85567622	Chiroptera	Vespertilionidae	Myotis montivagus	DD	6.39225	3.49433	7.25145	6.45837	4.8336	7.2796	1.26494	0.13434	0.46907	902	NO
14592	Rodentia	Cricetidae	Neotoma nelsoni	CR	1.13674	0.460527	2.57374	1.35699	0.680209	2.74345	1.26336	0.623401	2.50166	952	YES
41511	Diprotodontia	Potoroidae	Potorous tridactylus	NT	5.81662	5.01875	6.61814	10.0321	9.09672	10.898	1.26147	1.08255	1.47357	1000	NO
8827	Rodentia	Cricetidae	Galenomys garleppi	DD	6.51542	4.68923	7.2143	6.53844	5.35983	7.22193	1.26141	0.559355	3.26523	899	NO
14662	Lagomorpha	Leporidae	Nesolagus netscheri	DD	1.19117	0.447509	2.88107	6.056	3.03462	9.84845	1.25745	0.496186	3.22366	880	NO
NA	Diprotodontia	Acrobatidae	Acrobates frontalis	NA	4.23205	1.82826	8.4241	5.47198	3.07644	9.30065	1.25482	0.448955	3.08786	876	NO
13931	Dasyuromorpha	Dasyuridae	Murexia rothschildi	NT	9.89135	9.01244	10.8393	9.94504	9.06356	10.8925	1.2548	1.07775	1.47673	1000	NO
16776	Rodentia	Petromuridae	Petromus typicus	LC	23.1338	21.577	24.4678	23.1717	21.6395	24.4999	1.24298	0.672726	1.70724	943	NO
16971425	Primates	Cheirogaleidae	Microcebus macarthurii	EN	2.11732	1.33545	2.84489	2.60393	1.96484	3.20219	1.24111	0.948344	1.61056	986	YES
16695	Rodentia	Cricetidae	Peromyscus winkelmanni	EN	2.50177	1.77091	2.85849	2.59756	2.22597	2.92426	1.23538	0.982703	1.52422	985	YES
29660	Eulipotyphla	Soricidae	Sorex alpinus	NT	10.103	2.25878	12.0716	10.4117	5.09071	12.2141	1.23522	0.656016	1.5887	889	NO
39953	Primates	Cebidae	Aotus zonalis	DD	5.44869	0.921042	8.87128	6.53967	3.51375	9.16384	1.23382	0.50772	3.09513	898	NO
40028	Chiroptera	Phyllostomidae	Micronycteris brosseti	DD	5.8328	5.06735	6.48179	5.8328	5.06782	6.48212	1.23176	0.563224	2.88306	920	NO
5224	Rodentia	Muridae	Conilurus penicillatus	VU	5.31656	4.24897	5.97695	5.38205	4.4578	6.03166	1.22915	0.952812	1.52469	990	YES
NA	Didelphimorphia	Didelphidae	Gracilinanus peruanus	NA	6.75737	4.63553	7.89877	6.77347	4.72771	7.91517	1.22012	0.553053	3.00542	886	NO
5221	Eulipotyphla	Soricidae	Congosorex polli	DD	1.91296	0.755917	4.71008	4.51288	2.56356	8.98228	1.21291	0.418877	3.0334	874	NO
39794	Primates	Cercopithecidae	Macaca pagensis	CR	1.17517	0.989006	1.3864	1.34227	1.16463	1.55038	1.21118	1.0328	1.43948	1000	YES
45047	Eulipotyphla	Soricidae	Myosorex kihaulei	EN	1.09506	0.67539	1.59581	2.39983	1.51839	3.88973	1.20943	0.733724	1.91374	976	YES
136684	Primates	Cheirogaleidae	Mirza zaza	VU	1.06848	0.837187	1.34969	5.03331	4.33893	5.88816	1.20558	2.00559	3.06082	999	YES
21456	Chiroptera	Emballonuridae	Taphozous hildegardeae	EN	2.41475	1.4798	3.17615	2.55547	1.63279	3.29564	1.20442	0.371454	0.835345	959	YES
14107	Eulipotyphla	Soricidae	Myosorex geata	EN	1.17308	0.727891	1.61165	2.47377	1.60358	3.91024	1.20208	0.738029	1.91283	988	YES
22454	Scandentia	Tupaiidae	Tupaia nicobarica	EN	2.13613	0.934412	4.39372	2.50277	1.21892	4.86501	1.20163	0.600494	2.31709	927	NO
136379	Eulipotyphla	Soricidae	Crocidura trichura	CR	0.983694	0.412447	2.14799	1.30504	0.665351	2.62969	1.20146	0.59771	2.42827	952	YES
19762	Rodentia	Sciuridae	Rubrisciurus rubriventer	VU	5.11105	4.11873	5.98156	5.14646	4.26676	5.99999	1.19761	0.937009	1.51488	985	YES
41760	Artiodactyla	Ziphiidae	Mesoplodon traversii	DD	4.24094	3.34929	5.05483	5.161	4.17154	6.10606	1.19669	0.522222	2.83717	910	NO
20394	Eulipotyphla	Soricidae	Sorex sclateri	CR	1.05547	0.470682	2.42182	1.32454	0.62163	2.74876	1.1966	0.563842	2.48394	933	NO
20333	Rodentia	Muridae	Solomys ponceleti	CR	0.669461	0.308333	1.37655	1.32454	0.8038	2.02172	1.19578	0.724365	1.87672	981	YES
23091	Diprotodontia	Phalangeridae	Wyulda squamicaudata	NT	9.37103	8.40593	10.5478	9.37104	8.40638	10.5478	1.19316	0.999585	1.40494	1000	NO
11034	Artiodactyla	Bovidae	Kobus megaceros	EN	2.31407	1.92191	2.74278	2.4791	2.08621	2.89739	1.18864	0.965007	1.51873	1000	YES
68336601	Carnivora	Eupleridae	Eupleres goudotii	VU	2.28357	1.07315	3.89466	5.0602	4.10594	6.11176	1.1862	0.957733	1.51938	1000	YES
163024481	Primates	Cheirogaleidae	Microcebus tanosi	EN	2.46826	1.50651	2.85418	2.53761	2.13279	2.88864	1.18581	0.247596	1.38582	989	YES
11933	Carnivora	Herpestidae	Liberiictis kuhni	VU	5.23324	3.82091	5.91534	5.32215	4.45638	5.97742	1.18462	0.940213	1.51679	985	YES
22042	Primates	Cercopithecidae	Semnopithecus vetulus	EN	2.52497	2.18139	2.90438	2.54282	2.22128	2.92914	1.18328	0.949977	1.47686	986	YES
7017	Peramelemorphia	Peramelidae	Echymipera davidi	EN	2.151	0.832737	4.22554	2.46563	1.13151	4.48377	1.17877	0.548629	2.18926	938	NO
14914835	Rodentia	Echimyidae	Isothrix barbarabrownae	DD	5.38434	4.78257	5.99456	5.38434	4.78259	5.99458	1.17767	0.550939	2.86561	933	NO
6608	Rodentia	Dinomyidae	Dinomys branickii	LC	20.4641	19.1355	21.8029	20.4644	19.1355	21.8032	1.17197	0.674345	1.59184	947	NO
10590	Eulipotyphla	Erinaceidae	Neotetracus sinensis	LC	21.2407	19.689	22.8118	21.2827	19.7422	22.8741	1.17155	0.667054	1.6129	925	NO
136252	Rodentia	Calomyscidae	Calomyscus grandis	DD	3.82369	1.62605	11.8048	4.54423	2.01123	12.748	1.17013	0.349756	3.15348	831	NO
41759	Artiodactyla	Ziphiidae	Mesoplodon perrini	EN	1.41757	0.593078	3.02735	2.26199	1.29743	3.94041	1.16713	0.185709	1.29151	961	YES
3622	Rodentia	Calomyscidae	Calomyscus tsolovi	DD	4.24177	1.71209	10.5801	4.92525	2.0225	11.1978	1.16696	0.321794	3.9802	805	NO
4232	Primates	Cercopithecidae	Cercopithecus roloway	CR	1.14237	0.436228	2.36837	1.31258	0.605096	2.50051	1.16471	0.547981	2.23468	903	NO
4074	Primates	Cebidae	Sapajus xanthosternos	CR	1.26611	0.968509	1.51056	1.29047	1.00378	1.53717	1.16415	0.875968	1.40277	966	YES
136745	Rodentia	Cricetidae	Wiedomys cerradensis	DD	4.95702	4.39061	5.70181	5.51872	4.87627	6.20031	1.16411	0.583684	2.89326	942	NO
2279	Primates	Atelidae	Ateles geoffroyi	EN	1.09523	0.902774	1.33364	2.37555	2.0948	2.68162	1.1591	0.946271	1.4092	1000	YES
15419	Artiodactyla	Delphinidae	Orcaella brevirostris	EN	2.10655	1.7607	2.42705	2.45394	2.14445	2.71865	1.15765	0.961595	1.43749	1000	YES
115555116	Rodentia	Cricetidae	Juscelinomys huanchacae	DD	5.24298	4.75007	5.85642	5.24361	4.75537	5.85642	1.1549	0.556388	2.85801	936	NO
7014	Rodentia	Muridae	Echiothrix leucura	EN	1.04473	0.445672	2.27984	2.28872	1.33947	3.91808	1.15234	0.648551	1.92854	971	YES
51221900	Didelphimorphia	Didelphidae	Marmosops pakaraimae	VU	4.50367	1.49493	6.47882	5.13074	2.26894	6.65002	1.15128	0.552312	1.59184	919	NO
4829	Afrosoricida	Chrysochloridae	Chrysospalax villosus	VU	2.25045	1.02432	4.11801	4.84424	3.63824	6.21175	1.14951	0.830991	1.5756	998	YES
21661	Artiodactyla	Bovidae	Tetracerus quadricornis	VU	4.74317	3.7146	5.41431	5.05215	4.0423	5.72454	1.14804	0.894851	1.43131	994	YES
136645	Primates	Lepilemuridae	Lepilemur sahamalazensis	CR	0.980864	0.712444	1.23393	1.28406	1.04845	1.52828	1.14754	0.932541	1.41679	1000	YES
NA	Chiroptera	Vespertilionidae	Murina chrysochaetes	NA	3.89463	2.79886	4.73123	5.37295	4.08589	7.38442	1.14584	0.532298	3.02431	915	NO
17026	Carnivora	Otariidae	Phocarctos hookeri	EN	2.13491	1.8795	2.43392	2.37629	2.1212	2.62606	1.14523	0.959102	1.43268	1000	YES
14549	Carnivora	Otariidae	Neophoca cinerea	EN	2.13491	1.8795	2.43392	2.37893	2.12048	2.62779	1.14451	0.948249	1.38155	1000	YES
136389	Eulipotyphla	Soricidae	Cryptotis nelsoni	CR	1.16715	0.547552	1.73769	1.26538	0.711166	1.8276	1.14242	0.647547	1.67131	954	YES
16692	Rodentia	Cricetidae	Peromyscus stephani	CR	1.2398	0.9703	1.49064	1.28409	1.05356	1.52536	1.14122	0.92297	1.39861	994	YES
41493	Scandentia	Tupaiidae	Tupaia dorsalis	DD	5.44669	2.18718	7.22934	5.69307	3.23202	7.28482	1.14121	0.454864	2.78825	865	NO
3590	Carnivora	Otariidae	Callorhinus ursinus	VU	4.88367	4.40654	5.37057	4.88367	4.40654	5.37057	1.14112	0.941016	1.37129	1000	YES
10552	Primates	Hylobatidae	Hylobates pileatus	EN	2.3381	1.98174	2.69746	2.3583	2.06548	2.70667	1.13467	0.916434	1.39679	999	YES
136619	Rodentia	Muridae	Lophuromys eisentrauti	CR	0.93333	0.342312	2.11792	1.28005	0.531802	2.64419	1.13348	0.4865	2.33113	897	NO
41472	Eulipotyphla	Talpidae	Scapanulus oweni	LC	20.6579	18.9832	22.4	20.6579	18.9832	22.4	1.13056	0.643701	1.54557	927	NO
18095	Afrosoricida	Potamogalidae	Potamogale velox	LC	21.4218	17.4742	26.3318	21.8789	17.9792	26.7248	1.12907	0.619923	1.69593	932	NO
81633057	Chiroptera	Miniopteridae	Miniopterus schreibersii	VU	3.5826	1.10435	7.09524	4.85405	1.9867	7.25683	1.1285	0.250712	0.932649	907	NO
22839	Chiroptera	Phyllostomidae	Vampyressa melissa	VU	4.78973	4.01666	5.44466	4.83423	4.16317	5.49365	1.12801	0.898558	1.40322	979	YES
48297939	Eulipotyphla	Soricidae	Crocidura batakorum	DD	5.46817	1.33252	8.74477	6.49008	2.42915	8.7983	1.12781	0.373419	2.82329	848	NO
21146	Eulipotyphla	Soricidae	Suncus mertensi	EN	1.4812	0.528018	3.17912	2.22135	1.09659	4.37812	1.12755	0.534371	2.16831	918	NO
136824	Chiroptera	Natalidae	Natalus jamaicensis	CR	1.16442	0.748731	1.55677	1.24847	0.873851	1.62114	1.12488	0.779896	1.49389	986	YES
136224	Eulipotyphla	Soricidae	Suncus aequatorius	EN	1.40284	0.572891	3.1142	2.3199	1.15661	4.57471	1.12485	0.569083	2.26343	951	YES
7030	Chiroptera	Phyllostomidae	Ectophylla alba	NT	8.94804	8.15566	9.67979	8.94804	8.15566	9.68446	1.12263	0.950932	1.30735	996	NO
21514	Rodentia	Muridae	Tatera indica	LC	21.5189	19.955	23.0426	21.5511	20.0905	23.0723	1.11901	0.53948	1.59235	903	NO
21210	Lagomorpha	Leporidae	Sylvilagus mansuetus	CR	0.96627	0.358977	2.27999	1.2216	0.555625	2.53895	1.11196	0.525722	2.32563	911	NO
6219	Rodentia	Muridae	Dacnomys millardi	DD	6.45273	1.87958	8.07649	6.88278	3.04378	8.11097	1.11027	0.45163	2.82748	860	NO
40520	Didelphimorphia	Didelphidae	Thylamys velutinus	NT	8.18556	7.28956	9.13989	8.68125	7.87246	9.5634	1.10735	0.955151	1.29159	1000	NO
18419	Rodentia	Muridae	Psammomys vexillaris	DD	5.08045	4.49815	5.69653	5.33802	4.74041	5.95529	1.10663	0.549195	2.82534	926	NO
10831	Artiodactyla	Iniidae	Inia geoffrensis	EN	1.69531	1.38098	2.0776	2.26543	1.72303	2.98598	1.10562	0.840993	1.55472	999	YES
7950	Perissodactyla	Equidae	Equus grevyi	EN	2.14823	1.84706	2.45243	2.25953	1.98638	2.54937	1.10421	0.89055	1.34806	990	YES
97250195	Rodentia	Spalacidae	Spalax antiquus	EN	1.94585	0.749368	4.61191	2.32594	1.12555	5.31593	1.10394	0.170634	1.33597	923	NO
45954331	Eulipotyphla	Soricidae	Crocidura sokolovi	DD	4.25123	1.12315	8.59585	6.08776	2.27314	8.73169	1.10315	0.371939	2.69966	850	NO
16121	Rodentia	Muridae	Paraleptomys rufilatus	EN	1.03062	0.445007	2.22048	2.30036	1.18122	4.43667	1.10255	0.571875	2.10406	939	NO
5604	Eulipotyphla	Soricidae	Crocidura jenkinsi	CR	0.909387	0.392443	2.00024	1.22061	0.597306	2.49217	1.10229	0.548592	2.23567	941	NO
13215	Rodentia	Capromyidae	Mesocapromys angelcabrerai	CR	0.737531	0.430116	1.00757	1.21557	1.02446	1.43767	1.10146	0.472804	0.743472	1000	YES
NA	Chiroptera	Vespertilionidae	Myotis flavus	NA	5.60809	2.50027	6.56474	5.72781	4.00597	6.62509	1.10144	0.47266	2.6233	895	NO
4140	Artiodactyla	Bovidae	Cephalophus jentinki	EN	2.23211	1.92714	2.5917	2.29152	1.99425	2.64878	1.09845	0.870673	1.37296	999	YES
18733	Chiroptera	Pteropodidae	Pteropus lombocensis	DD	5.14767	1.32288	7.17291	5.77524	3.06085	7.23709	1.09679	0.475863	2.64199	868	NO
136626	Didelphimorphia	Didelphidae	Thylamys venustus	DD	4.77588	4.19119	5.41813	4.88381	4.27808	5.5161	1.09411	0.525275	2.89623	923	NO
21221	Eulipotyphla	Soricidae	Sylvisorex morio	EN	1.35379	0.51189	3.282	2.22567	1.086	4.54067	1.09398	0.534818	2.22707	942	NO
15090	Rodentia	Octodontidae	Octodon pacificus	CR	0.998845	0.423522	1.92441	1.20343	0.691642	1.99283	1.09243	0.613088	1.80885	988	YES
136519	Chiroptera	Pteropodidae	Notopteris neocaledonica	EN	1.02971	0.392574	2.3064	2.35229	1.29374	4.00842	1.09241	0.599493	1.98099	969	YES
136342	Rodentia	Muridae	Tonkinomys daoventieni	DD	5.54568	1.95081	6.68829	6.13457	3.12087	7.56456	1.08984	0.467694	2.87238	863	NO
41477	Eulipotyphla	Talpidae	Scaptonyx fusicaudus	LC	19.4192	17.654	21.2034	19.4467	17.6699	21.2139	1.08787	0.584762	1.44507	935	NO
2447	Artiodactyla	Cervidae	Axis kuhlii	CR	0.365701	0.22882	0.546008	1.20471	0.930272	1.53929	1.08711	0.826269	1.43892	1000	YES
11620	Primates	Lepilemuridae	Lepilemur mustelinus	VU	2.70335	0.825383	3.60746	4.71718	3.02439	6.10708	1.08697	0.370729	0.791444	990	YES
15967	Artiodactyla	Bovidae	Pantholops hodgsonii	NT	8.62903	7.89008	9.21315	8.62903	7.89008	9.21315	1.08422	0.9192	1.26987	1000	NO
6429	Diprotodontia	Macropodidae	Dendrolagus goodfellowi	EN	1.72533	1.18751	2.30472	2.28925	1.78151	2.76383	1.08321	0.844692	1.42144	1000	YES
9618	Rodentia	Muridae	Hadromys humei	EN	0.884701	0.367264	1.88795	2.26546	1.11273	4.24375	1.08238	0.559703	2.0836	938	NO
7083	Chiroptera	Pteropodidae	Eidolon dupreanum	VU	2.54482	1.90595	3.34449	4.58096	3.88843	5.3322	1.081	0.85201	1.33592	999	YES
54778911	Primates	Cheirogaleidae	Cheirogaleus major	VU	4.67279	2.46826	5.54786	4.83675	3.5139	5.64988	1.08002	0.363004	2.42155	941	NO
13638	Chiroptera	Molossidae	Cabreramops aequatorianus	EN	1.88544	0.651839	3.87941	2.20927	1.09123	3.99559	1.07584	0.533612	1.99233	941	NO
16484	Artiodactyla	Bovidae	Pelea capreolus	NT	8.41164	7.71009	9.14767	8.41164	7.71009	9.14767	1.07559	0.919048	1.24397	1000	NO
3748	Carnivora	Canidae	Canis simensis	EN	2.1692	1.86941	2.48323	2.17246	1.88337	2.48497	1.07462	0.850544	1.29535	997	YES
171619155	Chiroptera	Vespertilionidae	Hypsugo ariel	DD	5.76973	1.44594	7.68607	6.33801	2.60001	7.82075	1.0741	0.421994	2.62352	863	NO
41468	Eulipotyphla	Talpidae	Neurotrichus gibbsii	LC	18.2045	14.7891	22.5555	19.808	16.6174	23.506	1.07406	0.619965	1.4762	942	NO
29402	Rodentia	Cricetidae	Euryoryzomys emmonsae	DD	5.65329	4.67662	6.42756	5.74136	4.79659	6.53432	1.07394	0.461399	2.66883	880	NO
4273	Artiodactyla	Cervidae	Cervus alfredi	EN	2.35062	1.37042	2.84759	2.35609	1.50944	2.85074	1.0734	0.733112	1.4409	936	NO
6834	Microbiotheria	Microbiotheriidae	Dromiciops gliroides	NT	2.21847	0.713116	5.38234	8.27984	4.05779	15.1826	1.07081	0.526012	1.96326	924	NO
14327	Rodentia	Spalacidae	Nannospalax xanthodon	DD	4.29748	3.00464	5.2358	4.99226	3.48451	6.43811	1.0706	0.434034	2.6881	880	NO
4137	Artiodactyla	Bovidae	Cephalophus adersi	VU	4.51119	3.99017	4.99749	4.52624	4.01113	4.99863	1.0706	0.880257	1.29012	996	YES
136392	Didelphimorphia	Didelphidae	Monodelphis reigi	VU	4.52637	3.73845	5.17298	4.59285	3.87826	5.22031	1.06786	0.863661	1.31229	968	YES
20395	Eulipotyphla	Soricidae	Sorex stizodon	CR	0.966246	0.416558	2.11258	1.21142	0.595253	2.35099	1.06763	0.523153	2.15345	929	NO
8968	Artiodactyla	Bovidae	Nanger dama	CR	1.00559	0.648575	1.38615	1.15618	0.836158	1.51103	1.06637	0.73625	1.36522	961	YES
5502	Rodentia	Muridae	Crateromys heaneyi	EN	1.10819	0.450645	2.3778	2.22364	1.142	3.75765	1.06464	0.567037	1.8378	931	NO
40644	Primates	Cebidae	Saguinus bicolor	CR	0.893769	0.666576	1.17608	1.17324	0.952314	1.45824	1.06446	0.838472	1.34488	994	YES
7137	Macroscelidea	Macroscelididae	Elephantulus revoili	DD	3.9414	1.51554	7.58608	4.58328	2.15106	8.34902	1.06409	0.389937	2.81163	856	NO
21148	Eulipotyphla	Soricidae	Suncus zeylanicus	EN	1.52339	0.624855	3.50631	2.27396	1.11711	4.88853	1.06384	0.536513	2.40549	933	NO
6291	Cingulata	Dasypodidae	Dasypus pilosus	DD	3.8859	1.50406	8.15731	4.39343	2.20516	8.74482	1.06143	0.371987	2.92052	838	NO
136272	Primates	Cheirogaleidae	Microcebus mittermeieri	EN	1.97593	1.48488	2.30179	2.23313	1.85824	2.56834	1.05801	0.824721	1.33824	981	YES
21260	Rodentia	Sciuridae	Syntheosciurus brochus	DD	3.03507	1.30377	6.26133	4.26887	2.86851	6.96297	1.0579	0.414649	2.59872	875	NO
1151	Artiodactyla	Bovidae	Ammotragus lervia	VU	3.41669	2.89873	3.89367	4.50958	4.03008	4.95288	1.05693	0.873808	1.27213	1000	YES
136806	Rodentia	Muridae	Saxatilomys paulinae	DD	5.63525	1.80162	6.75525	6.32708	3.02302	7.71424	1.05629	0.434347	2.82323	876	NO
136394	Rodentia	Muridae	Batomys russatus	EN	1.61376	0.560031	4.08359	2.10328	0.896508	4.6059	1.05523	0.425031	2.16732	879	NO
15421	Artiodactyla	Delphinidae	Orcinus orca	DD	4.39581	4.03948	4.76345	4.39787	4.03948	4.76358	1.05479	0.46377	2.63475	911	NO
NA	Rodentia	Cricetidae	Juliomys ossitenuis	NA	5.43507	4.42554	6.19703	5.53473	4.73093	6.30539	1.05393	0.524476	2.73274	922	NO
136771	Primates	Lepilemuridae	Lepilemur grewcockorum	CR	0.532569	0.362297	0.726989	1.169	0.853067	1.49908	1.05041	0.401225	0.764115	995	YES
136705	Didelphimorphia	Didelphidae	Cryptonanus guahybae	DD	5.13203	4.38431	5.92343	5.25875	4.45934	6.01809	1.0503	0.479365	2.63763	919	NO
NA	Microbiotheria	Microbiotheriidae	Dromiciops mondaca	NA	1.20156	0.389335	2.89524	4.68298	2.44384	7.74015	1.04868	0.39815	2.42342	865	NO
80224880	Chiroptera	Hipposideridae	Hipposideros alongensis	VU	4.67979	1.37185	5.60835	4.74293	2.02546	5.64803	1.04808	0.469289	1.36249	894	NO
12421	Carnivora	Mustelidae	Lutra sumatrana	EN	1.85876	1.55584	2.22268	2.15235	1.84768	2.49503	1.04781	0.842781	1.29521	1000	YES
14003	Chiroptera	Phyllostomidae	Musonycteris harrisoni	VU	4.47188	3.91862	5.04789	4.4799	3.92708	5.05188	1.04777	0.859797	1.28005	998	YES
4200	Primates	Cercopithecidae	Cercocebus galeritus	CR	0.870019	0.280632	1.94216	1.13115	0.523335	2.14704	1.04764	0.247963	1.03948	911	NO
88700294	Rodentia	Sciuridae	Biswamoyopterus laoensis	DD	1.14615	0.405212	2.32889	4.61241	2.84122	7.45912	1.04629	0.392192	2.52948	865	NO
14108	Eulipotyphla	Soricidae	Myosorex longicaudatus	EN	1.19623	0.46356	2.69099	2.20022	1.04782	3.99891	1.04569	0.244959	0.948733	908	NO
120659170	Primates	Hylobatidae	Nomascus annamensis	EN	0.584347	0.267795	1.16271	2.17026	1.59661	2.74346	1.04111	0.203811	1.12599	1000	YES
10108	Chiroptera	Hipposideridae	Hipposideros ridleyi	VU	4.58136	1.76515	5.41035	4.67425	2.91529	5.45062	1.03788	0.658481	1.34425	918	NO
5500	Rodentia	Muridae	Crateromys schadenbergi	EN	1.17484	0.470353	2.26435	2.04078	1.15258	3.85769	1.0331	0.543803	1.81646	942	NO
6773	Chiroptera	Pteropodidae	Dobsonia chapmani	CR	0.999315	0.395564	2.09952	1.1231	0.509669	2.17973	1.03299	0.46431	1.93442	909	NO
8437	Rodentia	Sciuridae	Exilisciurus exilis	DD	6.21865	1.94865	8.13031	6.29718	2.33777	8.1878	1.03182	0.380145	2.82019	845	NO
12816	Didelphimorphia	Didelphidae	Marmosa tyleriana	DD	4.79894	3.69357	5.75916	5.22089	4.0908	6.11536	1.03095	0.442871	2.61144	905	NO
42460	Rodentia	Sciuridae	Rhinosciurus laticaudatus	NT	8.05022	6.12361	9.46737	8.40146	6.72168	9.71283	1.02972	0.819249	1.27991	981	NO
21974	Cingulata	Chlamyphoridae	Tolypeutes matacus	NT	5.15658	2.20221	9.50916	8.10978	5.81025	11.5277	1.02946	0.738854	1.4625	1000	NO
40637	Diprotodontia	Phalangeridae	Ailurops ursinus	VU	1.67817	0.545882	3.72871	4.46657	2.39344	6.65863	1.02698	0.570538	1.61339	949	NO
10846	Rodentia	Sciuridae	Iomys sipora	EN	1.65735	0.67217	3.56569	2.13874	1.19082	3.79019	1.02638	0.549815	1.90263	972	YES
9002	Rodentia	Capromyidae	Geocapromys ingrahami	VU	2.05413	1.6023	2.54156	4.29994	3.79809	4.94972	1.01955	0.84815	1.24045	1000	YES
18504	Diprotodontia	Pseudocheiridae	Pseudochirops corinnae	NT	7.98384	6.91669	9.1306	7.99833	6.94813	9.13795	1.01883	0.812991	1.22705	993	NO
3160	Artiodactyla	Bovidae	Budorcas taxicolor	VU	4.16688	3.63976	4.73567	4.21021	3.70129	4.76598	1.01776	0.828423	1.21769	1000	YES
11062	Rodentia	Cricetidae	Gyldenstolpia fronto	CR	0.621921	0.201871	1.51225	1.13385	0.496209	2.39418	1.01757	0.454889	2.19691	899	NO
41420	Eulipotyphla	Soricidae	Sorex thibetanus	DD	4.92658	3.04198	5.76575	5.07042	3.9851	5.80214	1.01687	0.425479	2.65633	867	NO
14328	Rodentia	Spalacidae	Nannospalax leucodon	DD	4.32474	2.96034	5.32015	5.16599	3.50708	6.64693	1.01658	0.42128	2.55201	867	NO
136534	Chiroptera	Pteropodidae	Styloctenium mindorensis	EN	0.387855	0.257874	0.512841	2.14011	1.81758	2.49187	1.01476	0.810411	1.2635	993	YES
45954382	Eulipotyphla	Soricidae	Myosorex gnoskei	EN	1.24831	0.50226	2.80595	2.06475	1.06691	4.04973	1.01298	0.518093	2.03295	932	NO
42660	Macroscelidea	Macroscelididae	Elephantulus fuscus	DD	3.87417	1.72467	7.80313	4.50731	2.32288	8.58472	1.00236	0.355471	2.76823	855	NO
41579	Primates	Indriidae	Avahi unicolor	CR	0.641451	0.254929	1.48383	1.10137	0.684224	1.91808	1.00208	0.337307	0.940103	984	YES
13524	Rodentia	Muridae	Millardia kondana	EN	1.78507	0.645925	4.10472	1.97875	0.905249	4.30663	0.997774	0.447516	2.1074	904	NO
165924	Macroscelidea	Macroscelididae	Elephantulus pilicaudus	DD	3.89003	1.57307	8.17786	4.71154	2.25044	8.88262	0.996484	0.347784	2.62728	857	NO
6785	Rodentia	Caviidae	Dolichotis patagonum	NT	7.43215	6.44749	8.5223	7.74848	6.76832	8.77494	0.995336	0.826681	1.18172	1000	NO
44781	Chiroptera	Rhinolophidae	Rhinolophus hilli	CR	0.887054	0.380426	1.92443	1.10535	0.51225	2.12023	0.995253	0.472155	1.91511	918	NO
NA	Chiroptera	Molossidae	Mormopterus norfolkensis	NA	5.5346	1.69341	7.19731	5.8951	2.66667	7.30855	0.991141	0.653756	1.74187	843	NO
45054	Rodentia	Muridae	Hylomyscus grandis	EN	1.78579	1.4253	2.15748	2.08773	1.69058	2.45833	0.990924	0.776582	1.26173	975	YES
97249856	Rodentia	Spalacidae	Spalax graecus	VU	4.24687	2.95336	5.15804	4.28615	3.18425	5.1811	0.989531	0.390884	0.680256	951	YES
61924	Cingulata	Dasypodidae	Dasypus mazzai	DD	3.80724	1.63449	7.8475	4.3864	2.22114	8.59398	0.989323	0.326857	2.95493	836	NO
84562267	Chiroptera	Vespertilionidae	Murina walstoni	DD	4.57045	3.40606	5.43263	4.68599	3.76093	5.49111	0.989003	0.432472	2.44768	860	NO
138	Chiroptera	Pteropodidae	Acerodon humilis	EN	1.09348	0.411703	2.45603	2.04086	1.24706	3.32973	0.986977	0.597649	1.66088	969	YES
10054	Artiodactyla	Cervidae	Hippocamelus bisulcus	EN	2.00207	1.62284	2.41121	2.06342	1.706	2.46807	0.985949	0.769235	1.24783	996	YES
13959	Rodentia	Muridae	Mus crociduroides	DD	4.89765	3.61261	5.78322	5.25898	4.03727	6.12572	0.984878	0.450989	2.37273	877	NO
40595	Afrosoricida	Tenrecidae	Tenrec ecaudatus	LC	17.9098	15.1641	21.1775	17.9261	15.1848	21.1867	0.984007	0.573713	1.36966	917	NO
8205	Primates	Lemuridae	Eulemur cinereiceps	CR	0.59256	0.433639	0.763266	1.07307	0.926335	1.25278	0.983702	0.823415	1.16069	1000	YES
80458824	Chiroptera	Hipposideridae	Hipposideros nicobarulae	EN	1.67748	0.510092	4.99528	1.89697	0.736405	5.14528	0.98051	0.123013	1.39164	833	NO
46205572	Rodentia	Cricetidae	Drymoreomys albimaculatus	NT	7.07027	5.87191	8.25271	7.68597	6.38326	8.92392	0.979127	0.792814	1.20736	974	NO
45090	Rodentia	Muridae	Praomys verschureni	DD	4.28203	3.70545	4.913	4.57779	4.01866	5.21824	0.978892	0.473652	2.34144	908	NO
41679	Carnivora	Procyonidae	Potos flavus	LC	17.5952	16.5041	18.9323	17.5952	16.5041	18.9323	0.975869	0.542498	1.3225	911	NO
2477	Artiodactyla	Balaenopteridae	Balaenoptera musculus	EN	1.98674	1.72435	2.24856	1.99283	1.74311	2.25296	0.975326	0.785981	1.18742	996	YES
NA	Diprotodontia	Phalangeridae	Strigocuscus sangirensis	NA	2.89512	1.29105	5.15062	4.43592	3.25727	6.22101	0.974285	0.446037	2.474	886	NO
45067	Rodentia	Muridae	Otomys lacustris	VU	4.11943	3.30219	4.84398	4.168	3.54103	4.86207	0.972272	0.77773	1.21706	970	YES
136243	Didelphimorphia	Didelphidae	Thylamys tatei	DD	4.67994	4.1443	5.39627	4.68145	4.15025	5.40265	0.970859	0.503586	2.34179	924	NO
14127	Chiroptera	Vespertilionidae	Myotis dasycneme	NT	7.8369	2.27216	9.37089	8.12228	4.29342	9.45855	0.969583	0.5688	1.25438	893	NO
9676	Primates	Lemuridae	Hapalemur alaotrensis	CR	0.695211	0.460173	0.976259	1.06727	0.799491	1.35118	0.968798	0.717434	1.22909	999	YES
136610	Chiroptera	Mormoopidae	Pteronotus paraguanensis	EN	1.7194	0.514097	3.99919	2.05101	0.785261	4.33243	0.96849	0.357786	2.05175	849	NO
6204	Carnivora	Phocidae	Cystophora cristata	VU	4.0873	3.63751	4.54544	4.0873	3.63751	4.54544	0.96694	0.81909	1.15172	1000	YES
1551	Rodentia	Anomaluridae	Anomalurus pelii	DD	4.11036	1.87501	7.92227	4.32327	2.14345	8.07414	0.961209	0.34069	2.49945	841	NO
136776	Chiroptera	Pteropodidae	Harpyionycteris celebensis	VU	3.44002	2.917	4.05751	3.99878	3.45571	4.6171	0.961056	0.787615	1.16969	1000	YES
20290	Dasyuromorpha	Dasyuridae	Sminthopsis douglasi	NT	7.508	6.69404	8.47772	7.53049	6.71322	8.48992	0.95968	0.796537	1.14046	1000	NO
41763	Perissodactyla	Equidae	Equus ferus	EN	0.846648	0.647698	1.04422	1.92279	1.31284	3.54213	0.959081	0.628188	1.76259	990	YES
18339	Rodentia	Cricetidae	Prometheomys schaposchnikowi	LC	17.5258	16.3996	18.6959	17.5258	16.3996	18.6959	0.957545	0.507353	1.30464	928	NO
44722	Primates	Lorisidae	Loris lydekkerianus	NT	1.07713	0.819572	1.31531	7.44866	6.33533	8.67977	0.955964	0.236311	0.561392	1000	NO
21155	Rodentia	Sciuridae	Sundasciurus hippurus	NT	7.57471	6.69762	8.36017	7.61922	6.75215	8.38505	0.955703	0.792452	1.13087	990	NO
21878	Chiroptera	Thyropteridae	Thyroptera lavali	DD	4.50833	2.00491	5.76437	4.87192	3.25351	5.9329	0.954754	0.388092	2.31348	867	NO
16671	Rodentia	Cricetidae	Peromyscus madrensis	EN	1.9114	1.46214	2.27921	2.00358	1.67005	2.34387	0.954614	0.742566	1.18437	966	YES
41445	Eulipotyphla	Soricidae	Sylvisorex lunaris	NT	5.12226	1.35036	10.5972	7.62986	3.78066	10.7049	0.954103	0.465968	1.35731	915	NO
12556	Primates	Cercopithecidae	Macaca nigra	CR	1.03479	0.795619	1.21595	1.06511	0.836362	1.23628	0.953435	0.742716	1.14437	999	YES
4425	Chiroptera	Vespertilionidae	Chalinolobus tuberculatus	VU	3.79176	1.84089	5.02405	4.14211	2.47791	5.30908	0.950462	0.581397	1.26144	920	NO
NA	Rodentia	Cricetidae	Eremoryzomys mesocaudis	NA	2.51637	0.981686	4.48411	4.50532	2.78917	6.3923	0.948811	0.399725	2.37065	860	NO
10548	Primates	Hylobatidae	Hylobates lar	EN	1.96175	1.60378	2.21923	1.98056	1.66576	2.23826	0.94824	0.756582	1.16105	998	YES
6224	Diprotodontia	Petauridae	Dactylopsila tatei	EN	1.7553	0.574976	3.95697	2.05097	0.839207	4.16284	0.947749	0.412798	1.99363	876	NO
14113	Eulipotyphla	Soricidae	Myosorex rumpii	EN	1.13821	0.459074	2.36998	1.95892	1.04821	3.70977	0.947242	0.50699	1.82887	913	NO
21494	Primates	Tarsiidae	Tarsius pelengensis	EN	0.837709	0.306827	2.32568	1.90343	0.984853	3.8242	0.946493	0.458745	1.82358	914	NO
136504	Chiroptera	Pteropodidae	Pteropus aruensis	CR	0.745127	0.348191	1.52542	1.05978	0.55577	1.83944	0.94492	0.52024	1.68085	933	NO
136520	Rodentia	Caviidae	Cavia intermedia	CR	0.908567	0.422878	1.75312	1.04217	0.593262	1.8739	0.944415	0.5271	1.70674	951	YES
22132	Rodentia	Hystricidae	Trichys fasciculata	LC	17.3153	15.8425	18.8325	17.3153	15.8425	18.8325	0.94439	0.521784	1.31613	901	NO
40523	Dasyuromorpha	Dasyuridae	Antechinus bellus	VU	3.92899	2.08725	4.86009	4.08972	2.73078	4.94651	0.942539	0.630126	1.22643	928	NO
136313	Rodentia	Sciuridae	Dremomys gularis	DD	4.65315	3.8554	5.27345	4.65972	3.88145	5.28021	0.941237	0.425337	2.23933	880	NO
40509	Didelphimorphia	Didelphidae	Metachirus nudicaudatus	LC	18.3153	16.5732	19.7579	18.3153	16.5732	19.7579	0.940988	0.499052	1.37115	902	NO
39895	Primates	Hylobatidae	Nomascus leucogenys	CR	0.413281	0.290826	0.552806	1.04351	0.807025	1.28886	0.938107	0.720991	1.17996	989	YES
NA	Chiroptera	Hipposideridae	Aselliscus dongbacana	NA	3.51791	1.34015	7.86729	3.84282	1.99022	8.02301	0.937571	0.32959	2.41605	836	NO
136335	Primates	Indriidae	Avahi cleesei	CR	0.619001	0.350743	0.890844	1.03833	0.71566	1.39859	0.933642	0.334601	0.69888	982	YES
62017	Afrosoricida	Tenrecidae	Microgale nasoloi	VU	3.10639	1.31895	6.57914	3.81558	1.84693	7.12914	0.933327	0.426273	1.71639	912	NO
6285	Rodentia	Dasyproctidae	Dasyprocta mexicana	CR	0.775493	0.342955	1.69222	1.0086	0.509177	1.86199	0.933056	0.459241	1.69978	908	NO
44784	Chiroptera	Rhinolophidae	Rhinolophus ruwenzorii	EN	1.04568	0.668291	1.40762	1.9599	1.20493	2.69261	0.933016	0.284118	0.652363	947	NO
136222	Rodentia	Caviidae	Kerodon acrobata	DD	3.87958	3.191	4.57469	4.20271	3.47053	4.88202	0.93279	0.436352	2.2043	899	NO
40036	Chiroptera	Molossidae	Tadarida latouchei	EN	1.48445	0.54855	3.42851	1.86108	0.872097	3.86898	0.93143	0.137585	1.23615	886	NO
88120233	Chiroptera	Phyllostomidae	Dryadonycteris capixaba	DD	3.20946	1.14298	7.89251	4.10322	1.9545	8.7829	0.931307	0.313764	2.39261	825	NO
4227	Primates	Cercopithecidae	Allochrocebus preussi	EN	1.76964	1.28045	2.08666	1.97291	1.58953	2.26451	0.930359	0.701759	1.17725	973	YES
22806	Rodentia	Muridae	Uromys rex	EN	1.05347	0.422206	2.15383	1.96999	0.97817	3.78725	0.930294	0.468242	1.78578	920	NO
136376	Primates	Lepilemuridae	Lepilemur aeeclis	EN	1.57186	0.890792	2.02382	1.92353	1.50419	2.35419	0.930236	0.33787	0.579345	992	YES
10341	Artiodactyla	Tragulidae	Hyemoschus aquaticus	LC	16.6384	15.092	18.275	16.6386	15.092	18.2779	0.929419	0.528234	1.27624	908	NO
13332	Rodentia	Muridae	Microdillus peeli	DD	2.80006	0.962134	8.72519	3.65565	1.71452	9.32118	0.928507	0.289185	2.34857	817	NO
20471	Rodentia	Sciuridae	Spermophilopsis leptodactylus	LC	17.6543	16.2906	19.0145	17.6543	16.2906	19.0145	0.92828	0.543767	1.31045	917	NO
23036	Carnivora	Viverridae	Viverra civettina	CR	0.877727	0.362537	1.74057	1.02869	0.583037	1.77549	0.928254	0.531748	1.6066	937	NO
20033	Chiroptera	Phyllostomidae	Scleronycteris ega	DD	3.23069	1.19844	8.34155	4.19687	2.10366	9.11146	0.927196	0.330906	2.76216	831	NO
10149	Chiroptera	Hipposideridae	Hipposideros marisae	VU	3.49626	1.4466	4.53962	4.11675	2.25132	5.18307	0.927157	0.529369	1.22645	902	NO
136768	Chiroptera	Pteropodidae	Eonycteris robusta	VU	2.76141	2.23108	3.38949	3.97079	3.06115	5.08547	0.9257	0.384512	0.65082	1000	YES
NA	Rodentia	Cricetidae	Eligmodontia dunaris	NA	3.9499	3.54423	4.34701	3.94991	3.54547	4.34702	0.925424	0.426405	2.17829	917	NO
88132568	Chiroptera	Phyllostomidae	Micronycteris yatesi	DD	4.52339	3.88193	5.13254	4.53653	3.89861	5.15	0.923594	0.45617	2.37006	888	NO
20102	Rodentia	Gliridae	Selevinia betpakdalaensis	DD	3.23668	1.23797	7.17385	3.85461	2.05887	7.70465	0.922519	0.324865	2.38823	835	NO
40765	Rodentia	Cricetidae	Nesoryzomys narboroughi	VU	3.83638	3.36863	4.27067	3.93533	3.46471	4.3461	0.921245	0.769892	1.11557	1000	YES
6449	Rodentia	Nesomyidae	Dendromus vernayi	DD	3.18087	1.16637	6.93113	3.89469	1.72971	7.80343	0.919964	0.319726	2.40753	807	NO
45957342	Rodentia	Muridae	Margaretamys christinae	EN	1.2784	0.491677	2.85422	1.89835	1.01576	3.66116	0.919371	0.517777	1.77471	931	NO
18744	Chiroptera	Pteropodidae	Pteropus nitendiensis	EN	1.23353	0.807381	1.65962	1.97258	1.45693	2.41955	0.919346	0.677559	1.19973	982	YES
1677	Artiodactyla	Antilocapridae	Antilocapra americana	LC	16.4661	15.3869	18.1346	16.4763	15.3895	18.1377	0.91887	0.540156	1.21935	914	NO
45954392	Eulipotyphla	Soricidae	Suncus hututsi	DD	4.5303	1.65752	6.16152	5.01785	2.97324	6.41456	0.918732	0.411395	2.37394	863	NO
71733227	Chiroptera	Molossidae	Mormopterus acetabulosus	EN	1.47793	0.554299	3.26202	1.87747	0.85005	3.64243	0.917969	0.397294	1.81495	880	NO
19381	Rodentia	Sciuridae	Ratufa macroura	NT	7.29514	3.09222	9.45925	7.34953	3.49411	9.46813	0.916979	0.431543	1.24574	855	NO
22053	Artiodactyla	Bovidae	Ammelaphus imberbis	NT	7.32278	6.3421	8.1563	7.33615	6.397	8.17182	0.916616	0.747827	1.09894	1000	NO
41784	Artiodactyla	Cervidae	Axis porcinus	EN	0.367271	0.241835	0.546008	1.93869	1.46309	2.39268	0.915575	0.67032	1.20314	1000	YES
7929	Chiroptera	Vespertilionidae	Eptesicus guadeloupensis	EN	1.44403	0.557165	3.31182	1.91814	0.861745	3.87427	0.914352	0.41371	1.88711	897	NO
16858	Diprotodontia	Phalangeridae	Phalanger alexandrae	EN	1.55373	0.709881	2.97558	1.94121	0.915187	3.52712	0.91259	0.44713	1.70189	914	NO
39872	Primates	Cercopithecidae	Trachypithecus leucocephalus	CR	0.775016	0.30447	1.60605	0.991611	0.552534	1.72053	0.908589	0.0899414	0.575851	919	NO
16761	Diprotodontia	Macropodidae	Petrogale concinna	EN	1.88366	1.37325	2.2975	1.92015	1.44802	2.35436	0.90835	0.664061	1.19189	977	YES
18148	Carnivora	Felidae	Prionailurus planiceps	EN	1.92742	0.969492	2.42038	1.98371	1.18983	2.44047	0.907522	0.561808	1.20048	939	NO
1087	Afrosoricida	Chrysochloridae	Neamblysomus gunningi	EN	1.08067	0.686727	1.60562	1.82119	1.36314	2.3422	0.906781	0.654538	1.20255	998	YES
136763	Rodentia	Muridae	Pogonomys fergussoniensis	EN	1.48288	0.555415	3.41869	1.85747	0.857689	3.74199	0.906762	0.4081	1.82042	887	NO
21493	Primates	Tarsiidae	Tarsius sangirensis	EN	0.989186	0.380215	2.49403	1.8992	0.975951	3.73689	0.906375	0.471617	1.92915	913	NO
15609	Rodentia	Cricetidae	Eremoryzomys polius	DD	2.5313	0.978079	4.48411	4.51467	2.80558	6.33006	0.905996	0.381548	2.0336	857	NO
4257	Artiodactyla	Cervidae	Rucervus duvaucelii	VU	3.77495	3.29045	4.22723	3.79479	3.31479	4.24616	0.903901	0.738365	1.10264	1000	YES
39795	Primates	Cercopithecidae	Macaca siberu	EN	1.80061	1.56065	2.03722	1.85346	1.63091	2.08858	0.902049	0.354037	0.5303	996	YES
41454	Eulipotyphla	Soricidae	Megasorex gigas	LC	16.5154	14.3864	18.5528	16.5158	14.3887	18.5529	0.899524	0.45769	1.27069	880	NO
1089	Afrosoricida	Chrysochloridae	Neamblysomus julianae	EN	1.08067	0.686727	1.60562	1.84583	1.40243	2.37249	0.89886	0.636059	1.18376	998	YES
6509	Rodentia	Muridae	Desmodillus auricularis	LC	19.1133	16.8948	20.5189	19.1914	17.4265	20.5752	0.896859	0.437364	1.37457	881	NO
40579	Diprotodontia	Pseudocheiridae	Petauroides volans	VU	1.99873	0.721456	4.46459	3.85606	1.93306	6.84517	0.896562	0.444804	1.62681	906	NO
13382	Chiroptera	Phyllostomidae	Neonycteris pusilla	DD	2.70589	1.0045	7.07731	3.98755	2.04033	8.4327	0.894434	0.348061	2.14581	838	NO
51222063	Paucituberculata	Caenolestidae	Caenolestes sangay	VU	3.15182	2.38834	3.83069	3.84195	3.04633	4.54986	0.894299	0.662958	1.12954	992	YES
5076	Chiroptera	Hipposideridae	Coelops robinsoni	VU	3.1639	2.37259	3.88785	3.86679	3.13271	4.59998	0.893968	0.702682	1.14595	974	YES
12945	Chiroptera	Pteropodidae	Megaerops kusnotoi	VU	3.71142	3.19523	4.21188	3.78178	3.25561	4.28988	0.893626	0.730155	1.09561	1000	YES
13218	Rodentia	Capromyidae	Mesocapromys sanfelipensis	CR	0.549273	0.279397	1.0032	0.988665	0.722819	1.32947	0.893487	0.650586	1.21434	1000	YES
136807	Chiroptera	Vespertilionidae	Nyctophilus nebulosus	CR	0.714901	0.284445	1.49405	0.99395	0.489523	1.77496	0.893485	0.431307	1.64308	906	NO
6860	Rodentia	Gliridae	Chaetocauda sichuanensis	DD	2.78856	1.08088	6.69527	3.55441	1.91036	7.35095	0.892178	0.29497	2.23719	816	NO
84457227	Chiroptera	Pteropodidae	Desmalopex microleucopterus	EN	1.09466	0.828259	1.44512	1.86426	1.43933	2.29733	0.891064	0.670939	1.16804	998	YES
12264	Chiroptera	Phyllostomidae	Lonchophylla dekeyseri	EN	1.42045	0.520921	2.95702	1.80024	0.87864	3.58998	0.890031	0.42596	1.74545	886	NO
4192	Diprotodontia	Burramyidae	Cercartetus caudatus	LC	15.9199	14.2701	17.5618	15.9215	14.2739	17.5653	0.889743	0.509433	1.19255	900	NO
12906	Rodentia	Muridae	Maxomys wattsi	EN	1.3596	0.539799	2.86661	1.75277	1.05068	3.24322	0.889498	0.510946	1.64768	950	NO
14162	Chiroptera	Vespertilionidae	Myotis frater	DD	4.8879	2.13472	5.72531	5.1256	3.36955	5.85696	0.889307	0.396974	2.06522	868	NO
4420	Chiroptera	Vespertilionidae	Chalinolobus neocaledonicus	EN	1.36553	0.556004	3.12833	1.89568	0.883237	3.78577	0.888374	0.416507	1.8273	900	NO
13895	Artiodactyla	Moschidae	Moschus chrysogaster	EN	1.29011	0.958459	1.58548	1.86305	1.52583	2.21486	0.88457	0.694135	1.14236	1000	YES
2756	Rodentia	Sciuridae	Belomys pearsonii	DD	4.00256	3.38138	4.73043	4.08353	3.48658	4.78955	0.88415	0.424528	2.31925	901	NO
8386	Eulipotyphla	Talpidae	Euroscaptor parvidens	DD	5.24326	1.65187	6.45412	5.39288	2.46274	6.529	0.883879	0.33899	2.40386	833	NO
90386329	Rodentia	Echimyidae	Toromys rhipidurus	DD	3.96111	3.31019	4.61575	4.20576	3.5573	4.82841	0.883382	0.409361	2.20382	891	NO
42659	Macroscelidea	Macroscelididae	Elephantulus fuscipes	DD	3.37684	1.35371	6.89298	4.13355	2.02604	7.82839	0.882088	0.340795	2.52544	823	NO
219	Carnivora	Felidae	Acinonyx jubatus	VU	3.76141	3.40285	4.11866	3.76151	3.40625	4.11951	0.881823	0.748066	1.06014	1000	YES
20497	Rodentia	Sciuridae	Urocitellus brunneus	EN	1.8291	1.55955	2.0806	1.83189	1.5623	2.08118	0.881822	0.712635	1.11152	1000	YES
4245	Primates	Cercopithecidae	Cercopithecus diana	EN	1.64902	1.01306	2.22364	1.80221	1.26544	2.37743	0.881396	0.602128	1.20772	964	YES
14111	Eulipotyphla	Soricidae	Myosorex blarina	EN	1.07145	0.454294	2.49719	1.82761	0.973041	3.4898	0.880973	0.476718	1.73238	910	NO
8975	Artiodactyla	Bovidae	Gazella spekei	EN	1.81046	1.50887	2.1095	1.82761	1.52462	2.12462	0.880433	0.695877	1.08896	995	YES
40800	Lagomorpha	Ochotonidae	Ochotona hoffmanni	EN	1.8174	1.45625	2.13627	1.83141	1.47452	2.14625	0.879479	0.684846	1.11311	976	YES
NA	Didelphimorphia	Didelphidae	Marmosa simonsi	NA	3.56341	1.26268	7.93289	3.95684	1.62791	8.86898	0.878411	0.276102	2.5811	797	NO
135446	Primates	Atelidae	Ateles fusciceps	EN	1.09523	0.902774	1.33364	1.805	1.59847	2.04995	0.878042	1.42075	1.89467	1000	YES
7112	Artiodactyla	Cervidae	Elaphodus cephalophus	NT	6.93794	6.27081	7.66134	6.93794	6.27081	7.66134	0.877892	0.749675	1.03384	1000	NO
46205609	Rodentia	Muridae	Soricomys leonardocoi	DD	3.90127	3.52571	4.3441	3.90145	3.52599	4.34457	0.877783	0.419339	2.11356	903	NO
19683	Chiroptera	Vespertilionidae	Rhogeessa mira	VU	3.50209	2.05698	4.47916	3.72459	2.56436	4.64474	0.877642	0.604552	1.1404	939	NO
21490	Primates	Tarsiidae	Tarsius pumilus	EN	0.814136	0.321563	1.98976	1.79252	0.945635	3.57462	0.877157	0.147997	1.05926	914	NO
10278	Rodentia	Muridae	Hybomys basilii	EN	1.2502	0.539976	2.79998	1.80932	0.865108	3.36279	0.874997	0.428693	1.66457	914	NO
2553	Chiroptera	Vespertilionidae	Barbastella barbastellus	NT	6.37882	3.76801	7.61395	7.11972	5.28131	8.34861	0.874556	0.618435	1.08984	929	NO
21100	Chiroptera	Pteropodidae	Styloctenium wallacei	NT	0.387855	0.257874	0.512841	6.91075	5.59715	8.47412	0.872712	0.699882	1.09389	957	NO
NA	Didelphimorphia	Didelphidae	Marmosa zeledoni	NA	3.65399	1.38634	7.20172	4.0576	1.81577	8.14367	0.872111	0.256759	2.37397	779	NO
11170	Rodentia	Chinchillidae	Lagostomus maximus	LC	16.3849	14.8823	17.8614	16.3941	14.9026	17.8616	0.870814	0.496687	1.20811	919	NO
14862	Rodentia	Muridae	Notomys aquilo	EN	1.71903	0.713062	3.05483	1.86657	1.0012	3.11918	0.869494	0.468557	1.50129	919	NO
18267	Carnivora	Procyonidae	Procyon pygmaeus	CR	0.920997	0.388468	2.41549	0.945617	0.437622	2.42995	0.869399	0.395825	2.20145	872	NO
23178	Cingulata	Chlamyphoridae	Zaedyus pichiy	NT	6.77954	5.82653	8.0099	6.78194	5.83078	8.01156	0.868117	0.697465	1.08224	1000	NO
11616	Primates	Lepilemuridae	Lepilemur dorsalis	EN	1.56561	0.85791	1.91067	1.82974	1.41018	2.15632	0.866696	0.321601	0.531127	992	YES
72261777	Carnivora	Procyonidae	Nasuella meridensis	EN	1.58068	1.24177	2.00475	1.75494	1.40835	2.13355	0.865762	0.657982	1.07536	1000	YES
136254	Primates	Lepilemuridae	Lepilemur randrianasoloi	EN	1.57918	0.771594	2.01437	1.8201	1.37569	2.17495	0.86475	0.624209	1.10487	986	YES
116989865	Rodentia	Muridae	Hybomys badius	EN	1.29305	0.504225	2.82555	1.86876	0.928124	3.30964	0.863515	0.444023	1.58527	889	NO
10606	Rodentia	Sciuridae	Hylopetes sipora	EN	1.42963	0.560714	2.73946	1.79792	0.950682	3.11332	0.86294	0.466115	1.50683	911	NO
NA	Chiroptera	Vespertilionidae	Barbastella darjelingensis	NA	3.17381	1.12736	7.12282	4.39675	1.96575	7.56434	0.862895	0.286192	2.2649	808	NO
44864	Chiroptera	Vespertilionidae	Myotis punicus	DD	4.66461	3.01119	5.44041	4.71869	3.80168	5.47451	0.862363	0.37965	2.36495	872	NO
80221085	Chiroptera	Emballonuridae	Coleura kibomalandy	DD	1.62501	1.24739	2.01397	3.81377	3.20713	4.39844	0.861616	0.411728	2.05422	891	NO
13217	Rodentia	Capromyidae	Mesocapromys nanus	CR	0.53351	0.255734	0.911644	0.93854	0.711441	1.27149	0.861576	0.630681	1.18219	998	YES
19533	Chiroptera	Rhinolophidae	Rhinolophus cognatus	EN	1.74207	1.1059	2.17941	1.80451	1.28367	2.22804	0.860575	0.591965	1.14683	953	YES
12263	Chiroptera	Phyllostomidae	Lonchophylla bokermanni	EN	1.33947	0.545256	2.9472	1.78233	0.879873	3.54771	0.859503	0.418325	1.75215	897	NO
136388	Rodentia	Muridae	Chrotomys sibuyanensis	DD	4.22007	3.79191	4.64276	4.22064	3.79204	4.64287	0.859402	0.451103	2.2405	918	NO
6427	Diprotodontia	Macropodidae	Dendrolagus dorianus	VU	3.26282	1.98898	4.04503	3.64817	2.9879	4.2696	0.857992	0.655	1.07682	995	YES
NA	Chiroptera	Rhinolophidae	Rhinolophus chaseni	NA	4.67046	1.2438	5.70557	4.86223	2.23296	5.75177	0.857894	0.344999	2.17809	831	NO
40582	Diprotodontia	Pseudocheiridae	Pseudochirops coronatus	VU	3.06139	1.279	5.49126	3.55276	2.02627	5.81	0.855555	0.48823	1.42496	954	YES
41429	Eulipotyphla	Soricidae	Episoriculus fumidus	LC	16.5058	15.2144	17.8219	16.5097	15.2176	17.8219	0.855502	0.507084	1.22314	918	NO
29462	Afrosoricida	Tenrecidae	Microgale monticola	VU	3.10565	1.36188	6.48807	3.57008	1.91374	7.21071	0.854733	0.435439	1.68105	906	NO
46205559	Rodentia	Erethizontidae	Coendou speratus	EN	1.48146	1.09909	1.85293	1.73366	1.36724	2.19651	0.854131	0.642238	1.11207	977	YES
45959213	Rodentia	Cricetidae	Neodon linzhiensis	DD	4.25674	3.6502	4.75887	4.27145	3.69233	4.7716	0.854002	0.416452	2.04039	882	NO
14105	Rodentia	Sciuridae	Myosciurus pumilio	LC	16.2678	15.0723	17.4236	16.2678	15.0723	17.4236	0.853276	0.497154	1.21104	917	NO
7673	Chiroptera	Emballonuridae	Emballonura dianae	LC	16.3164	14.4936	17.7982	16.332	14.5097	17.8316	0.853179	0.402417	1.20695	868	NO
10985	Chiroptera	Vespertilionidae	Kerivoula picta	NT	4.08706	1.01586	14.7324	6.87055	2.32771	14.8612	0.853161	0.0977279	0.706418	822	NO
NA	Diprotodontia	Phalangeridae	Ailurops furvus	NA	0.876086	0.268431	2.12605	3.39052	2.46688	4.86835	0.850173	0.362872	1.85712	875	NO
41663	Carnivora	Mustelidae	Taxidea taxus	LC	14.9076	13.7742	16.1309	14.9076	13.7742	16.1309	0.847607	0.454447	1.11968	904	NO
12375	Primates	Lorisidae	Loris tardigradus	EN	1.07577	0.819572	1.3151	1.78128	1.41521	2.16726	0.84595	0.657573	1.09526	1000	YES
6300	Dasyuromorpha	Dasyuridae	Dasyurus maculatus	NT	6.67601	6.00305	7.40663	6.67825	6.0053	7.40907	0.845793	0.72319	0.983368	1000	NO
19589	Chiroptera	Rhinonycteridae	Rhinonicteris aurantia	LC	14.9058	13.7718	16.3218	14.9058	13.7721	16.3218	0.845172	0.491123	1.16246	907	NO
12907	Rodentia	Muridae	Maxomys whiteheadi	VU	3.66735	2.87614	4.29869	3.68784	2.99009	4.30523	0.84489	0.659563	1.06984	970	YES
10966	Chiroptera	Vespertilionidae	Kerivoula africana	EN	1.2638	0.454041	2.87986	1.77736	0.778683	3.44803	0.844439	0.393024	1.65871	880	NO
16688	Rodentia	Cricetidae	Peromyscus sejugis	EN	1.1109	0.41365	2.43452	1.76074	0.835276	3.49959	0.844068	0.393351	1.69144	875	NO
7994	Afrosoricida	Chrysochloridae	Eremitalpa granti	LC	18.4082	10.6403	21.9775	19.0206	14.9169	22.1615	0.843995	0.39347	1.35212	869	NO
2828	Artiodactyla	Cervidae	Blastocerus dichotomus	VU	3.6571	3.2165	4.05801	3.66815	3.2415	4.06491	0.843525	0.69425	1.05017	989	YES
13955	Rodentia	Muridae	Mus callewaerti	DD	4.58509	2.55001	5.51565	4.75917	3.23376	5.63832	0.843454	0.344976	2.07908	840	NO
41469	Eulipotyphla	Talpidae	Parascalops breweri	LC	15.5177	14.0549	16.8846	15.5177	14.0549	16.8846	0.843114	0.481358	1.14149	899	NO
13356	Afrosoricida	Tenrecidae	Microgale dryas	VU	2.98864	1.36207	6.26182	3.68273	1.81594	7.01591	0.842639	0.418372	1.65853	916	NO
18751	Chiroptera	Pteropodidae	Pteropus poliocephalus	VU	3.52806	1.14866	4.31405	3.68862	2.2222	4.34561	0.842468	0.511448	1.06898	946	NO
13896	Artiodactyla	Moschidae	Moschus fuscus	EN	0.596996	0.400991	0.857631	1.70236	1.3868	2.0817	0.841901	0.638275	1.05033	1000	YES
21867	Didelphimorphia	Didelphidae	Thylamys macrurus	NT	6.51307	5.93405	7.14698	6.53672	5.94644	7.1612	0.840636	0.705049	0.985767	1000	NO
14018	Carnivora	Mustelidae	Mustela lutreola	CR	0.953602	0.785951	1.11001	0.954007	0.786814	1.11115	0.840244	0.700224	1.0172	985	YES
3129	Artiodactyla	Bovidae	Bubalus arnee	EN	1.43443	1.0952	1.72502	1.75588	1.40213	2.14933	0.840145	0.645742	1.09101	985	YES
16888	Dasyuromorpha	Dasyuridae	Phascogale calura	NT	6.53838	2.76184	8.16429	6.86284	4.19288	8.35184	0.839872	0.538413	1.05164	976	NO
15132	Rodentia	Cricetidae	Oecomys cleberi	DD	4.97797	2.92014	5.50348	4.98703	3.24693	5.51457	0.839442	0.385997	2.11734	858	NO
8162	Rodentia	Dipodidae	Euchoreutes naso	LC	16.0956	14.435	17.5377	16.1284	14.6033	17.6286	0.839139	0.441323	1.21573	883	NO
13941	Chiroptera	Vespertilionidae	Harpiola grisea	DD	1.40766	0.527712	3.3509	3.78772	1.74097	7.84892	0.838375	0.293645	2.16451	807	NO
10968	Chiroptera	Vespertilionidae	Kerivoula agnella	EN	1.28937	0.502931	2.85929	1.81389	0.875134	3.37554	0.838249	0.131623	1.02441	893	NO
12832	Rodentia	Sciuridae	Marmota sibirica	EN	1.71101	1.43246	1.97347	1.74091	1.46739	1.98938	0.836874	0.667553	1.03955	995	YES
136362	Rodentia	Muridae	Apomys camiguinensis	VU	3.54169	3.10538	3.98551	3.56403	3.15376	4.00201	0.834829	0.68667	1.01407	989	YES
15611	Rodentia	Cricetidae	Handleyomys rhabdops	EN	1.39792	0.636567	2.95787	1.69427	0.934619	3.09234	0.833987	0.442144	1.52863	920	NO
12270	Chiroptera	Phyllostomidae	Lonchorhina aurita	LC	14.8411	13.2595	16.4223	16.5781	14.9158	18.0333	0.833485	0.454894	1.22277	898	NO
NA	Chiroptera	Vespertilionidae	Barbastella caspica	NA	3.25254	1.23901	6.80526	4.19279	2.0944	7.40805	0.833145	0.299679	2.05702	827	NO
16889	Dasyuromorpha	Dasyuridae	Phascogale pirata	VU	2.72553	1.15207	5.02752	3.50454	2.11626	5.4785	0.832881	0.500847	1.31587	982	YES
14699281	Primates	Pitheciidae	Plecturocebus caquetensis	CR	0.6872	0.300952	1.45373	0.919048	0.486849	1.73336	0.832719	0.428071	1.58107	906	NO
136230	Rodentia	Muridae	Echiothrix centrosa	VU	1.04473	0.445672	2.27984	3.44125	1.98272	5.48462	0.832546	0.477993	1.3652	940	NO
13559	Chiroptera	Phyllostomidae	Mimon bennettii	LC	16.1376	14.791	17.4152	16.1663	14.8521	17.4416	0.832539	0.478793	1.18479	904	NO
48295808	Rodentia	Chinchillidae	Lagidium ahuacaense	DD	3.75867	3.21561	4.2862	3.86362	3.34926	4.37172	0.832172	0.413938	1.99003	890	NO
39314	Rodentia	Echimyidae	Pattonomys occasius	DD	3.54123	1.17678	6.93219	4.90647	2.24379	7.33871	0.832142	0.335988	2.18034	822	NO
10755	Chiroptera	Vespertilionidae	Ia io	NT	5.02378	1.39243	9.44907	6.47064	2.4884	9.60728	0.8315	0.098988	0.519351	826	NO
20472	Rodentia	Sciuridae	Spermophilus citellus	EN	1.64073	1.25795	2.01452	1.70582	1.35588	2.09842	0.83149	0.299533	0.503496	968	YES
39871	Primates	Cercopithecidae	Trachypithecus poliocephalus	CR	0.524474	0.365879	0.696403	0.925801	0.704875	1.1464	0.831197	0.635133	1.04986	972	YES
13961	Rodentia	Muridae	Mus fernandoni	EN	1.40946	0.510042	3.09907	1.76211	0.769233	3.39931	0.830859	0.367346	1.69012	869	NO
14358	Chiroptera	Natalidae	Nyctiellus lepidus	LC	14.771	13.3974	16.3256	14.771	13.3974	16.3256	0.830376	0.479082	1.13543	907	NO
13901	Artiodactyla	Moschidae	Moschus leucogaster	EN	0.596996	0.403876	0.865523	1.69943	1.3734	2.06381	0.830044	0.643235	1.06133	1000	YES
19866	Rodentia	Dipodidae	Salpingotus michaelis	DD	3.11909	1.17376	5.97137	3.89517	1.77481	7.12223	0.828871	0.330649	2.19741	825	NO
22043	Primates	Cercopithecidae	Trachypithecus delacouri	CR	0.523375	0.366086	0.692647	0.924328	0.697539	1.1499	0.827889	0.611769	1.04603	960	YES
41986	Lagomorpha	Ochotonidae	Ochotona argentata	EN	1.49572	1.15436	1.88712	1.69092	1.34538	2.07285	0.825576	0.621685	1.05937	978	YES
14097	Chiroptera	Pteropodidae	Myonycteris brachycephala	EN	1.68935	1.33535	2.07374	1.72011	1.35887	2.10247	0.824534	0.606578	1.06635	959	YES
40545	Dasyuromorpha	Dasyuridae	Sminthopsis longicaudata	LC	15.3512	14.3295	16.3679	15.3512	14.3295	16.3679	0.824142	0.451145	1.12735	904	NO
136517	Rodentia	Muridae	Rattus satarae	VU	2.45144	0.692692	6.22351	3.37058	1.55672	6.32242	0.823777	0.370018	1.41603	864	NO
10127	Chiroptera	Hipposideridae	Hipposideros demissus	EN	1.70626	1.16502	2.14322	1.7616	1.28199	2.17603	0.823682	0.286907	0.533757	943	NO
112390882	Eulipotyphla	Soricidae	Scutisorex thori	DD	3.74838	3.13561	4.49007	3.88433	3.30265	4.67687	0.823492	0.38648	2.08172	889	NO
45959000	Rodentia	Nesomyidae	Dendromus ruppi	DD	3.11346	1.21512	6.59534	3.80254	1.79915	7.71686	0.823342	0.302261	2.39837	806	NO
10983	Chiroptera	Vespertilionidae	Kerivoula pellucida	NT	3.96117	1.12398	13.4895	6.67314	2.28322	13.7625	0.822306	0.292227	1.67588	808	NO
11634	Rodentia	Muridae	Leporillus conditor	NT	6.72449	5.2967	7.44019	6.75934	5.50742	7.4635	0.821263	0.659913	1.00718	973	NO
41026	Primates	Cercopithecidae	Piliocolobus preussi	CR	0.471443	0.159767	1.14898	0.89711	0.389473	1.79424	0.819374	0.342734	1.64125	853	NO
22841	Chiroptera	Phyllostomidae	Vampyressa pusilla	DD	3.73546	3.13103	4.3574	3.84266	3.2875	4.4341	0.815391	0.362495	1.95572	866	NO
8256	Rodentia	Cricetidae	Euneomys chinchilloides	DD	3.51305	1.09293	6.72542	4.42312	1.77304	6.82023	0.815	0.301661	2.04619	804	NO
1559	Rodentia	Muridae	Anonymomys mindorensis	DD	2.76634	1.1175	5.57921	3.61859	1.81606	6.29253	0.814076	0.293392	2.03763	806	NO
21492	Primates	Tarsiidae	Carlito syrichta	NT	4.55775	0.906361	7.60806	6.60157	3.50839	8.39543	0.813729	0.436456	1.05308	883	NO
17225	Rodentia	Cricetidae	Phyllotis definitus	EN	1.36925	0.560467	2.75029	1.65456	0.799392	3.11315	0.813421	0.379477	1.5434	870	NO
11387	Rodentia	Muridae	Leimacomys buettneri	DD	2.05015	0.812092	5.72347	3.37019	1.95609	6.945	0.812915	0.284084	2.04472	811	NO
136939	Primates	Cercopithecidae	Piliocolobus rufomitratus	CR	0.502676	0.171934	1.26789	0.902272	0.410595	1.83365	0.811854	0.364046	1.69814	863	NO
16890	Dasyuromorpha	Dasyuridae	Phascogale tapoatafa	NT	6.3219	2.71279	7.95058	6.66098	4.15342	8.15012	0.808269	0.534243	1.03995	985	NO
12272	Chiroptera	Phyllostomidae	Lonchorhina marinkellei	VU	2.63356	0.997101	6.26392	3.40438	1.7196	6.92366	0.808092	0.425215	1.70758	899	NO
163015864	Primates	Lorisidae	Nycticebus bancanus	CR	0.613977	0.202933	1.46423	0.905841	0.388432	1.71506	0.807208	0.0651066	0.537256	876	NO
41025	Primates	Cercopithecidae	Piliocolobus pennantii	CR	0.463596	0.142607	1.19857	0.863237	0.386256	1.92721	0.806907	0.329482	1.71105	851	NO
10130	Chiroptera	Hipposideridae	Hipposideros doriae	NT	6.52131	1.66261	7.91135	6.85734	2.70084	8.0238	0.806725	0.34012	1.04425	831	NO
18765	Chiroptera	Pteropodidae	Pteropus tuberculatus	EN	1.2562	0.829562	1.64076	1.65904	1.32396	2.04612	0.806617	1.14668	1.88686	974	YES
19823	Primates	Cebidae	Saguinus oedipus	CR	0.661981	0.428223	0.923593	0.901499	0.673516	1.14548	0.806412	0.614114	1.05856	982	YES
20428	Rodentia	Spalacidae	Spalax arenarius	EN	1.48243	1.00804	1.90751	1.69135	1.27839	2.11493	0.806318	0.581655	1.07856	955	YES
40555	Diprotodontia	Vombatidae	Lasiorhinus latifrons	NT	1.62369	1.20077	2.03715	6.31768	5.50882	7.29849	0.805665	0.65833	0.980036	1000	NO
14876	Chiroptera	Pteropodidae	Notopteris macdonaldi	VU	1.02971	0.392574	2.3064	3.43531	1.9138	6.01016	0.805182	0.445272	1.43519	925	NO
45958985	Rodentia	Nesomyidae	Dendromus lachaisei	DD	3.22718	1.25544	6.90223	3.89266	1.78466	7.74815	0.80462	0.302221	2.2447	810	NO
7084	Chiroptera	Pteropodidae	Eidolon helvum	NT	2.54482	1.90595	3.34449	6.30009	5.41379	7.26807	0.804607	0.651155	0.972999	995	NO
11050	Rodentia	Muridae	Komodomys rintjanus	VU	2.56517	1.03889	5.85663	3.38293	1.63743	6.48525	0.804586	0.375024	1.59262	873	NO
16679	Rodentia	Cricetidae	Peromyscus melanurus	EN	0.924526	0.302002	2.16897	1.568	0.691508	3.14528	0.803611	0.345888	1.53304	847	NO
115554360	Rodentia	Cricetidae	Oryzomys gorgasi	EN	1.35821	0.52206	2.81454	1.65789	0.747676	3.07971	0.803378	0.348438	1.51618	856	NO
136716	Chiroptera	Molossidae	Tadarida insignis	DD	4.5812	1.74272	5.78075	4.7546	2.43159	5.86446	0.802999	0.315997	2.04458	830	NO
136753	Rodentia	Cricetidae	Akodon philipmyersi	DD	3.42287	2.9681	3.82557	3.64953	3.24946	4.07069	0.799927	0.356524	1.92491	875	NO
40581	Diprotodontia	Pseudocheiridae	Pseudocheirus peregrinus	LC	3.09948	1.21392	6.39669	14.2311	12.9272	15.8588	0.799674	0.465551	1.08095	899	NO
10329	Artiodactyla	Cervidae	Hydropotes inermis	VU	3.35896	2.8	4.00042	3.37745	2.80732	4.0162	0.799583	0.624365	1.0139	1000	YES
15050	Lagomorpha	Ochotonidae	Ochotona iliensis	EN	1.40992	0.566193	3.03409	1.68891	0.807008	3.23601	0.79768	0.385709	1.59735	896	NO
21873	Diprotodontia	Macropodidae	Thylogale calabyi	EN	1.43565	1.13309	1.76034	1.67563	1.37882	1.98246	0.796606	0.645973	1.01833	1000	YES
39929	Primates	Pitheciidae	Callicebus barbarabrownae	CR	0.657128	0.30852	1.3903	0.887597	0.469702	1.79146	0.795712	0.426578	1.5457	920	NO
1581	Dasyuromorpha	Dasyuridae	Antechinomys laniger	LC	14.9254	13.9237	15.9759	14.9254	13.9237	15.9759	0.794946	0.454859	1.0928	901	NO
4812	Afrosoricida	Chrysochloridae	Chrysochloris visagiei	DD	3.09124	1.27256	5.91068	3.38514	1.70558	6.05323	0.794724	0.261416	2.13047	790	NO
5830	Rodentia	Ctenomyidae	Ctenomys tuconax	DD	3.84932	1.08564	5.42546	4.59249	2.30565	5.53131	0.794538	0.326947	1.87941	820	NO
13248	Artiodactyla	Ziphiidae	Mesoplodon hectori	DD	3.67691	3.18359	4.15539	3.80917	3.30018	4.27314	0.79378	0.383928	1.99114	878	NO
18306	Carnivora	Felidae	Caracal aurata	VU	3.33081	2.9205	3.82625	3.38217	2.98007	3.88562	0.793111	0.651536	0.981926	1000	YES
1141	Artiodactyla	Bovidae	Ammodorcas clarkei	VU	1.99025	0.757106	3.95945	3.3945	1.76518	7.32476	0.791524	0.414427	1.69555	924	NO
13973	Rodentia	Muridae	Mus neavei	DD	4.15213	2.99557	4.91578	4.32004	3.40292	5.08907	0.790454	0.392044	1.97365	867	NO
9828	Rodentia	Bathyergidae	Heliophobius argenteocinereus	LC	14.0632	12.9929	15.1944	14.0632	12.9929	15.1944	0.789654	0.422563	1.06281	893	NO
136348	Chiroptera	Phyllostomidae	Lonchophylla chocoana	DD	3.98301	1.18178	5.96718	4.69942	2.30405	6.06455	0.787892	0.317192	2.00026	827	NO
21175	Artiodactyla	Suidae	Sus cebifrons	CR	0.79325	0.583085	1.01478	0.874561	0.673372	1.0881	0.78769	0.601029	0.989753	986	YES
NA	Diprotodontia	Pseudocheiridae	Petauroides armillatus	NA	1.9532	0.731423	4.35491	3.56521	1.88337	5.98621	0.786686	0.282554	1.90123	811	NO
NA	Didelphimorphia	Didelphidae	Marmosa waterhousii	NA	3.00797	0.994055	7.26107	3.52196	1.48297	7.90614	0.786158	0.237342	2.34342	769	NO
39761	Primates	Lorisidae	Nycticebus javanicus	CR	0.809412	0.525282	1.07637	0.88823	0.638537	1.12132	0.784977	0.578453	1.0192	959	YES
NA	Rodentia	Nesomyidae	Dendromus leucostomus	NA	3.06965	0.942446	8.34912	3.5827	1.30829	9.11723	0.784804	0.229093	2.10419	763	NO
15190	Rodentia	Echimyidae	Olallamys edax	DD	1.45996	0.549181	3.22414	3.72951	2.12764	5.96937	0.784398	0.330133	1.85008	846	NO
136749	Didelphimorphia	Didelphidae	Cryptonanus unduaviensis	DD	3.48176	2.91951	4.06831	3.62201	2.99846	4.19098	0.783316	0.395453	1.88805	891	NO
136743	Paucituberculata	Caenolestidae	Caenolestes condorensis	VU	2.32109	1.03757	4.92822	3.33272	1.93252	5.63863	0.782899	0.452269	1.34844	955	YES
12939	Chiroptera	Megadermatidae	Megaderma spasma	LC	13.5009	12.3413	14.7496	13.869	12.8078	15.2428	0.781615	0.44051	1.05384	892	NO
2784	Diprotodontia	Potoroidae	Bettongia lesueur	NT	6.02056	5.34817	6.77195	6.28011	5.60305	7.0223	0.781032	0.665961	0.916832	1000	NO
22029	Chiroptera	Phyllostomidae	Trachops cirrhosus	LC	14.7501	13.4809	16.0001	14.7559	13.4851	16.0002	0.780939	0.420072	1.09038	895	NO
13894	Artiodactyla	Moschidae	Moschus berezovskii	EN	0.826161	0.607931	1.03424	1.60959	1.31781	1.94197	0.780879	0.62006	0.99824	1000	YES
136390	Rodentia	Ctenomyidae	Ctenomys osvaldoreigi	CR	0.640532	0.270861	1.27785	0.852291	0.440445	1.48354	0.780182	0.390324	1.37991	915	NO
15189	Rodentia	Echimyidae	Olallamys albicauda	DD	1.45996	0.549181	3.22414	3.85103	2.29545	5.86843	0.77977	0.342071	1.92771	837	NO
14361	Chiroptera	Natalidae	Chilonatalus tumidifrons	NT	5.44793	2.53997	7.08073	6.2096	4.43069	7.57136	0.779739	0.545796	0.974342	951	NO
6222	Rodentia	Echimyidae	Dactylomys peruanus	DD	3.72667	3.20544	4.3195	3.74617	3.22517	4.32637	0.779693	0.360375	1.93784	890	NO
14191	Chiroptera	Vespertilionidae	Myotis planiceps	EN	1.19735	0.525206	2.53375	1.60685	0.808437	2.98294	0.779582	0.382658	1.47772	891	NO
3553	Primates	Pitheciidae	Plecturocebus oenanthe	CR	0.633957	0.306425	1.35503	0.870104	0.457251	1.64552	0.778709	0.407551	1.51277	901	NO
14159	Chiroptera	Vespertilionidae	Myotis findleyi	EN	1.14586	0.470098	2.38664	1.61142	0.800214	2.91248	0.777523	0.395401	1.40186	878	NO
16212	Rodentia	Sciuridae	Paraxerus vincenti	EN	1.35786	0.539701	3.09309	1.617	0.753969	3.38256	0.777264	0.371382	1.68621	868	NO
NA	Carnivora	Viverridae	Arctogalidia stigmatica	NA	3.39501	1.5251	5.84598	3.79368	1.95537	6.10134	0.776328	0.293197	2.01669	838	NO
NA	Rodentia	Sciuridae	Petaurista lena	NA	4.67414	1.49404	5.66381	4.73889	2.21313	5.7165	0.776159	0.331372	1.81204	833	NO
136609	Primates	Lepilemuridae	Lepilemur milanoii	EN	0.667648	0.285646	1.54984	1.56509	0.925026	2.65561	0.77582	0.451663	1.28713	959	YES
45434566	Macroscelidea	Macroscelididae	Macroscelides micus	LC	14.5542	12.2357	17.2731	14.5706	12.2454	17.2785	0.775247	0.439071	1.08786	884	NO
5826	Rodentia	Ctenomyidae	Ctenomys sociabilis	CR	0.791642	0.554795	1.03176	0.839385	0.641918	1.07371	0.77268	0.57507	0.95821	967	YES
128073282	Primates	Hylobatidae	Nomascus gabriellae	EN	0.801011	0.64315	0.991071	1.5743	1.26961	1.97326	0.772317	0.572047	1.0051	982	YES
41404	Eulipotyphla	Soricidae	Sorex mirabilis	DD	4.29415	2.20378	5.02334	4.38844	2.99876	5.07247	0.771138	0.355852	1.91622	854	NO
14209	Chiroptera	Vespertilionidae	Myotis vivesi	VU	3.37405	2.72613	3.81799	3.38553	2.82932	3.82634	0.771031	0.609584	0.956681	953	YES
41024	Primates	Cercopithecidae	Piliocolobus epieni	CR	0.461744	0.115082	1.49251	0.833078	0.319735	1.99435	0.770988	0.286646	1.77118	804	NO
20336	Rodentia	Muridae	Solomys sapientis	EN	0.707485	0.267017	1.44007	1.58616	0.968897	2.35077	0.770528	0.487908	1.17233	943	NO
7786	Chiroptera	Pteropodidae	Eonycteris major	DD	2.76141	2.23108	3.38949	3.25414	2.70365	3.84063	0.770117	0.321471	1.91258	851	NO
NA	Eulipotyphla	Soricidae	Crocidura neglecta	NA	3.26806	1.03755	5.48663	4.27982	1.90544	5.59492	0.769935	0.272098	2.00294	794	NO
136643	Artiodactyla	Moschidae	Moschus anhuiensis	EN	0.807112	0.583903	1.02	1.6184	1.33548	1.92387	0.76967	0.604531	0.995082	999	YES
NA	Rodentia	Geomyidae	Thomomys nayarensis	NA	3.66548	3.12355	4.13042	3.75294	3.21571	4.24587	0.767866	0.354909	1.90964	860	NO
21839	Rodentia	Echimyidae	Thrichomys apereoides	LC	13.7044	12.7804	14.8888	13.7069	12.8024	14.8911	0.766748	0.407795	1.05113	884	NO
14999	Rodentia	Cricetidae	Nyctomys sumichrasti	LC	13.2131	12.0086	14.601	14.0102	12.786	15.3024	0.766111	0.451399	1.05518	899	NO
136642	Rodentia	Muridae	Sommeromys macrorhinos	DD	2.35185	0.849024	5.47421	3.13067	1.52078	6.12256	0.764332	0.268189	1.93263	799	NO
NA	Didelphimorphia	Didelphidae	Marmosa isthmica	NA	3.23289	1.27546	7.06932	3.72517	1.75463	7.49317	0.764135	0.258652	2.13984	787	NO
136537	Primates	Cheirogaleidae	Microcebus bongolavensis	EN	0.502264	0.309063	0.746984	1.6018	1.11281	2.07128	0.76345	0.513083	1.00854	957	YES
136593	Chiroptera	Pteropodidae	Rousettus linduensis	DD	2.70698	1.01312	6.00268	3.59827	1.5003	7.30356	0.762213	0.24475	1.94762	776	NO
136569	Primates	Cercopithecidae	Macaca munzala	EN	1.55252	1.20214	1.86545	1.61677	1.29083	1.93911	0.761539	0.585196	1.01252	991	YES
15664	Rodentia	Cricetidae	Otonyctomys hatti	LC	13.2175	12.0139	14.6115	14.0275	12.8113	15.3772	0.760841	0.437356	1.01842	894	NO
20335	Rodentia	Muridae	Solomys salebrosus	EN	0.692984	0.307293	1.54066	1.64129	0.974599	2.38013	0.76049	0.463506	1.19987	948	NO
18503	Diprotodontia	Pseudocheiridae	Pseudochirops albertisii	NT	5.93286	5.01314	6.77669	6.04797	5.1063	6.87385	0.759664	0.614551	0.908706	991	NO
17829	Eulipotyphla	Erinaceidae	Podogymnura aureospinula	EN	1.32828	0.554956	2.55669	1.5866	0.84176	2.75162	0.759612	0.400825	1.31672	927	NO
3412	Cingulata	Chlamyphoridae	Cabassous centralis	DD	3.09601	1.35169	6.18801	3.35305	1.65648	6.39805	0.758551	0.274284	1.96522	805	NO
136714	Rodentia	Octodontidae	Tympanoctomys loschalchalerosorum	CR	0.48157	0.268258	0.744988	0.844369	0.579134	1.16927	0.75808	0.525063	1.06664	981	YES
40531	Dasyuromorpha	Dasyuridae	Ningaui yvonneae	LC	13.3828	12.1979	14.7175	13.391	12.2128	14.7251	0.756986	0.431044	1.00695	873	NO
92332716	Rodentia	Sminthidae	Sicista trizona	EN	1.34543	0.362668	2.94182	1.52712	0.506327	3.23087	0.756747	0.241756	1.56222	776	NO
13694	Didelphimorphia	Didelphidae	Monodelphis emiliae	LC	14.7195	12.5795	16.065	14.8526	13.2644	16.1564	0.75605	0.361744	1.11786	851	NO
136547	Didelphimorphia	Didelphidae	Chacodelphys formosa	NT	5.13166	1.79529	10.9048	5.79271	2.86744	11.289	0.75541	0.363936	1.49065	903	NO
NA	Rodentia	Nesomyidae	Beamys major	NA	2.75424	0.921784	6.44118	3.46399	1.6475	7.0912	0.755218	0.282787	2.21205	819	NO
12310	Primates	Cercopithecidae	Lophocebus aterrimus	VU	3.24947	1.53654	3.89185	3.30721	2.46009	3.90546	0.754637	0.562614	0.95916	966	YES
136750	Artiodactyla	Moschidae	Moschus cupreus	EN	0.802186	0.32316	1.84205	1.49962	1.13555	2.27697	0.753956	0.53183	1.12775	999	YES
1789	Chiroptera	Vespertilionidae	Bauerus dubiaquercus	NT	5.68962	1.54521	7.69207	6.14762	2.8654	7.94743	0.753574	0.355425	1.01448	846	NO
19714	Chiroptera	Emballonuridae	Rhynchonycteris naso	LC	17.2959	12.2819	18.8859	17.2959	12.5897	18.8859	0.750899	0.277034	1.21293	809	NO
20717	Rodentia	Nesomyidae	Steatomys jacksoni	DD	3.15064	1.30657	6.92408	3.41226	1.51417	7.06451	0.75068	0.237307	2.02315	779	NO
136311	Primates	Lepilemuridae	Lepilemur wrightae	EN	0.687133	0.314407	1.58691	1.54201	0.935169	2.71624	0.75066	0.454999	1.31694	960	YES
9581	Rodentia	Nesomyidae	Gymnuromys roberti	LC	16.5103	6.99739	19.1543	16.8024	10.7576	19.3395	0.750509	0.360582	1.21302	851	NO
4665	Chiroptera	Phyllostomidae	Chiroderma improvisum	EN	1.49556	1.18696	1.84856	1.56075	1.25644	1.89828	0.750317	0.577849	0.953762	983	YES
10125	Chiroptera	Hipposideridae	Hipposideros curtus	EN	1.09169	0.417711	2.71708	1.5165	0.710826	3.267	0.75021	0.165379	0.80407	873	NO
13418	Rodentia	Cricetidae	Microtus cabrerae	NT	6.11132	5.4179	6.652	6.13109	5.48889	6.67694	0.749472	0.633166	0.895574	942	NO
16752	Diprotodontia	Macropodidae	Petrogale coenensis	EN	1.11729	0.512727	2.28955	1.57	0.823964	2.75576	0.746857	0.10187	0.357034	912	NO
41434	Eulipotyphla	Soricidae	Soriculus nigrescens	LC	13.5468	12.253	14.8516	13.5595	12.2731	14.8516	0.74579	0.43378	1.02853	893	NO
4983	Chiroptera	Rhinonycteridae	Cloeotis percivali	LC	13.3871	12.203	14.6557	13.3871	12.203	14.6563	0.745238	0.425817	1.01905	892	NO
20489	Rodentia	Sciuridae	Xerospermophilus perotensis	EN	1.48291	1.20883	1.76363	1.57167	1.30069	1.84474	0.74424	0.588655	0.948972	1000	YES
16971518	Primates	Lepilemuridae	Lepilemur scottorum	EN	0.687789	0.280409	1.50865	1.48	0.925534	2.53568	0.743625	0.446451	1.23671	971	YES
12904	Rodentia	Muridae	Maxomys rajah	VU	2.17085	1.61431	2.6568	3.16354	2.45105	3.87474	0.743602	0.53432	0.956676	948	NO
16572	Peramelemorphia	Peramelidae	Perameles gunnii	VU	2.94776	2.19297	3.60269	3.20098	2.56159	3.78784	0.743388	0.574328	0.940488	968	YES
12754	Primates	Cercopithecidae	Mandrillus sphinx	VU	2.66123	2.22703	3.01224	3.21263	2.795	3.6202	0.743139	0.612154	0.91907	986	YES
742	Rodentia	Cricetidae	Akodon lindberghi	DD	3.40984	2.9338	3.80168	3.65205	3.17494	4.04218	0.74289	0.343398	1.84637	864	NO
NA	Rodentia	Muridae	Gerbilliscus giffardi	NA	3.30034	1.10509	7.62814	3.44521	1.24171	7.73862	0.741205	0.225326	1.97874	763	NO
1140	Rodentia	Muridae	Ammodillus imbellis	DD	2.04608	0.627079	6.00568	3.07888	1.50118	7.29929	0.740768	0.24141	1.98403	782	NO
136336	Rodentia	Cricetidae	Oligoryzomys moojeni	DD	3.45193	2.67013	3.90638	3.47705	2.89257	3.91349	0.738857	0.313699	1.6596	826	NO
19549	Chiroptera	Rhinolophidae	Rhinolophus maclaudi	EN	1.02261	0.667867	1.4058	1.58658	1.05963	1.98501	0.738128	0.496637	0.983975	945	NO
9456	Rodentia	Muridae	Grammomys gigas	EN	1.26064	0.457735	2.6451	1.4927	0.692106	2.89906	0.735924	0.332272	1.43097	847	NO
12142	Artiodactyla	Bovidae	Litocranius walleri	NT	5.72228	5.11796	6.30862	5.81097	5.20445	6.36449	0.733581	0.618459	0.86253	1000	NO
8206	Primates	Lemuridae	Eulemur collaris	EN	0.59224	0.433018	0.76295	1.48849	1.28203	1.69569	0.733035	0.587223	0.895429	1000	YES
9283	Rodentia	Sciuridae	Glyphotes simus	DD	2.70151	1.06294	5.87834	3.14884	1.78134	6.19141	0.732781	0.302322	1.78138	814	NO
13143	Carnivora	Ursidae	Melursus ursinus	VU	3.0758	2.7795	3.39974	3.07755	2.78005	3.40194	0.732384	0.618354	0.884761	1000	YES
8032	Rodentia	Muridae	Eropeplus canus	VU	2.3379	0.933281	5.19998	3.0306	1.48001	5.91058	0.732076	0.349454	1.48505	877	NO
12938	Chiroptera	Megadermatidae	Megaderma lyra	LC	13.3248	11.921	14.7521	13.4523	12.0296	14.8319	0.731955	0.440594	0.995826	897	NO
136677	Primates	Lepilemuridae	Lepilemur petteri	EN	0.693716	0.309232	1.38967	1.51874	0.962628	2.51311	0.730178	0.221937	0.585585	964	YES
14934	Chiroptera	Nycteridae	Nycteris major	DD	2.49844	0.977926	5.9175	2.98036	1.36895	6.67841	0.730114	0.240287	1.95503	771	NO
18248	Primates	Cercopithecidae	Piliocolobus waldronae	CR	0.432777	0.101922	1.50947	0.821878	0.289917	1.96573	0.729332	0.272751	1.80204	798	NO
136812	Diprotodontia	Macropodidae	Dendrolagus stellarum	VU	1.9907	0.912121	4.18844	3.10044	1.77662	5.29772	0.729321	0.411782	1.28276	932	NO
16708	Chiroptera	Emballonuridae	Peropteryx leucoptera	LC	13.8811	12.8247	15.0843	13.8811	12.8249	15.0843	0.729253	0.414438	1.01697	887	NO
20521	Chiroptera	Pteropodidae	Sphaerias blanfordi	LC	13.9521	5.03274	15.7844	15.372	13.0334	17.0388	0.728876	0.36342	1.10029	849	NO
29404	Rodentia	Cricetidae	Hylaeamys laticeps	VU	3.00954	2.2474	3.48585	3.20995	2.54369	3.70125	0.7287	0.549539	0.917987	945	NO
6508	Rodentia	Muridae	Desmodilliscus braueri	LC	16.5292	5.51608	18.3838	16.8671	13.2418	18.5859	0.728529	0.314681	1.23093	814	NO
22844	Rodentia	Muridae	Vandeleuria nolthenii	EN	1.00573	0.414911	2.06938	1.45844	0.802704	2.56446	0.728418	0.380344	1.25123	908	NO
12902	Rodentia	Muridae	Maxomys pagensis	VU	2.14386	1.58803	2.65828	3.1732	2.35206	3.8565	0.727737	0.522614	0.960796	949	NO
40636	Dasyuromorpha	Dasyuridae	Pseudantechinus bilarni	LC	12.9753	11.8986	14.1087	12.9754	11.8987	14.1088	0.727153	0.40992	0.982116	894	NO
14294	Artiodactyla	Bovidae	Nemorhaedus baileyi	VU	3.03001	2.37951	3.50596	3.07951	2.52302	3.55416	0.726845	0.559428	0.898729	965	YES
41689	Carnivora	Viverridae	Hemigalus derbyanus	NT	5.14914	4.53225	5.71752	5.72303	5.14417	6.2821	0.725652	0.621681	0.860873	1000	NO
136662	Primates	Lepilemuridae	Lepilemur betsileo	EN	0.746047	0.318188	1.53014	1.54802	0.965769	2.6151	0.725419	0.463072	1.2261	971	YES
45069	Rodentia	Muridae	Otomys barbouri	EN	1.09197	0.398044	2.39236	1.46432	0.727076	2.62845	0.725325	0.342264	1.27982	867	NO
45955968	Rodentia	Muridae	Hylomyscus pamfi	DD	3.40132	2.89663	3.87879	3.46914	2.98442	3.94056	0.725003	0.326398	1.8327	847	NO
136356	Chiroptera	Pteropodidae	Dyacopterus brooksi	VU	1.73333	0.594646	3.93579	3.05782	1.68694	5.65342	0.723982	0.412915	1.30699	906	NO
42641	Rodentia	Muridae	Abditomys latidens	DD	2.49108	0.940715	5.65889	3.26079	1.52388	6.69528	0.723573	0.24733	1.80512	776	NO
3859	Chiroptera	Megadermatidae	Cardioderma cor	LC	13.3248	11.921	14.7521	13.4826	12.0341	14.8234	0.723357	0.398283	1.00876	888	NO
136572	Chiroptera	Vespertilionidae	Kerivoula krauensis	NT	5.35795	1.32532	7.85768	6.13154	2.38266	7.91001	0.723262	0.390145	2.45986	818	NO
13937	Chiroptera	Vespertilionidae	Murina aurata	DD	3.28953	2.66309	3.89576	3.38338	2.87966	3.94669	0.722887	0.0870837	0.251475	849	NO
29622	Artiodactyla	Cervidae	Mazama pandora	VU	3.11842	2.64598	3.60389	3.12985	2.659	3.60577	0.721797	0.580581	0.899966	986	YES
18880	Rodentia	Cricetidae	Punomys lemminus	VU	1.72925	0.782351	3.24533	3.00677	2.21003	4.25023	0.719476	0.515412	1.00226	989	YES
3571	Primates	Cebidae	Callithrix flaviceps	CR	0.620032	0.252561	1.34844	0.77857	0.383877	1.47062	0.718731	0.183541	0.72404	853	NO
3651	Didelphimorphia	Didelphidae	Caluromysiops irrupta	LC	13.6375	11.3796	15.8095	13.6402	11.3859	15.8111	0.718723	0.36641	1.05936	854	NO
NA	Didelphimorphia	Didelphidae	Monodelphis touan	NA	2.6548	1.01015	6.62366	2.97438	1.3406	7.04469	0.716937	0.230024	1.8246	766	NO
136683	Rodentia	Cricetidae	Habromys delicatulus	EN	0.370386	0.232302	0.531025	1.41386	0.807295	3.03004	0.716276	0.390929	1.49372	914	NO
12559	Primates	Cercopithecidae	Macaca silenus	EN	1.17677	0.983106	1.38523	1.50049	1.29264	1.69993	0.715835	0.567785	0.892472	991	YES
39853	Primates	Cercopithecidae	Trachypithecus francoisi	EN	1.45863	1.17675	1.70258	1.51912	1.25428	1.73659	0.713692	0.546399	0.900427	953	YES
136731	Primates	Lepilemuridae	Lepilemur ankaranensis	EN	1.26719	0.71824	1.60133	1.51861	1.15753	1.83594	0.713568	0.534591	0.927492	993	YES
163313085	Primates	Cheirogaleidae	Microcebus ganzhorni	EN	1.05587	0.272795	2.37884	1.56116	0.774761	2.57891	0.71335	0.124913	0.814984	888	NO
17618	Chiroptera	Pteropodidae	Plerotes anchietae	DD	2.2645	0.827789	4.90565	3.35875	1.67743	7.07433	0.713191	0.257562	1.95758	792	NO
137	Chiroptera	Pteropodidae	Acerodon celebensis	VU	2.03284	0.643727	4.43051	3.01365	1.78031	4.77703	0.712989	0.423428	1.13313	946	NO
8834	Carnivora	Eupleridae	Galidictis grandidieri	EN	0.971343	0.460438	1.7037	1.4244	1.03761	1.97277	0.712665	0.502021	0.994621	997	YES
13381	Chiroptera	Phyllostomidae	Trinycteris nicefori	LC	14.0347	12.7524	15.1832	14.0751	12.8173	15.2105	0.711314	0.370066	1.02674	879	NO
5594	Eulipotyphla	Soricidae	Crocidura thomensis	EN	1.13347	0.493991	2.32621	1.4146	0.713908	2.73565	0.710794	0.346232	1.2713	872	NO
13162	Rodentia	Muridae	Meriones dahli	EN	1.22421	0.408428	2.73265	1.41668	0.609097	2.91271	0.710714	0.294384	1.50054	825	NO
136263	Primates	Lepilemuridae	Lepilemur fleuretae	EN	0.702266	0.301432	1.40221	1.46381	0.937112	2.50126	0.710547	0.829017	2.23932	964	YES
41629	Carnivora	Mustelidae	Mellivora capensis	LC	12.5043	11.6428	13.4939	12.5043	11.6428	13.4939	0.709108	0.397444	0.942939	881	NO
41598	Carnivora	Herpestidae	Dologale dybowskii	DD	2.58343	1.1994	4.43825	2.90556	1.85382	4.59673	0.708629	0.260031	1.63741	803	NO
5584	Eulipotyphla	Soricidae	Crocidura telfordi	VU	2.82183	1.16432	4.01193	3.07118	1.6722	4.18902	0.708376	0.398334	1.00002	882	NO
22046	Artiodactyla	Bovidae	Tragelaphus buxtoni	EN	1.228	0.556953	2.35621	1.48777	0.831176	2.55815	0.708032	0.397648	1.23549	927	NO
112386684	Rodentia	Muridae	Halmaheramys bokimekot	DD	2.33259	0.696047	6.58184	3.61088	1.48723	6.6571	0.707871	0.265172	1.77471	791	NO
6622	Rodentia	Muridae	Diomys crumpi	DD	2.2463	0.949324	4.73193	3.07732	1.48467	5.63036	0.706419	0.267593	1.75831	787	NO
136417	Rodentia	Muridae	Hadromys yunnanensis	DD	0.886967	0.367264	1.89286	3.15748	1.76513	5.00931	0.705661	0.298645	1.79053	808	NO
41507	Paucituberculata	Caenolestidae	Lestoros inca	LC	12.7867	11.5433	14.2402	13.253	12.0528	14.6182	0.70483	0.408212	0.981874	896	NO
15330	Diprotodontia	Macropodidae	Onychogalea fraenata	VU	2.69842	1.67457	3.45182	3.05908	2.37204	3.68609	0.704193	0.529637	0.90311	988	YES
136372	Rodentia	Muridae	Vandeleuria nilagirica	EN	0.94275	0.418328	2.11798	1.45251	0.791038	2.67026	0.704115	0.384735	1.33655	892	NO
NA	Eulipotyphla	Talpidae	Mogera kanoana	NA	3.29693	1.71197	4.28855	3.4798	2.44604	4.38118	0.703609	0.29501	1.75629	827	NO
71529901	Chiroptera	Molossidae	Mormopterus eleryi	NT	5.4071	1.57802	7.09883	5.84184	2.42556	7.29506	0.703394	0.320025	0.953438	829	NO
7136	Macroscelidea	Macroscelididae	Elephantulus edwardii	LC	13.9572	5.7009	18.3859	15.2131	9.98341	18.9911	0.703181	0.307778	1.14874	832	NO
14198	Chiroptera	Vespertilionidae	Myotis schaubi	DD	3.29506	2.30684	4.08471	3.42651	2.663	4.16712	0.702545	0.313846	1.79631	832	NO
10053	Artiodactyla	Cervidae	Hippocamelus antisensis	VU	3.01039	2.56648	3.40628	3.03113	2.5896	3.4335	0.702419	0.57489	0.866439	983	YES
NA	Didelphimorphia	Didelphidae	Monodelphis pinocchio	NA	2.90471	1.16188	6.1954	3.18951	1.56079	6.62767	0.701209	0.240059	1.92909	775	NO
9246	Rodentia	Gliridae	Glirulus japonicus	LC	17.2116	3.23389	20.7214	18.188	6.88008	21.0224	0.699293	0.243593	1.32594	783	NO
84547975	Chiroptera	Vespertilionidae	Murina jaintiana	DD	3.27119	2.49414	3.94819	3.45525	2.80197	4.11201	0.698486	0.314365	1.68247	852	NO
41778	Artiodactyla	Tayassuidae	Tayassu pecari	VU	2.83309	2.2721	3.4377	2.93584	2.3643	3.51699	0.697703	0.546941	0.888542	999	YES
136834	Rodentia	Muridae	Pithecheirops otion	DD	2.54238	0.983474	5.48192	3.37958	1.63613	6.19995	0.697572	0.261021	1.83074	796	NO
10280	Rodentia	Muridae	Hybomys lunaris	VU	1.623	0.609122	4.25452	2.97792	1.26984	4.98975	0.697339	0.299345	1.17166	830	NO
136638	Rodentia	Heteromyidae	Heteromys oasicus	EN	1.09724	0.491804	2.2317	1.43585	0.721036	2.6603	0.696713	0.3425	1.31682	886	NO
41211	Rodentia	Muridae	Praomys obscurus	EN	1.04594	0.843538	1.26503	1.43304	1.2283	1.64344	0.696374	0.552807	0.859064	990	YES
88088745	Chiroptera	Natalidae	Chilonatalus macer	DD	2.46278	1.06901	4.11616	3.44171	2.31126	4.8016	0.6958	0.350337	1.74917	847	NO
5558	Eulipotyphla	Soricidae	Crocidura ansellorum	EN	1.05022	0.437244	2.32687	1.36779	0.679253	2.75398	0.695435	0.323851	1.36417	854	NO
22065	Artiodactyla	Tragulidae	Tragulus nigricans	EN	1.05259	0.4464	2.33601	1.4291	0.733099	2.73672	0.694572	0.376048	1.41828	890	NO
16750	Diprotodontia	Macropodidae	Petrogale xanthopus	NT	5.6744	4.33315	6.41478	5.68253	4.44443	6.41819	0.694156	0.523722	0.855474	912	NO
112503346	Eulipotyphla	Soricidae	Crocidura mdumai	EN	1.37607	0.728829	1.87498	1.50762	0.984725	1.94983	0.694014	0.460929	0.981528	917	NO
7960	Perissodactyla	Equidae	Equus zebra	VU	2.89512	2.5547	3.24608	2.94323	2.60957	3.27283	0.693409	0.573812	0.840563	981	YES
40022	Chiroptera	Nycteridae	Nycteris madagascariensis	DD	2.48408	0.909651	5.69167	3.0435	1.22144	6.38741	0.692703	0.220418	1.97018	758	NO
136299	Eulipotyphla	Soricidae	Cryptotis mera	EN	0.966949	0.38539	2.1754	1.40199	0.628455	2.64998	0.691841	0.317387	1.27311	843	NO
14189	Chiroptera	Vespertilionidae	Myotis peninsularis	EN	1.01264	0.379077	2.15001	1.44696	0.674996	2.57176	0.691478	0.337765	1.28755	842	NO
12420	Carnivora	Mustelidae	Hydrictis maculicollis	NT	5.52287	4.95277	5.96548	5.52293	4.95283	5.96555	0.691437	0.592462	0.808692	1000	NO
6434	Diprotodontia	Macropodidae	Dendrolagus ursinus	VU	1.6912	0.741589	4.05978	2.84429	1.58512	5.16172	0.691384	0.375225	1.23962	900	NO
18287	Rodentia	Echimyidae	Proechimys hoplomyoides	DD	2.12892	0.756534	7.11407	2.98683	1.30805	7.47671	0.690737	0.206012	1.76606	751	NO
44696	Chiroptera	Nycteridae	Nycteris vinsoni	DD	2.69928	1.04794	6.19322	3.16526	1.342	6.79154	0.688822	0.218806	1.96727	759	NO
17830	Rodentia	Cricetidae	Podomys floridanus	NT	5.22073	2.79109	6.11204	5.60823	4.81225	6.29249	0.68863	0.557203	0.832493	946	NO
136266	Chiroptera	Phyllostomidae	Gardnerycteris koepckeae	DD	2.54204	0.999191	5.7041	3.27484	1.56518	6.63931	0.687547	0.256622	1.96513	788	NO
15865	Rodentia	Muridae	Pachyuromys duprasi	LC	16.1274	4.33111	18.2793	16.612	11.7383	18.5068	0.687369	0.281123	1.16407	799	NO
5590	Eulipotyphla	Soricidae	Crocidura orii	EN	1.03534	0.426092	2.2091	1.38848	0.644502	2.5767	0.687289	0.306032	1.29166	864	NO
5146	Primates	Cercopithecidae	Colobus vellerosus	CR	0.648401	0.27294	1.37683	0.76419	0.398862	1.42469	0.686578	0.365093	1.31185	918	NO
20890	Diprotodontia	Phalangeridae	Strigocuscus celebensis	NT	2.89512	1.29105	5.15062	5.37106	3.1886	7.52039	0.686244	0.746235	1.83179	928	NO
15657	Rodentia	Muridae	Otomys occidentalis	VU	2.51508	1.81549	3.02715	2.96938	2.37291	3.37863	0.685058	0.52661	0.861184	937	NO
21161	Rodentia	Sciuridae	Sundasciurus rabori	DD	3.20028	2.68743	3.74178	3.22	2.72083	3.74836	0.684271	0.33084	1.67492	857	NO
4671	Didelphimorphia	Didelphidae	Chironectes minimus	LC	13.0522	11.7956	14.1269	13.0522	11.7956	14.131	0.683926	0.369951	0.975596	859	NO
48269619	Eulipotyphla	Soricidae	Cryptotis griseoventris	EN	0.951631	0.395013	2.22902	1.33796	0.65252	2.74315	0.683422	0.329042	1.35842	848	NO
13897	Artiodactyla	Moschidae	Moschus moschiferus	VU	2.50691	1.93373	3.06564	2.92758	2.44673	3.40784	0.683086	0.544297	0.854608	996	YES
39888	Primates	Hylobatidae	Hylobates muelleri	EN	1.35332	1.03164	1.61315	1.43256	1.16388	1.67977	0.682718	0.535914	0.839055	994	YES
18741	Chiroptera	Pteropodidae	Pteropus molossinus	EN	1.20609	0.814983	1.53966	1.4373	1.06334	1.81867	0.682637	0.242574	0.436658	965	YES
NA	Didelphimorphia	Didelphidae	Monodelphis saci	NA	2.75703	1.01192	6.57602	3.17152	1.4798	7.00358	0.682127	0.230451	1.81958	773	NO
10137	Chiroptera	Hipposideridae	Hipposideros halophyllus	VU	2.76998	1.50049	3.5773	2.88901	1.90609	3.68598	0.681342	0.444634	0.897768	880	NO
12553	Primates	Cercopithecidae	Macaca maura	EN	1.31696	1.05172	1.56589	1.43325	1.19474	1.67751	0.681213	0.54223	0.85112	991	YES
14194	Chiroptera	Vespertilionidae	Myotis ridleyi	NT	5.38225	3.37466	6.49365	5.59906	4.20834	6.61743	0.681054	0.50689	0.846965	919	NO
19377	Rodentia	Sciuridae	Ratufa bicolor	NT	5.09961	3.75743	6.38506	5.42917	4.01309	6.63234	0.680888	0.464757	0.873537	878	NO
86226097	Rodentia	Caviidae	Galea musteloides	DD	3.17786	1.00071	7.35857	3.62862	1.30635	7.43726	0.6807	0.207099	2.05997	749	NO
2533	Chiroptera	Emballonuridae	Balantiopteryx plicata	LC	11.7422	10.6543	12.8946	12.2442	11.1941	13.4087	0.679514	0.388509	0.918917	886	NO
2538	Chiroptera	Pteropodidae	Balionycteris maculata	LC	12.9031	10.2456	14.3983	13.1295	11.6402	14.5251	0.679289	0.32036	0.986895	843	NO
22431	Rodentia	Muridae	Tryphomys adustus	DD	2.4341	0.975902	5.21726	3.14267	1.53849	6.03032	0.678678	0.260182	1.81703	793	NO
6989	Rodentia	Echimyidae	Phyllomys thomasi	EN	0.861137	0.347245	1.81786	1.3909	0.652665	2.71343	0.677986	0.322413	1.36472	839	NO
41361	Eulipotyphla	Soricidae	Crocidura tarfayensis	DD	2.96626	1.2623	3.93784	3.49647	1.87498	4.42312	0.675228	0.27725	1.67305	806	NO
4811	Chiroptera	Phyllostomidae	Chrotopterus auritus	LC	12.1422	10.9041	13.3198	13.0134	11.8314	14.2071	0.675191	0.380052	0.963292	856	NO
13877	Chiroptera	Mormoopidae	Mormoops blainvillei	LC	11.1259	9.92373	12.3942	12.2755	11.0652	13.5906	0.673457	0.374888	0.917829	860	NO
85043053	Chiroptera	Pteropodidae	Pteropus pelagicus	EN	1.1805	0.790754	1.52457	1.37558	1.075	1.71993	0.671999	0.124181	0.716137	965	YES
22039	Primates	Cercopithecidae	Trachypithecus obscurus	EN	1.27398	0.996899	1.52781	1.39924	1.11778	1.66409	0.670767	0.137618	0.216579	948	NO
23043	Rodentia	Cricetidae	Volemys millicens	NT	5.36647	4.62181	5.85788	5.39994	4.7306	5.8654	0.67061	0.539585	0.803238	933	NO
85202881	Chiroptera	Vespertilionidae	Hypsugo lanzai	EN	1.14419	0.494857	2.34471	1.41811	0.713995	2.57175	0.669281	0.100055	0.740361	867	NO
761	Rodentia	Cricetidae	Akodon surdus	VU	1.97607	0.687014	4.88263	2.92579	1.03955	5.9485	0.66904	0.251543	1.44486	798	NO
NA	Perissodactyla	Equidae	Equus caballus	NA	0.842313	0.646596	1.04305	3.26942	2.70201	3.83934	0.668883	0.319894	1.7751	855	NO
13878	Chiroptera	Mormoopidae	Mormoops megalophylla	LC	11.1259	9.92373	12.3942	12.3135	11.0286	13.6581	0.668668	0.390658	0.908499	878	NO
NA	Rodentia	Cricetidae	Juliomys ximenezi	NA	2.83735	1.29835	4.5431	3.40464	1.78332	4.79335	0.667814	0.252312	1.56752	792	NO
550	Artiodactyla	Bovidae	Aepyceros melampus	LC	11.8755	10.9075	12.9518	11.8779	10.9125	12.956	0.66754	0.397828	0.905008	885	NO
161247840	Primates	Cercopithecidae	Piliocolobus badius	EN	0.661143	0.185363	1.80602	1.39828	0.548681	2.96685	0.66592	0.262902	1.38609	811	NO
40541	Dasyuromorpha	Dasyuridae	Sminthopsis crassicaudata	LC	12.5471	11.3648	13.5998	12.5487	11.368	13.6004	0.665755	0.378858	0.922426	886	NO
13375	Chiroptera	Phyllostomidae	Glyphonycteris behnii	DD	2.70264	0.990006	5.59557	3.19981	1.54205	5.89479	0.665509	0.22249	1.79423	760	NO
42662	Macroscelidea	Macroscelididae	Elephantulus myurus	LC	14.3641	5.24956	18.6523	15.2677	9.88537	19.3159	0.66549	0.318955	1.16011	842	NO
NA	Rodentia	Muridae	Gerbilliscus vicinus	NA	3.20257	1.03836	7.1461	3.35094	1.21292	7.19766	0.664116	0.199956	2.09039	740	NO
13243	Artiodactyla	Ziphiidae	Mesoplodon carlhubbsi	DD	2.54872	2.02414	3.07262	3.01463	2.45012	3.56729	0.663929	0.314122	1.60036	843	NO
NA	Peramelemorphia	Peramelidae	Perameles pallescens	NA	2.34352	1.06927	4.47705	2.94761	1.72002	4.88972	0.663751	0.264114	1.44506	792	NO
41324	Eulipotyphla	Soricidae	Crocidura horsfieldii	DD	3.06954	1.09856	4.91204	3.47232	1.70857	5.23225	0.663605	0.276824	1.54607	794	NO
136315	Artiodactyla	Delphinidae	Orcaella heinsohni	VU	2.10771	1.76203	2.43108	2.79318	2.51866	3.08074	0.663117	0.557243	0.794287	999	YES
2130	Chiroptera	Phyllostomidae	Enchisthenes hartii	LC	11.5775	10.6681	12.4221	11.5988	10.6841	12.4389	0.662921	0.347348	0.899061	855	NO
6675	Rodentia	Heteromyidae	Dipodomys elator	VU	2.73267	2.31563	3.1856	2.80102	2.38632	3.23881	0.662583	0.532652	0.80611	995	YES
14123	Chiroptera	Vespertilionidae	Myotis bechsteinii	NT	5.08473	3.04791	5.82937	5.37956	4.07864	6.12643	0.662404	0.496732	0.813628	904	NO
12551	Primates	Cercopithecidae	Macaca fascicularis	VU	2.81882	2.49636	3.10521	2.82592	2.52613	3.1062	0.662149	0.0893889	0.209635	990	YES
11351	Chiroptera	Vespertilionidae	Aeorestes egregius	DD	2.31658	0.703327	6.35993	3.45744	1.39047	6.76004	0.661832	0.211351	1.88253	748	NO
136472	Artiodactyla	Suidae	Babyrousa togeanensis	EN	0.994273	0.424512	2.11806	1.37135	0.907261	2.34516	0.660413	0.431894	1.15646	983	YES
16971364	Primates	Cheirogaleidae	Microcebus margotmarshae	EN	0.746174	0.286922	1.41026	1.39177	0.798429	2.0504	0.660195	0.369267	1.0445	894	NO
18746	Chiroptera	Pteropodidae	Pteropus ornatus	VU	2.77906	1.33001	3.41493	2.84841	2.04736	3.43588	0.65979	0.464473	0.839144	932	NO
14176	Chiroptera	Vespertilionidae	Myotis lucifugus	EN	1.32547	0.907994	1.70077	1.37338	0.981367	1.7184	0.657545	0.458933	0.86612	953	YES
136635	Rodentia	Ctenomyidae	Ctenomys rionegrensis	EN	1.36496	0.888682	1.63188	1.39943	1.07043	1.66611	0.657242	0.482894	0.863923	950	NO
3329	Rodentia	Muridae	Bunomys coelestis	EN	1.02358	0.424672	2.0512	1.34524	0.715375	2.26545	0.656832	0.34267	1.11599	856	NO
40652	Primates	Galagidae	Paragalago rondoensis	EN	1.20036	0.436769	2.8874	1.33197	0.60281	2.90915	0.655746	0.555623	2.64946	830	NO
136484	Rodentia	Cricetidae	Aepeomys reigi	VU	2.2052	0.847249	4.94884	2.79578	1.49177	5.39764	0.654778	0.362102	1.30016	891	NO
19376	Rodentia	Sciuridae	Ratufa affinis	NT	4.9469	3.19121	6.28069	5.2348	3.34308	6.53924	0.654417	0.421438	0.851502	843	NO
5763	Eulipotyphla	Soricidae	Cryptotis endersi	EN	0.999635	0.392455	2.13899	1.32798	0.651147	2.58377	0.653547	0.31508	1.28022	847	NO
23204	Rodentia	Zenkerellidae	Zenkerella insignis	LC	14.1595	8.77017	20.7861	14.1708	8.77758	20.7942	0.652809	0.298441	1.16478	831	NO
136765	Chiroptera	Vespertilionidae	Nyctalus furvus	EN	1.2266	0.510831	2.57748	1.33781	0.685417	2.67898	0.652294	0.16482	0.640632	871	NO
44695	Chiroptera	Nycteridae	Nycteris parisii	DD	2.24123	0.840666	5.35988	2.65908	1.1905	5.81184	0.652037	0.203247	1.84144	745	NO
16122	Rodentia	Muridae	Paraleptomys wilhelmina	DD	1.03259	0.445007	2.22048	3.1506	1.84401	5.36798	0.652028	0.284236	1.68664	823	NO
136425	Rodentia	Cricetidae	Oligoryzomys rupestris	DD	3.45951	2.73702	3.91925	3.50058	2.85931	3.9532	0.651545	0.295034	1.67026	824	NO
11856	Didelphimorphia	Didelphidae	Lestodelphys halli	LC	12.2054	11.1235	13.4383	12.2054	11.1235	13.4383	0.651105	0.322647	0.903738	846	NO
136594	Chiroptera	Thyropteridae	Thyroptera devivoi	DD	2.05577	0.839822	4.44931	2.90222	1.43925	5.25542	0.651031	0.2395	1.65873	783	NO
136325	Rodentia	Nesomyidae	Eliurus ellermani	DD	2.68181	1.90804	3.44168	2.89564	2.16438	3.64408	0.650162	0.28169	1.59342	812	NO
22103	Sirenia	Trichechidae	Trichechus manatus	VU	1.52642	1.04526	2.08348	2.68277	2.12178	3.29849	0.649937	0.485502	0.815702	999	YES
19359	Rodentia	Muridae	Rattus ranjiniae	EN	1.06585	0.435095	2.26566	1.30584	0.64188	2.58975	0.649678	0.318892	1.28823	841	NO
97249078	Didelphimorphia	Didelphidae	Monodelphis scalops	LC	12.3349	10.6131	13.4992	12.4464	11.0475	13.6327	0.649433	0.313933	0.924509	824	NO
6288	Cingulata	Dasypodidae	Dasypus hybridus	NT	4.11552	1.69468	8.75388	5.05964	2.44249	9.64986	0.649397	0.304541	1.25703	828	NO
NA	Rodentia	Cricetidae	Delomys altimontanus	NA	2.73876	2.36611	3.14438	2.81659	2.44895	3.2057	0.648498	0.272664	1.46292	826	NO
136676	Rodentia	Cricetidae	Akodon pervalens	DD	2.19381	0.741923	5.18456	3.12067	1.2119	6.00049	0.648143	0.218532	1.72015	755	NO
6628	Chiroptera	Phyllostomidae	Diphylla ecaudata	LC	12.6392	2.43116	19.4841	16.5404	6.94284	19.849	0.647569	0.25525	1.20656	794	NO
115591937	Rodentia	Cricetidae	Sigmodon alleni	VU	2.6885	2.25022	3.09308	2.78682	2.35784	3.1866	0.647555	0.528752	0.797198	986	YES
9610	Rodentia	Cricetidae	Habromys lophurus	NT	3.85474	1.93064	4.50209	5.33685	3.89397	6.2588	0.647299	0.463164	0.818339	887	NO
2446	Artiodactyla	Cervidae	Axis calamianensis	EN	0.736807	0.292707	1.53348	1.36645	0.805678	1.92162	0.647262	0.384028	0.987196	866	NO
16778	Rodentia	Nesomyidae	Petromyscus collinus	LC	18.2353	4.53752	25.6422	18.377	5.52086	25.6631	0.647059	0.231762	1.45216	766	NO
11790	Lagomorpha	Leporidae	Lepus flavigularis	EN	1.3216	1.09321	1.56189	1.32381	1.09378	1.56363	0.646339	0.499402	0.827662	971	YES
5580	Eulipotyphla	Soricidae	Crocidura phaeura	EN	1.05402	0.414512	2.16672	1.33983	0.605868	2.53122	0.645234	0.297568	1.23524	841	NO
NA	Rodentia	Geomyidae	Thomomys sheldoni	NA	2.83808	2.27567	3.27116	3.11011	2.49368	3.61509	0.64443	0.289891	1.65188	820	NO
NA	Chiroptera	Vespertilionidae	Murina fanjingshanensis	NA	2.43224	0.745927	6.25598	3.06295	1.21437	6.66244	0.644182	0.199462	1.92521	739	NO
NA	Didelphimorphia	Didelphidae	Monodelphis sanctaerosae	NA	2.84618	2.18859	3.35172	2.95974	2.36654	3.47643	0.644177	0.309685	1.64905	842	NO
6436	Diprotodontia	Macropodidae	Dendrolagus spadix	VU	1.75657	1.15149	2.29869	2.71	2.17793	3.22205	0.642552	0.488973	0.807114	978	YES
NA	Chiroptera	Vespertilionidae	Murina kontumensis	NA	2.40189	0.706544	6.4636	2.89323	1.19463	6.73256	0.640057	0.186771	1.70411	728	NO
21473	Perissodactyla	Tapiridae	Tapirus pinchaque	EN	0.496196	0.385167	0.630316	1.29478	0.901104	2.26634	0.63976	0.423855	1.15091	970	YES
NA	Rodentia	Sciuridae	Petaurista caniceps	NA	3.46279	2.34362	4.10509	3.52894	2.53293	4.14105	0.638391	0.283294	1.69936	813	NO
15666	Rodentia	Cricetidae	Ototylomys phyllotis	LC	11.3533	10.4949	12.3846	11.3534	10.4985	12.3847	0.637925	0.357125	0.854988	864	NO
8771	Chiroptera	Furipterididae	Furipterus horrens	LC	3.61331	1.2148	9.1312	11.9268	9.45076	15.9817	0.637707	0.357091	0.96204	858	NO
5636	Eulipotyphla	Soricidae	Crocidura picea	EN	1.01531	0.409849	1.95459	1.27989	0.656228	2.37826	0.6377	0.306663	1.14374	836	NO
19593	Chiroptera	Phyllostomidae	Rhinophylla pumilio	LC	11.5906	10.649	12.4855	11.6211	10.6909	12.5332	0.637182	0.358328	0.863971	882	NO
39316	Rodentia	Gliridae	Glis glis	LC	15.8557	2.80456	20.4665	17.4249	6.54299	20.8229	0.636788	0.248996	1.18281	798	NO
14709	Rodentia	Cricetidae	Nesoryzomys swarthi	VU	2.18001	1.67065	2.72371	2.65162	2.22706	3.15615	0.636348	0.500906	0.781213	998	YES
136715	Rodentia	Muridae	Melomys caurinus	EN	0.967577	0.416912	2.05768	1.32185	0.644386	2.43528	0.636228	0.322836	1.20772	863	NO
41433	Eulipotyphla	Soricidae	Episoriculus macrurus	LC	11.868	10.6296	13.1366	11.887	10.6589	13.1574	0.636137	0.362072	0.885136	855	NO
19416	Rodentia	Cricetidae	Reithrodontomys spectabilis	CR	0.505752	0.359602	0.661493	0.703451	0.530512	0.886364	0.634021	0.472182	0.812755	964	YES
12894	Rodentia	Muridae	Maxomys dollmani	DD	3.16191	2.13975	3.72151	3.3568	2.57519	3.92216	0.633965	0.287583	1.52056	814	NO
163021377	Primates	Cheirogaleidae	Cheirogaleus crossleyi	VU	2.30591	1.35737	2.92853	2.77243	1.89758	3.50386	0.632712	0.232038	1.37385	915	NO
NA	Diprotodontia	Pseudocheiridae	Petauroides minor	NA	1.12638	0.398869	2.3919	2.76697	1.5725	4.4651	0.63242	0.229089	1.66454	768	NO
2888	Artiodactyla	Bovidae	Bos javanicus	EN	0.883523	0.667141	1.10624	1.31031	1.09089	1.54141	0.63044	0.489848	0.777232	1000	YES
16697	Rodentia	Cricetidae	Peromyscus zarhynchus	VU	2.67153	2.05388	3.05383	2.73737	2.3082	3.09023	0.630262	0.505575	0.782332	954	YES
45051	Eulipotyphla	Soricidae	Sylvisorex camerunensis	VU	1.6447	0.606042	3.55265	2.58165	1.2622	4.9045	0.629934	0.295306	1.24466	828	NO
14085	Rodentia	Echimyidae	Myocastor coypus	LC	11.5773	10.6572	12.4494	11.5949	10.727	12.4526	0.629366	0.345671	0.870367	854	NO
45954361	Eulipotyphla	Soricidae	Cryptotis aroensis	EN	0.937098	0.388551	2.02922	1.30136	0.638583	2.50415	0.629106	0.308506	1.22479	842	NO
18762	Chiroptera	Pteropodidae	Pteropus temminckii	VU	2.71999	1.39261	3.29703	2.77456	2.01599	3.32615	0.628862	0.447705	0.825398	924	NO
45953906	Rodentia	Muridae	Apodemus avicennicus	DD	2.81279	0.86564	7.46557	3.05239	1.0861	7.5776	0.628133	0.164461	2.04341	710	NO
39890	Primates	Hylobatidae	Hylobates funereus	EN	0.965249	0.400374	1.57169	1.27495	0.892589	1.7058	0.627617	0.416741	0.85615	961	YES
41502	Dermoptera	Cynocephalidae	Galeopterus variegatus	LC	8.86267	7.23316	10.8073	11.6984	9.82285	14.0504	0.62661	0.371787	0.909046	870	NO
2132	Chiroptera	Phyllostomidae	Artibeus inopinatus	DD	2.81928	2.40469	3.21685	2.8754	2.4946	3.27357	0.626409	0.281787	1.45289	831	NO
21790	Rodentia	Cricetidae	Thomasomys rosalinda	EN	1.05307	0.419473	2.4948	1.29715	0.622039	2.76262	0.626409	0.308735	1.31896	837	NO
11793	Lagomorpha	Leporidae	Lepus hainanus	EN	1.19876	0.940165	1.48517	1.29202	1.01967	1.55681	0.626405	0.464881	0.799797	969	YES
3128	Artiodactyla	Bovidae	Bubalus quarlesi	EN	0.683091	0.439636	0.922858	1.29835	0.924694	1.6639	0.626396	0.427334	0.84909	947	NO
13376	Chiroptera	Phyllostomidae	Lampronycteris brachyotis	LC	13.502	2.16616	20.9546	17.7152	6.75687	21.0659	0.625733	0.24118	1.26414	778	NO
3126	Artiodactyla	Bovidae	Bubalus depressicornis	EN	0.684826	0.43448	0.953898	1.29257	0.941835	1.69379	0.625095	0.43149	0.838791	946	NO
14707	Rodentia	Cricetidae	Nesoryzomys fernandinae	VU	2.17837	1.67109	2.71997	2.65845	2.22168	3.1711	0.624846	0.497362	0.78173	998	YES
44931	Chiroptera	Vespertilionidae	Plecotus christii	DD	2.64252	1.3876	3.51477	3.14213	1.90904	4.07535	0.624601	0.234483	1.62586	774	NO
136761	Primates	Lepilemuridae	Lepilemur hubbardorum	EN	0.966869	0.591347	1.29877	1.31608	0.998405	1.61449	0.624498	0.462984	0.824607	984	YES
NA	Rodentia	Muridae	Apodemus microps	NA	2.75261	0.75571	7.32572	2.95021	0.912208	7.50946	0.623776	0.180301	1.95695	721	NO
914	Primates	Atelidae	Alouatta pigra	EN	1.23466	0.802271	1.57035	1.31537	0.900006	1.64687	0.621994	0.425594	0.814171	932	NO
10863	Peramelemorphia	Peramelidae	Isoodon auratus	VU	2.6106	2.12245	3.17936	2.68361	2.20277	3.23457	0.621718	0.499937	0.800663	1000	YES
8203	Primates	Lemuridae	Eulemur rubriventer	VU	2.01819	1.71469	2.32685	2.62461	2.35693	2.90784	0.621646	0.521541	0.741945	1000	YES
6299	Dasyuromorpha	Dasyuridae	Dasyurus albopunctatus	NT	4.86727	4.33919	5.48308	4.88075	4.35193	5.50346	0.621465	0.523857	0.741672	1000	NO
NA	Rodentia	Muridae	Apodemus ilex	NA	2.94967	0.859911	6.82999	3.12478	1.05834	6.96489	0.62108	0.181909	1.84443	728	NO
111873499	Scandentia	Tupaiidae	Tupaia discolor	DD	2.55262	0.803697	5.35559	2.86766	1.10149	5.50407	0.619681	0.183822	1.59575	732	NO
12814	Didelphimorphia	Didelphidae	Marmosa lepida	LC	11.2453	8.95883	12.9514	12.1336	9.78717	14.0063	0.61914	0.303655	0.936342	805	NO
18132	Primates	Cercopithecidae	Presbytis thomasi	VU	2.09415	0.524681	4.44047	2.68781	1.05153	4.4935	0.619008	0.250102	1.0248	799	NO
111873049	Scandentia	Tupaiidae	Tupaia hypochrysa	DD	2.56356	0.821556	5.66849	2.82714	1.07044	5.80566	0.618655	0.160084	1.80287	707	NO
39876	Primates	Hylobatidae	Hoolock hoolock	EN	0.679573	0.367026	0.999847	1.26195	1.01324	1.5251	0.617585	0.466775	0.779394	999	YES
14132	Chiroptera	Vespertilionidae	Myotis grisescens	VU	2.54274	1.82307	3.17655	2.68394	2.09256	3.25353	0.616501	0.463554	0.785778	938	NO
40589	Afrosoricida	Tenrecidae	Oryzorictes hova	LC	5.46004	2.27558	10.926	13.7298	7.89037	21.7479	0.616167	0.321711	1.16104	839	NO
136367	Rodentia	Abrocomidae	Abrocoma famatina	DD	1.49575	0.52801	3.21929	2.66828	1.22245	5.4147	0.616024	0.201493	1.72085	741	NO
NA	Eulipotyphla	Soricidae	Episoriculus sacratus	NA	2.66682	0.729172	6.18419	3.05219	1.09708	6.42326	0.615182	0.175669	1.94102	721	NO
21251	Artiodactyla	Bovidae	Syncerus caffer	NT	5.00678	3.7391	5.8255	5.10633	3.93327	5.93654	0.614603	0.475159	0.776673	954	NO
136672	Rodentia	Cricetidae	Brucepattersonius igniventris	DD	2.50908	0.954305	4.11846	3.17968	1.80216	4.25785	0.614232	0.256565	1.47741	795	NO
11617	Primates	Lepilemuridae	Lepilemur edwardsi	EN	0.713069	0.500651	0.955495	1.27716	0.978585	1.65533	0.613808	0.450033	0.815513	976	YES
13604	Eulipotyphla	Talpidae	Mogera etigo	EN	1.01155	0.40773	2.18408	1.2934	0.622787	2.46939	0.613341	0.301198	1.18746	846	NO
62008	Afrosoricida	Chrysochloridae	Amblysomus robustus	VU	2.09185	1.07097	3.50516	2.55437	1.57888	3.88599	0.612771	0.367569	0.943903	922	NO
15136	Rodentia	Cricetidae	Oecomys paricola	DD	3.54276	2.3449	4.169	3.63122	2.58623	4.22611	0.612626	0.259067	1.53022	796	NO
4216	Primates	Cercopithecidae	Cercopithecus dryas	EN	1.2562	1.05315	1.45428	1.2687	1.07128	1.45945	0.61176	0.480011	0.750134	976	YES
88120398	Chiroptera	Phyllostomidae	Micronycteris giovanniae	DD	2.98311	2.5872	3.39963	2.98391	2.59491	3.39964	0.611539	0.272332	1.55302	814	NO
13110	Carnivora	Mustelidae	Melogale everetti	EN	1.0504	0.467439	2.23336	1.29086	0.600953	2.69847	0.611213	0.283561	1.31672	822	NO
41293	Lagomorpha	Leporidae	Pronolagus crassicaudatus	LC	10.882	9.8656	12.2402	10.8857	9.86717	12.2425	0.611118	0.349729	0.825254	864	NO
44172	Artiodactyla	Bovidae	Taurotragus derbianus	VU	2.43689	1.95899	2.90618	2.51214	2.08116	2.97682	0.60947	0.471231	0.759168	997	YES
NA	Rodentia	Geomyidae	Thomomys atrovarius	NA	2.83043	2.29372	3.26902	3.13353	2.53437	3.65305	0.60829	0.289963	1.53088	831	NO
3333	Rodentia	Muridae	Bunomys prolatus	EN	0.930755	0.36208	1.90748	1.23253	0.638868	2.16026	0.60795	0.292183	1.08385	831	NO
136458	Primates	Cheirogaleidae	Microcebus jollyae	EN	0.647204	0.263313	1.37037	1.24395	0.744372	1.96512	0.607344	0.346684	0.954992	879	NO
136283	Rodentia	Cricetidae	Hylaeamys acritus	DD	2.92725	1.93748	3.44223	3.14972	2.46226	3.60115	0.607274	0.269121	1.571	800	NO
12653	Chiroptera	Phyllostomidae	Macrotus waterhousii	LC	10.081	8.8764	11.2407	10.9232	9.74471	12.1435	0.606515	0.349381	0.813383	870	NO
4604	Rodentia	Cricetidae	Chelemys megalonyx	NT	4.87509	3.80957	5.5306	4.95153	4.0544	5.56054	0.606049	0.479817	0.746623	931	NO
47992974	Rodentia	Muridae	Lophuromys chercherensis	EN	0.91375	0.362356	1.99371	1.23862	0.566258	2.53109	0.605812	0.293333	1.25404	816	NO
84372084	Chiroptera	Rhinolophidae	Rhinolophus belligerator	EN	1.08395	0.35137	2.7112	1.23029	0.501941	2.88106	0.605459	0.235687	1.41525	770	NO
22446	Scandentia	Tupaiidae	Tupaia chrysogaster	VU	2.17973	0.844025	4.41849	2.51586	1.10199	4.8225	0.605357	0.260847	1.16523	795	NO
14486	Rodentia	Cricetidae	Nelsonia goldmani	EN	0.965893	0.394793	1.99138	1.28581	0.671802	2.26912	0.605242	0.33619	1.10791	873	NO
85707170	Chiroptera	Rhinolophidae	Rhinolophus perditus	EN	1.0813	0.328175	2.71983	1.23133	0.452636	2.85909	0.603883	0.0789871	0.822207	745	NO
4037	Carnivora	Felidae	Catopuma badia	EN	1.03665	0.612772	1.61352	1.26661	0.859724	1.75532	0.603794	0.412886	0.872111	969	YES
21455	Chiroptera	Emballonuridae	Taphozous hamiltoni	DD	2.31811	0.915215	5.05612	2.60161	1.17115	5.30775	0.60217	0.190042	1.6368	736	NO
6081	Dermoptera	Cynocephalidae	Cynocephalus volans	LC	8.86267	7.23316	10.8073	11.8107	9.91142	14.0924	0.60183	0.361057	0.894523	866	NO
20760	Rodentia	Muridae	Rattus vandeuseni	EN	0.965572	0.431508	1.9958	1.2277	0.633958	2.27806	0.601654	0.306915	1.13928	839	NO
17168	Chiroptera	Phyllostomidae	Phylloderma stenops	LC	11.3569	10.31	12.4255	11.4623	10.4406	12.494	0.601511	0.343563	0.862925	863	NO
41509	Dasyuromorpha	Dasyuridae	Sminthopsis granulipes	LC	11.139	10.0899	12.083	11.1411	10.0906	12.0838	0.600963	0.349847	0.829308	855	NO
6206	Chiroptera	Emballonuridae	Cyttarops alecto	LC	13.6956	11.0709	15.2397	13.6958	11.0716	15.2405	0.600507	0.260902	1.00676	792	NO
6292	Cingulata	Dasypodidae	Dasypus sabanicola	NT	3.91122	1.46	8.54646	4.75498	2.15512	9.53485	0.59969	0.269502	1.19054	806	NO
136206	Primates	Cheirogaleidae	Microcebus mamiratra	EN	0.581729	0.234512	1.35712	1.2734	0.728399	1.93083	0.59882	0.660029	1.80512	877	NO
12652	Chiroptera	Phyllostomidae	Macrotus californicus	LC	10.081	8.8764	11.2407	10.9513	9.74616	12.1857	0.598645	0.339739	0.797225	857	NO
41360	Eulipotyphla	Soricidae	Crocidura tarella	EN	0.916954	0.386105	2.00424	1.20438	0.606316	2.45528	0.598483	0.296455	1.23588	849	NO
136492	Rodentia	Echimyidae	Trinomys paratus	DD	1.67582	1.30699	2.10798	2.59123	2.20043	3.02276	0.597973	0.268403	1.47983	824	NO
19325	Rodentia	Muridae	Rattus burrus	EN	0.980938	0.40129	2.03788	1.1934	0.605883	2.25751	0.597659	0.29585	1.13489	820	NO
NA	Chiroptera	Vespertilionidae	Murina eleryi	NA	2.55286	2.05358	3.05479	2.58398	2.15449	3.06394	0.596853	0.278608	1.38636	807	NO
19484	Rodentia	Cricetidae	Rheomys mexicanus	EN	1.12329	0.480906	2.2173	1.21013	0.604633	2.29339	0.596495	0.303021	1.17594	848	NO
5704	Rodentia	Muridae	Crunomys celebensis	DD	2.84467	2.06538	3.35822	2.97226	2.47796	3.43531	0.596325	0.289164	1.51583	818	NO
9760	Carnivora	Ursidae	Helarctos malayanus	VU	2.52326	2.24043	2.84173	2.53528	2.24844	2.85073	0.59604	0.502229	0.721432	1000	YES
111873543	Scandentia	Tupaiidae	Tupaia ferruginea	DD	2.36778	0.666852	5.68935	2.71065	0.913429	5.86813	0.595736	0.161257	1.72543	704	NO
19348	Rodentia	Muridae	Rattus montanus	EN	0.986114	0.416747	2.07974	1.23128	0.58876	2.37629	0.595468	0.281388	1.16053	830	NO
NA	Eulipotyphla	Talpidae	Uropsilus atronates	NA	2.23276	0.968276	4.37698	2.73635	1.50483	4.83298	0.593602	0.217408	1.48018	761	NO
16971566	Primates	Indriidae	Avahi mooreorum	EN	0.703759	0.300611	1.56757	1.18051	0.731732	1.96977	0.593478	0.347562	0.999738	895	NO
13570	Chiroptera	Miniopteridae	Miniopterus robustior	EN	0.969831	0.449836	2.04127	1.19479	0.621875	2.25649	0.593016	0.308641	1.16115	843	NO
4203	Primates	Cercopithecidae	Cercocebus sanjei	EN	0.8415	0.324889	1.87068	1.18683	0.616681	2.06875	0.592752	0.302799	1.04447	841	NO
10604	Rodentia	Sciuridae	Hylopetes nigripes	NT	4.4518	1.34689	5.9559	4.93295	3.08148	6.08387	0.592346	0.387932	0.781115	891	NO
5622	Eulipotyphla	Soricidae	Crocidura bottegoides	EN	0.956309	0.441747	2.14314	1.21904	0.673409	2.47257	0.591892	0.323576	1.23264	856	NO
84372306	Chiroptera	Rhinolophidae	Rhinolophus proconsulis	EN	1.07294	0.305759	2.84257	1.21567	0.43146	3.14949	0.591743	0.208737	1.51964	753	NO
41455	Eulipotyphla	Soricidae	Nectogale elegans	LC	10.5734	9.70384	11.6253	10.5926	9.73651	11.6425	0.591535	0.317316	0.798592	851	NO
174391079	Primates	Cercopithecidae	Erythrocebus patas	NT	4.6918	4.0925	5.19861	4.71095	4.21588	5.20831	0.591279	0.108353	0.349206	953	NO
NA	Rodentia	Cricetidae	Cricetulus pseudogriseus	NA	2.83486	0.654545	7.91411	3.06398	0.826649	8.04586	0.590352	0.143499	2.07547	686	NO
10851	Rodentia	Cricetidae	Irenomys tarsalis	LC	10.9572	10.0419	11.7329	10.9788	10.0991	11.7423	0.589493	0.327755	0.804147	840	NO
85736120	Chiroptera	Vespertilionidae	Myotis formosus	NT	4.6169	2.98587	5.63003	4.7875	3.56772	5.7368	0.589365	0.110066	0.353015	920	NO
136264	Rodentia	Muridae	Bullimus gamay	VU	2.48786	2.14697	2.85098	2.51677	2.18869	2.88677	0.589305	0.487245	0.717398	997	YES
NA	Chiroptera	Mormoopidae	Pteronotus portoricensis	NA	2.21762	0.563628	7.5309	2.57892	0.876247	7.95656	0.589201	0.127977	1.86412	678	NO
13572	Primates	Cercopithecidae	Miopithecus talapoin	VU	1.93568	1.5707	2.26737	2.46911	2.12521	2.81359	0.588906	0.480635	0.708197	1000	YES
21206	Lagomorpha	Leporidae	Sylvilagus graysoni	EN	0.93342	0.35928	1.9213	1.22179	0.561824	2.31219	0.58884	0.278645	1.15843	804	NO
5142	Primates	Cercopithecidae	Colobus angolensis	VU	2.27566	1.5256	2.68305	2.49733	2.15609	2.85153	0.588765	0.0743059	0.184339	999	YES
88151033	Chiroptera	Thyropteridae	Thyroptera wynneae	DD	1.87362	0.741036	4.21355	2.70167	1.31744	4.9875	0.588031	0.21215	1.53667	756	NO
41309	Lagomorpha	Leporidae	Sylvilagus cognatus	EN	0.93495	0.388039	1.8975	1.23284	0.590634	2.35347	0.58741	0.280618	1.12828	815	NO
NA	Rodentia	Cricetidae	Cricetulus griseus	NA	2.4724	0.711687	7.38983	2.65252	0.832367	7.44725	0.587125	0.146789	1.79769	700	NO
700	Rodentia	Cuniculidae	Cuniculus taczanowskii	NT	3.4725	2.84519	4.18236	4.6904	3.89885	5.38752	0.586688	0.468369	0.717363	996	NO
NA	Eulipotyphla	Soricidae	Episoriculus baileyi	NA	2.46304	0.71917	5.8809	2.9465	0.999236	5.97	0.586528	0.161655	1.90496	701	NO
9100	Rodentia	Muridae	Gerbillus nancillus	DD	1.71462	0.61917	5.42832	2.55794	1.05876	6.73617	0.586517	0.178401	1.55544	726	NO
10550	Primates	Hylobatidae	Hylobates moloch	EN	0.973852	0.722974	1.22209	1.21856	0.983179	1.45492	0.586188	0.451055	0.735394	988	YES
18272	Rodentia	Echimyidae	Trinomys albispinus	LC	10.5719	9.60729	11.6021	10.5852	9.6601	11.6053	0.586127	0.318757	0.809169	852	NO
39889	Primates	Hylobatidae	Hylobates abbotti	EN	0.920639	0.414892	1.54815	1.23884	0.875266	1.69843	0.586053	0.413834	0.804362	966	YES
18848	Artiodactyla	Cervidae	Pudu puda	NT	4.67089	4.01473	5.17224	4.67459	4.04079	5.17417	0.585868	0.472116	0.696858	956	NO
NA	Rodentia	Cricetidae	Eligmodontia hirtipes	NA	2.68903	2.35429	3.0641	2.69355	2.36041	3.06644	0.585315	0.275783	1.53558	833	NO
9095	Rodentia	Muridae	Gerbilliscus vallinus	LC	12.742	11.2072	13.7436	12.7529	11.3473	13.7558	0.585115	0.240388	0.930408	772	NO
136710	Rodentia	Cricetidae	Peromyscus sagax	DD	0.380168	0.239142	0.523296	2.86206	2.2272	3.53055	0.585019	0.237103	1.50655	779	NO
2963	Lagomorpha	Leporidae	Brachylagus idahoensis	LC	11.9152	10.2285	13.1954	11.9152	10.2285	13.1954	0.583899	0.25032	0.883314	777	NO
21453	Chiroptera	Emballonuridae	Taphozous achates	DD	2.35016	0.861903	5.32658	2.6392	1.22053	5.46737	0.583728	0.209224	1.69382	753	NO
2155	Chiroptera	Hipposideridae	Aselliscus stoliczkanus	LC	11.2013	9.66935	12.3535	11.3144	9.98883	12.3914	0.582752	0.29934	0.844798	812	NO
47992992	Rodentia	Muridae	Lophuromys pseudosikapusi	EN	0.816271	0.335249	2.03616	1.17152	0.516903	2.55018	0.582574	0.247511	1.24054	791	NO
44930	Chiroptera	Vespertilionidae	Plecotus balensis	DD	2.77531	1.65576	3.66029	3.30415	2.10345	4.25687	0.582151	0.233788	1.62196	772	NO
5513	Rodentia	Muridae	Cremnomys cutchicus	LC	1.55298	0.538013	3.72151	14.3552	7.90625	17.193	0.581627	0.239484	1.02777	778	NO
13560	Chiroptera	Phyllostomidae	Gardnerycteris crenulatum	LC	11.4241	10.3251	12.4888	11.539	10.4829	12.5875	0.581457	0.312615	0.83059	839	NO
16563	Chiroptera	Pteropodidae	Penthetor lucasi	LC	11.5284	6.56897	12.8628	11.7867	10.077	13.0262	0.580513	0.275509	0.875657	803	NO
6510	Chiroptera	Phyllostomidae	Desmodus rotundus	LC	11.8127	7.78231	13.205	12.3134	10.1032	13.558	0.580355	0.284209	0.901013	831	NO
13216	Rodentia	Capromyidae	Mesocapromys auritus	EN	0.757309	0.458232	1.02775	1.23416	1.03951	1.45088	0.580343	0.470384	0.746544	997	YES
7781	Rodentia	Sciuridae	Eoglaucomys fimbriatus	LC	11.0866	9.71854	12.2374	11.1382	9.90175	12.2514	0.57992	0.31641	0.853401	849	NO
136244	Didelphimorphia	Didelphidae	Marmosa phaea	VU	1.80879	0.742424	3.9128	2.4973	1.15499	5.09219	0.579135	0.27058	1.24479	811	NO
136305	Rodentia	Echimyidae	Trinomys mirapitanga	DD	1.75837	0.773849	3.98182	2.43962	1.26501	5.3134	0.578461	0.219882	1.44113	754	NO
10547	Primates	Hylobatidae	Hylobates klossii	EN	0.954109	0.713748	1.21215	1.20481	0.974531	1.43909	0.577742	0.444233	0.721662	987	YES
NA	Dasyuromorpha	Dasyuridae	Sminthopsis aitkeni	NA	2.12052	1.43595	2.87382	2.45793	1.82131	3.22872	0.577309	0.227163	1.31178	776	NO
6683	Rodentia	Heteromyidae	Dipodomys nitratoides	VU	2.34154	1.95957	2.71558	2.41068	2.05751	2.80063	0.576911	0.459222	0.707895	985	YES
4320	Chiroptera	Molossidae	Chaerephon solomonis	EN	0.996106	0.344476	2.04507	1.1984	0.515005	2.24253	0.576772	0.0207988	0.113882	788	NO
10543	Primates	Hylobatidae	Hylobates agilis	EN	0.825147	0.600651	1.0262	1.19764	0.976548	1.40467	0.576558	0.448081	0.727836	988	YES
13992	Rodentia	Gliridae	Muscardinus avellanarius	LC	14.8246	3.01337	18.8482	16.1358	5.99004	18.9846	0.576315	0.234424	1.10012	767	NO
NA	Artiodactyla	Iniidae	Inia araguaiaensis	NA	1.28267	0.987803	1.61999	2.29541	1.69717	3.43126	0.576021	0.244221	1.40675	790	NO
17036	Rodentia	Cricetidae	Phodopus roborovskii	LC	10.3268	9.29592	11.3316	10.3531	9.34703	11.3464	0.575219	0.318485	0.774876	836	NO
140	Chiroptera	Pteropodidae	Acerodon leucotis	VU	1.18468	0.4285	2.7409	2.36382	1.56461	3.82495	0.575105	0.3614	0.920359	912	NO
12568	Primates	Cercopithecidae	Macaca nigrescens	VU	2.45816	2.15717	2.77848	2.47049	2.18052	2.78589	0.575088	0.475665	0.702296	984	YES
21220	Eulipotyphla	Soricidae	Sylvisorex isabellae	VU	1.45692	0.550906	3.37508	2.38136	1.18807	4.81108	0.575045	0.267675	1.13477	818	NO
6225	Diprotodontia	Petauridae	Dactylopsila palpator	LC	10.7642	9.12414	12.2117	10.8375	9.40861	12.2448	0.574957	0.33849	0.808715	845	NO
41547	Primates	Atelidae	Ateles chamek	EN	0.801409	0.649159	0.99251	1.21627	1.03278	1.41208	0.574671	0.468081	0.719231	999	YES
136505	Chiroptera	Phyllostomidae	Dermanura rosenbergii	DD	2.53884	2.20984	2.91591	2.56233	2.22951	2.94086	0.57454	0.273445	1.34755	824	NO
39874	Primates	Cercopithecidae	Trachypithecus germaini	EN	1.09081	0.833856	1.35589	1.19533	0.96474	1.44826	0.573346	0.426964	0.744848	962	YES
14155	Chiroptera	Vespertilionidae	Myotis dominicensis	VU	2.41118	1.84072	2.84896	2.43769	1.96154	2.86047	0.572397	0.423895	0.718308	930	NO
2150	Rodentia	Cricetidae	Arvicola sapidus	VU	2.37443	1.89077	2.81783	2.43298	2.03542	2.83684	0.572392	0.44869	0.712784	961	YES
18127	Primates	Cercopithecidae	Presbytis frontata	VU	2.21983	0.708805	3.12286	2.48429	1.10515	3.52193	0.57203	0.261351	0.84859	799	NO
NA	Eulipotyphla	Talpidae	Uropsilus nivatus	NA	2.36877	0.96339	4.51096	2.90228	1.4934	4.93232	0.571485	0.218001	1.53242	757	NO
NA	Dasyuromorpha	Dasyuridae	Antechinus mimetes	NA	2.64219	0.803624	5.54992	2.90833	1.05057	5.65751	0.570664	0.183968	1.54719	722	NO
39879	Primates	Hylobatidae	Hylobates albibarbis	EN	0.803909	0.58643	1.01753	1.1925	0.96599	1.40477	0.570182	0.443104	0.715504	993	YES
136522	Rodentia	Muridae	Melomys matambuai	EN	0.89336	0.410163	1.73685	1.18818	0.616897	2.07851	0.570116	0.298103	1.00842	853	NO
136563	Rodentia	Cricetidae	Juliomys rimofrons	NT	4.38907	3.30834	5.11554	4.53953	3.70807	5.31136	0.569803	0.443817	0.70484	951	NO
NA	Rodentia	Muridae	Chiromyscus thomasi	NA	2.207	1.87891	2.65216	2.47979	2.1238	2.92545	0.569701	0.271559	1.41172	814	NO
14602	Artiodactyla	Bovidae	Neotragus pygmaeus	LC	10.3458	9.61363	11.122	10.3458	9.61363	11.122	0.568545	0.322181	0.786232	853	NO
13120	Rodentia	Muridae	Melomys fraterculus	EN	0.851159	0.366479	1.79997	1.16164	0.576059	2.15069	0.568488	0.279551	1.05311	816	NO
1903	Rodentia	Muridae	Apodemus speciosus	LC	12.7551	10.3818	13.8654	12.7759	11.0824	13.8654	0.568108	0.218347	0.954809	754	NO
14953	Chiroptera	Pteropodidae	Nyctimene rabori	EN	0.937053	0.403627	2.00624	1.16629	0.605215	2.27768	0.567541	0.286164	1.1049	827	NO
22732	Carnivora	Felidae	Panthera uncia	VU	2.29784	2.01844	2.60963	2.33745	2.0711	2.65085	0.564952	0.462653	0.666406	1000	YES
111747853	Eulipotyphla	Soricidae	Crocidura abscondita	DD	2.71656	0.886694	3.82553	3.06929	1.54146	3.89902	0.564897	0.229835	1.37463	782	NO
755	Rodentia	Cricetidae	Akodon sanctipaulensis	DD	1.94003	0.700187	4.43521	2.90549	1.06956	5.68969	0.564537	0.196705	1.55867	735	NO
136796	Primates	Lepilemuridae	Lepilemur otto	EN	0.516118	0.338453	0.701216	1.1521	0.843553	1.50423	0.563175	0.402219	0.759769	967	YES
76435059	Chiroptera	Vespertilionidae	Myotis nyctor	VU	1.9396	0.605392	4.50166	2.28756	0.874922	4.62773	0.562638	0.201567	1.12956	744	NO
82348701	Chiroptera	Rhinolophidae	Rhinolophus xinanzhongguoensis	NT	4.30848	1.12676	5.73279	4.843	2.08047	5.83699	0.562138	0.255334	0.749961	798	NO
75927871	Rodentia	Muridae	Pseudomys australis	VU	2.16254	0.771601	4.33854	2.40798	1.08663	4.42313	0.561967	0.251138	1.01204	801	NO
10140	Chiroptera	Hipposideridae	Hipposideros jonesi	NT	3.55084	1.39197	4.56691	4.45722	2.18221	5.8184	0.561098	0.283252	0.73953	814	NO
136790	Chiroptera	Emballonuridae	Peropteryx trinitatis	DD	2.37708	1.97231	2.86033	2.57246	2.14292	3.04655	0.560632	0.25772	1.34837	789	NO
41707	Carnivora	Viverridae	Viverra megaspila	EN	1.01651	0.744196	1.30953	1.189	0.960803	1.44945	0.56049	0.436396	0.738575	990	YES
40596	Afrosoricida	Chrysochloridae	Carpitalpa arendsi	VU	2.09798	1.35439	2.78099	2.41451	1.69966	3.07062	0.560186	0.391411	0.767748	941	NO
41471	Eulipotyphla	Talpidae	Scalopus aquaticus	LC	10.4003	9.27341	11.6149	10.4006	9.27343	11.615	0.559941	0.302267	0.763342	836	NO
12520	Carnivora	Felidae	Lynx pardinus	EN	1.14765	0.938309	1.41064	1.16643	0.967399	1.43468	0.559481	0.441313	0.726907	994	YES
16779	Rodentia	Nesomyidae	Petromyscus monticularis	LC	13.289	4.67711	17.4832	13.6507	5.13446	18.3133	0.559349	0.207348	1.07682	747	NO
843	Chiroptera	Pteropodidae	Alionycteris paucidentata	LC	10.798	6.53363	12.1867	11.0066	9.39577	12.2514	0.559336	0.277142	0.814507	808	NO
NA	Chiroptera	Mormoopidae	Pteronotus mexicanus	NA	1.99238	0.606365	6.48035	2.51066	0.812068	6.72445	0.559182	0.140352	1.69325	691	NO
19334	Rodentia	Muridae	Rattus hainaldi	EN	0.933035	0.381658	1.93265	1.18703	0.577152	2.19463	0.556963	0.277182	1.12188	827	NO
45954439	Eulipotyphla	Soricidae	Sylvisorex silvanorum	DD	1.49833	0.660617	3.41593	2.35466	1.25104	4.54158	0.556838	0.205993	1.38008	746	NO
5074	Chiroptera	Hipposideridae	Coelops frithii	NT	3.17403	2.41166	3.90154	4.44531	3.49036	5.28376	0.556782	0.429878	0.685954	945	NO
13114	Rodentia	Muridae	Melomys aerosus	EN	0.824186	0.373931	1.7991	1.16055	0.599671	2.14218	0.556171	0.272791	1.07064	831	NO
4217	Primates	Cercopithecidae	Cercopithecus erythrogaster	EN	1.11016	0.863789	1.34802	1.17346	0.922089	1.39346	0.55557	0.21248	0.348115	939	NO
136248	Chiroptera	Rhinolophidae	Rhinolophus montanus	EN	0.907583	0.345947	1.92423	1.1415	0.544214	2.19431	0.555547	0.267757	1.1142	806	NO
2478	Artiodactyla	Balaenopteridae	Balaenoptera physalus	VU	2.37639	2.13913	2.62628	2.37837	2.14275	2.62722	0.555538	0.46429	0.687276	995	YES
40558	Diprotodontia	Potoroidae	Aepyprymnus rufescens	LC	10.0732	9.05462	10.8504	10.1088	9.09406	10.8758	0.554855	0.308914	0.758442	849	NO
42642	Rodentia	Muridae	Apodemus argenteus	LC	11.6453	9.74239	12.5849	11.7655	10.0765	12.6776	0.55449	0.22103	0.843286	752	NO
18119	Rodentia	Muridae	Praomys mutoni	NT	4.45045	4.02144	4.8706	4.45601	4.02649	4.88114	0.55431	0.46411	0.660175	981	NO
41486	Eulipotyphla	Talpidae	Uropsilus andersoni	DD	2.08256	1.56352	2.59373	2.53768	1.90409	3.1698	0.554143	0.229084	1.35592	776	NO
4819	Carnivora	Canidae	Chrysocyon brachyurus	NT	4.39829	3.97771	4.81082	4.39829	3.97771	4.81082	0.554037	0.470767	0.641073	1000	NO
6682	Rodentia	Heteromyidae	Dipodomys stephensi	VU	2.36273	2.00373	2.71913	2.36356	2.00751	2.7228	0.553388	0.443021	0.680096	987	YES
NA	Rodentia	Abrocomidae	Abrocoma schistacea	NA	1.39653	0.586431	3.03407	2.51689	1.17505	4.94271	0.552861	0.169887	1.54289	694	NO
45049	Eulipotyphla	Soricidae	Sylvisorex pluvialis	DD	1.45828	0.627987	3.59965	2.41568	1.15477	4.85905	0.552492	0.216606	1.55605	758	NO
136320	Rodentia	Muridae	Melomys talaudium	EN	0.82081	0.352065	1.8232	1.1543	0.575905	2.23953	0.552251	0.285328	1.09839	817	NO
12722	Rodentia	Muridae	Mallomys gunung	EN	1.05666	0.390138	2.74772	1.16289	0.474445	2.85185	0.551989	0.230882	1.30559	773	NO
NA	Rodentia	Muridae	Micromys erythrotis	NA	1.96212	0.612537	4.93553	2.81069	1.0667	5.86192	0.551835	0.154865	1.60588	706	NO
NA	Chiroptera	Pteropodidae	Scotonycteris occidentalis	NA	2.33604	1.95783	2.78726	2.44859	2.06667	2.89943	0.551114	0.265083	1.34252	813	NO
90386442	Rodentia	Echimyidae	Pattonomys carrikeri	DD	1.93316	0.63648	3.88657	2.67711	1.12413	4.61797	0.550934	0.184409	1.49845	723	NO
7672	Chiroptera	Emballonuridae	Emballonura beccarii	LC	9.11739	7.38215	10.8543	10.7326	9.03954	12.2737	0.550511	0.255927	0.806265	803	NO
18739	Chiroptera	Pteropodidae	Pteropus melanopogon	EN	0.776671	0.339031	1.52356	1.09798	0.591801	1.82277	0.550375	0.288296	0.927067	831	NO
18724	Chiroptera	Pteropodidae	Pteropus fundatus	EN	0.828481	0.35052	1.61208	1.14817	0.60195	1.91297	0.549804	0.2972	0.985434	839	NO
41571	Primates	Cheirogaleidae	Microcebus tavaratra	VU	2.2455	1.42863	2.5777	2.36358	1.98835	2.69582	0.549554	0.429676	0.689852	958	YES
136364	Didelphimorphia	Didelphidae	Marmosops juninensis	VU	1.65806	0.611177	4.0981	2.2704	0.951805	5.0174	0.549537	0.226059	1.14454	771	NO
19362	Rodentia	Muridae	Rattus simalurensis	EN	0.936026	0.371929	2.02267	1.1413	0.588879	2.3779	0.549448	0.274013	1.14831	808	NO
42608	Rodentia	Heteromyidae	Perognathus fasciatus	LC	10.4073	9.48163	11.3339	10.4136	9.50694	11.3416	0.5494	0.288121	0.768059	811	NO
142	Chiroptera	Pteropodidae	Acerodon mackloti	VU	1.01951	0.387561	2.52452	2.2861	1.45463	3.54646	0.548902	0.328971	0.867207	905	NO
136369	Primates	Indriidae	Avahi meridionalis	EN	0.661992	0.27691	1.37249	1.16823	0.710465	1.90394	0.548404	0.329595	0.922827	920	NO
4767	Afrosoricida	Chrysochloridae	Calcochloris tytonis	DD	2.34299	1.13147	4.09861	2.66676	1.49145	4.30477	0.547557	0.213893	1.40415	754	NO
40530	Dasyuromorpha	Dasyuridae	Ningaui timealeyi	LC	9.48102	8.49353	10.6038	9.72736	8.7362	10.8013	0.547324	0.318887	0.735101	863	NO
4309	Chiroptera	Molossidae	Chaerephon bregullae	EN	0.947389	0.388611	2.06804	1.09503	0.540191	2.26075	0.547162	0.256725	1.11917	797	NO
136767	Primates	Indriidae	Avahi betsileo	EN	0.666661	0.297556	1.49491	1.13338	0.690116	2.00509	0.54708	0.340167	0.992403	911	NO
136803	Didelphimorphia	Didelphidae	Marmosops creightoni	DD	1.85818	0.684733	4.30381	2.47033	1.04157	5.05065	0.546469	0.173352	1.54475	712	NO
15786	Rodentia	Cricetidae	Oxymycterus hucucha	EN	1.065	0.45385	1.84812	1.14904	0.545461	1.9031	0.545951	0.249179	0.930536	799	NO
20892	Diprotodontia	Phalangeridae	Phalanger pelengensis	LC	10.1972	9.22727	11.1019	10.1972	9.22727	11.1019	0.545882	0.283172	0.752016	838	NO
82345325	Chiroptera	Molossidae	Mormopterus loriae	DD	2.537	1.49893	3.24453	2.88566	1.83964	3.6501	0.545783	0.217531	1.33642	759	NO
23144	Rodentia	Sciuridae	Euxerus erythropus	LC	10.131	9.00501	11.3643	10.1311	9.00501	11.3644	0.545769	0.281488	0.741728	818	NO
15485	Artiodactyla	Bovidae	Oreotragus oreotragus	LC	9.65274	8.92942	10.3623	9.65274	8.92942	10.3623	0.545473	0.318002	0.745436	860	NO
NA	Chiroptera	Mormoopidae	Pteronotus fuscus	NA	2.30267	0.600578	7.17141	2.7613	0.809923	7.29339	0.54485	0.139266	1.76735	680	NO
136603	Carnivora	Felidae	Neofelis diardi	VU	1.4554	1.09052	1.86691	2.30865	1.97312	2.66559	0.544189	0.442534	0.669595	1000	YES
112296031	Rodentia	Sciuridae	Hylopetes sagitta	DD	2.33669	1.21784	3.01266	2.61778	1.90208	3.20042	0.544178	0.214449	1.30111	754	NO
22040	Primates	Cercopithecidae	Trachypithecus phayrei	EN	1.00853	0.749492	1.28069	1.13473	0.894978	1.39422	0.543558	0.41001	0.698329	953	YES
2783	Diprotodontia	Potoroidae	Bettongia gaimardi	NT	2.38452	1.98155	2.83825	4.27477	3.75152	4.84213	0.542578	0.452924	0.646749	1000	NO
NA	Chiroptera	Vespertilionidae	Murina guilleni	NA	1.48276	0.613384	3.14662	2.40219	1.20209	4.14379	0.542354	0.183739	1.3469	736	NO
16751	Diprotodontia	Macropodidae	Petrogale lateralis	VU	2.21974	1.77695	2.60255	2.28683	1.86115	2.69465	0.542162	0.416888	0.680952	938	NO
48269338	Eulipotyphla	Soricidae	Crocidura ninoyi	DD	2.71348	1.08119	3.33121	2.81308	1.67168	3.38213	0.541504	0.238894	1.28657	778	NO
19592	Chiroptera	Phyllostomidae	Rhinophylla fischerae	LC	9.94242	9.03009	10.8223	10.1974	9.27538	11.0254	0.541116	0.304924	0.759967	842	NO
136648	Rodentia	Cricetidae	Alticola olchonensis	EN	1.12702	0.890686	1.36563	1.15127	0.921483	1.3855	0.540642	0.429112	0.705411	975	YES
9673	Primates	Lemuridae	Hapalemur griseus	VU	1.87652	1.38817	2.37381	2.27676	1.79708	2.76491	0.540428	0.397832	0.671155	958	YES
13693	Didelphimorphia	Didelphidae	Monodelphis dimidiata	LC	10.8809	9.32126	12.0346	11.0272	9.70692	12.0959	0.540338	0.26581	0.801352	810	NO
NA	Rodentia	Cricetidae	Reithrodontomys garichensis	NA	2.19443	0.640554	4.91139	2.54824	0.925339	5.08912	0.540075	0.16227	1.57583	708	NO
48294480	Eulipotyphla	Soricidae	Sylvisorex corbeti	DD	1.46168	0.598462	3.53253	2.37979	1.25195	4.66292	0.539978	0.20942	1.44897	747	NO
48267436	Rodentia	Nesomyidae	Eliurus antsingy	DD	2.12913	1.51486	2.85657	2.36889	1.75007	3.07771	0.539921	0.240885	1.23187	793	NO
40521	Paucituberculata	Caenolestidae	Caenolestes caniventer	NT	3.09017	2.29444	3.78317	4.39756	3.31971	5.25414	0.539731	0.394893	0.697435	954	NO
NA	Diprotodontia	Petauridae	Dactylopsila kambuayai	NA	2.0338	0.595696	5.33351	2.58489	0.967316	5.54991	0.539728	0.153391	1.54606	687	NO
18550	Rodentia	Muridae	Pseudomys fumeus	VU	1.93925	0.665311	4.40004	2.15843	0.935811	4.51159	0.539626	0.232982	1.01616	774	NO
87993523	Chiroptera	Molossidae	Eumops wilsoni	DD	2.74923	2.12564	3.26816	2.77311	2.19715	3.28891	0.539576	0.244893	1.40791	789	NO
NA	Rodentia	Muridae	Pogonomys mollipilosus	NA	2.14104	0.58225	5.18393	2.67507	0.961667	5.31424	0.53941	0.167176	1.40583	713	NO
136277	Rodentia	Caviidae	Hydrochoerus isthmius	DD	2.01317	0.776867	4.12604	2.39789	1.24918	4.49105	0.539287	0.217872	1.36122	757	NO
5499	Rodentia	Muridae	Crateromys australis	DD	1.10855	0.431442	2.25157	2.35581	1.39484	3.88364	0.539062	0.213591	1.29565	757	NO
NA	Carnivora	Canidae	Nyctereutes viverrinus	NA	2.33805	1.00154	3.94126	2.53603	1.27513	4.0609	0.538669	0.193173	1.44574	723	NO
12560	Primates	Cercopithecidae	Macaca sinica	EN	0.695002	0.317129	1.39428	1.05643	0.7214	1.73623	0.538527	0.347459	0.86258	902	NO
5501	Rodentia	Muridae	Crateromys paulus	DD	1.06774	0.427737	2.39238	2.34947	1.37633	3.89223	0.538053	0.201628	1.31468	741	NO
45056	Rodentia	Muridae	Lophuromys dieterleni	EN	0.803332	0.258597	2.02111	1.13085	0.413873	2.4611	0.537932	0.204649	1.26237	743	NO
14519	Carnivora	Felidae	Neofelis nebulosa	VU	1.4554	1.08944	1.86691	2.3163	1.97365	2.6927	0.537822	0.444507	0.675987	999	YES
136711	Eulipotyphla	Soricidae	Crocidura musseri	DD	2.92158	1.21509	3.86908	3.06794	1.80725	3.93024	0.537511	0.215835	1.40752	753	NO
12819	Didelphimorphia	Didelphidae	Marmosops fuscatus	DD	1.81408	0.714947	4.30333	2.3273	1.04906	4.93476	0.537051	0.160914	1.48091	707	NO
1589	Dasyuromorpha	Dasyuridae	Murexia habbema	LC	9.89135	9.01244	10.8393	10.021	9.13642	10.9573	0.536747	0.312728	0.753421	843	NO
45954406	Eulipotyphla	Soricidae	Sylvisorex akaibei	DD	1.56429	0.576168	3.57347	2.35515	1.15214	4.50288	0.536119	0.180061	1.5682	721	NO
17400	Rodentia	Muridae	Pithecheir melanurus	VU	1.01892	0.385944	2.33821	2.21999	1.1005	4.38346	0.536004	0.261161	1.04775	799	NO
18752	Chiroptera	Pteropodidae	Pteropus pselaphon	EN	0.733471	0.321081	1.49005	1.12784	0.579409	1.87334	0.535865	0.280487	0.947751	838	NO
136658	Rodentia	Abrocomidae	Cuscomys oblativus	DD	1.0465	0.409194	2.22595	2.42902	1.2835	4.17093	0.535651	0.177739	1.29356	726	NO
NA	Rodentia	Spalacidae	Eospalax cansus	NA	2.25135	0.732184	4.20176	2.51409	1.06657	4.3005	0.53493	0.161418	1.30434	708	NO
18768	Chiroptera	Pteropodidae	Pteropus voeltzkowi	VU	1.36288	0.921202	1.76867	2.34747	1.57496	2.91219	0.534627	0.359286	0.710086	915	NO
18755	Chiroptera	Pteropodidae	Pteropus rodricensis	EN	1.05554	0.789663	1.29953	1.10199	0.880059	1.33151	0.534622	0.404073	0.690476	945	NO
199833	Didelphimorphia	Didelphidae	Monodelphis handleyi	DD	2.37287	1.90855	2.82752	2.4421	2.0287	2.88678	0.533531	0.253692	1.27394	800	NO
21507	Rodentia	Muridae	Tateomys macrocercus	DD	1.06964	0.443612	2.3829	2.35818	1.19129	4.43931	0.533083	0.176319	1.35316	722	NO
71532803	Chiroptera	Molossidae	Mormopterus halli	DD	2.58878	1.70594	3.25677	2.94727	2.06889	3.66488	0.531793	0.240673	1.42994	783	NO
136701	Rodentia	Muridae	Paramelomys gressitti	EN	0.980657	0.424683	2.11352	1.11778	0.522434	2.24789	0.531697	0.240459	1.13876	786	NO
4670	Chiroptera	Pteropodidae	Chironax melanocephalus	LC	11.382	4.85211	12.7855	11.7218	9.71744	13.0216	0.531379	0.254508	0.837063	797	NO
18653	Chiroptera	Pteropodidae	Ptenochirus jagori	LC	9.31644	8.41263	10.16	9.31644	8.41263	10.16	0.531211	0.305605	0.707932	839	NO
14863	Rodentia	Muridae	Notomys fuscus	VU	2.04031	0.82683	3.02377	2.23924	1.32502	3.08491	0.530905	0.299931	0.753425	845	NO
6799	Diprotodontia	Macropodidae	Dorcopsis luctuosa	VU	1.73484	0.745138	3.38911	2.26701	1.14268	3.96207	0.530834	0.2624	0.962828	808	NO
NA	Chiroptera	Mormoopidae	Pteronotus psilotis	NA	2.17221	0.523829	6.97615	2.7026	0.728	7.34506	0.530576	0.112611	1.80094	660	NO
45959327	Rodentia	Cricetidae	Oxymycterus wayku	VU	2.35364	1.75099	2.7136	2.37513	1.89532	2.72243	0.530497	0.409737	0.666101	886	NO
10259	Rodentia	Echimyidae	Hoplomys gymnurus	LC	9.4812	8.69451	10.3262	9.48637	8.73065	10.3278	0.530489	0.291455	0.725135	846	NO
12548	Primates	Cercopithecidae	Macaca arctoides	VU	2.23901	1.94645	2.49664	2.24552	1.97743	2.49987	0.529618	0.428653	0.652018	979	YES
7016	Peramelemorphia	Peramelidae	Echymipera echinista	DD	2.07912	0.804956	3.9191	2.4328	1.19154	4.17464	0.529463	0.174866	1.33146	713	NO
40611	Eulipotyphla	Erinaceidae	Hylomys suillus	LC	6.80496	5.79932	7.93026	10.0688	9.06707	11.354	0.529423	0.291028	0.755828	829	NO
21141	Eulipotyphla	Soricidae	Suncus ater	DD	1.44387	0.569878	3.41819	2.31464	1.14345	4.52696	0.529071	0.18827	1.33554	729	NO
2156	Chiroptera	Hipposideridae	Aselliscus tricuspidatus	LC	9.85289	8.49652	10.9807	9.95819	8.76382	11.044	0.528207	0.275377	0.752237	809	NO
7806	Rodentia	Zapodidae	Eozapus setchuanus	LC	9.6849	8.50279	11.0608	9.74315	8.6375	11.0773	0.527877	0.277906	0.73999	828	NO
20638	Diprotodontia	Phalangeridae	Spilocuscus papuensis	VU	1.41461	0.557161	3.13566	2.26521	1.14232	3.8377	0.527801	0.269609	0.977603	811	NO
9680	Rodentia	Muridae	Hapalomys longicaudatus	EN	0.536207	0.185898	1.48323	1.06223	0.500524	2.1165	0.527589	0.230341	1.07263	769	NO
4776	Chiroptera	Phyllostomidae	Choeronycteris mexicana	NT	4.18083	3.62793	4.73276	4.18692	3.63817	4.73334	0.52742	0.429045	0.640773	986	NO
136760	Eulipotyphla	Soricidae	Chodsigoa sodalis	DD	2.09176	0.682365	4.79678	2.88802	1.19319	4.92944	0.527418	0.183295	1.3533	724	NO
NA	Artiodactyla	Iniidae	Inia boliviensis	NA	1.28121	0.991852	1.61759	2.31425	1.67736	3.60813	0.527039	0.236994	1.25121	777	NO
19562	Chiroptera	Rhinolophidae	Rhinolophus rex	EN	1.06092	0.704935	1.32935	1.09028	0.793032	1.35344	0.526932	0.0245396	0.0803682	894	NO
16074	Rodentia	Dipodidae	Paradipus ctenodactylus	LC	9.93155	8.76099	10.965	10.0085	8.83489	10.9871	0.526593	0.278817	0.734788	819	NO
14087	Rodentia	Gliridae	Myomimus roachi	VU	1.14135	0.465996	2.35384	2.18979	1.09023	3.92456	0.525565	0.256674	0.955563	823	NO
39816	Primates	Cercopithecidae	Presbytis siberu	EN	0.904121	0.227417	1.94721	1.12909	0.463472	2.09607	0.525365	0.0778742	0.62944	755	NO
4206	Primates	Cercopithecidae	Cercocebus lunulatus	EN	0.826228	0.177489	2.11906	1.04681	0.363773	2.21618	0.525186	0.169102	1.10729	710	NO
NA	Rodentia	Cricetidae	Reithrodontomys cherrii	NA	2.22555	0.709437	4.90794	2.58505	0.963567	5.06338	0.525041	0.170284	1.57458	710	NO
136334	Rodentia	Abrocomidae	Abrocoma budini	DD	1.42321	0.52431	3.29321	2.4446	1.17797	4.94453	0.524993	0.186813	1.39119	732	NO
114956458	Rodentia	Cricetidae	Akodon caenosus	DD	1.77739	0.751544	4.34419	2.29809	1.12306	5.05095	0.524218	0.186112	1.5032	724	NO
NA	Rodentia	Cricetidae	Peromyscus tropicalis	NA	1.8013	0.53734	4.71754	2.46819	0.973409	5.18516	0.524148	0.155525	1.36773	688	NO
18723	Chiroptera	Pteropodidae	Pteropus faunulus	EN	0.752257	0.311581	1.49122	1.07847	0.618515	1.88053	0.523093	0.298212	0.918126	848	NO
NA	Eulipotyphla	Talpidae	Uropsilus aequodonenia	NA	2.11621	1.59777	2.62033	2.5321	1.94932	3.17358	0.52294	0.24602	1.35703	784	NO
136604	Rodentia	Muridae	Melomys bannisteri	EN	0.794855	0.325638	1.60672	1.08834	0.547042	1.93222	0.522423	0.254737	0.969565	812	NO
88418111	Artiodactyla	Bovidae	Philantomba walteri	DD	2.15014	1.73276	2.65624	2.247	1.8225	2.73998	0.522098	0.253656	1.31355	804	NO
4331	Rodentia	Heteromyidae	Chaetodipus formosus	LC	10.0778	9.05175	11.1151	10.1068	9.0957	11.131	0.522062	0.281152	0.749222	807	NO
136207	Chiroptera	Phyllostomidae	Micronycteris matses	DD	2.3668	2.03731	2.68442	2.36929	2.03884	2.6913	0.521949	0.233846	1.28536	785	NO
21222	Eulipotyphla	Soricidae	Sylvisorex oriundus	DD	1.46572	0.575862	3.26754	2.39988	1.14916	4.67479	0.521892	0.176472	1.42981	713	NO
NA	Rodentia	Cricetidae	Cerradomys akroai	NA	2.18635	1.83872	2.62522	2.29176	1.95851	2.74076	0.521861	0.234839	1.26802	782	NO
NA	Rodentia	Muridae	Otomys simiensis	NA	2.53911	2.00569	2.894	2.59563	2.18899	2.94787	0.521358	0.233787	1.29996	780	NO
NA	Rodentia	Cricetidae	Handleyomys guerrerensis	NA	2.38646	1.8746	2.82137	2.51355	2.04758	2.92815	0.521175	0.250952	1.3031	789	NO
21360	Rodentia	Sciuridae	Eutamias sibiricus	LC	9.30191	8.57278	10.1738	9.30191	8.57278	10.1738	0.520254	0.303635	0.713679	823	NO
4151	Artiodactyla	Bovidae	Cephalophus spadix	EN	0.852948	0.589002	1.12905	1.08585	0.835652	1.34874	0.520015	0.387607	0.665919	973	YES
40529	Dasyuromorpha	Dasyuridae	Ningaui ridei	LC	9.48102	8.49353	10.6038	9.76883	8.73282	10.8041	0.519997	0.294524	0.718212	839	NO
2282	Primates	Atelidae	Ateles marginatus	EN	0.524588	0.376577	0.659856	1.06871	0.886354	1.25662	0.518734	0.413479	0.639328	997	YES
15602	Rodentia	Cricetidae	Euryoryzomys lamia	VU	2.21125	1.74835	2.64628	2.27039	1.80436	2.69656	0.51869	0.398062	0.653287	926	NO
48004865	Rodentia	Muridae	Microhydromys argenteus	DD	1.06023	0.521867	2.14781	2.25627	1.18336	4.45349	0.518569	0.175998	1.27707	717	NO
44786	Chiroptera	Rhinolophidae	Rhinolophus ziama	EN	0.834065	0.353764	1.86902	1.09267	0.527298	2.13048	0.51851	0.256141	1.01066	796	NO
16711	Peramelemorphia	Peramelidae	Peroryctes raffrayana	LC	5.67881	5.00397	6.47091	9.73285	8.67124	10.9554	0.518376	0.308426	0.733629	843	NO
6978	Rodentia	Echimyidae	Phyllomys brasiliensis	EN	0.975532	0.717108	1.27997	1.08755	0.833391	1.36637	0.517713	0.393943	0.687403	955	YES
21508	Rodentia	Muridae	Tateomys rhinogradoides	DD	1.06964	0.443612	2.3829	2.45002	1.20385	4.19591	0.517242	0.187044	1.40707	734	NO
40527	Dasyuromorpha	Dasyuridae	Dasykaluta rosamondae	LC	9.60544	8.68982	10.5373	9.62108	8.7097	10.5541	0.516952	0.289781	0.7185	823	NO
21870	Diprotodontia	Macropodidae	Thylogale brunii	VU	1.91606	1.61552	2.27869	2.14967	1.87095	2.50251	0.516828	0.421161	0.632156	996	YES
41558	Primates	Pitheciidae	Plecturocebus brunneus	VU	1.24773	0.454851	3.45799	2.19995	0.991645	4.93516	0.516768	0.0340145	0.242836	774	NO
40767	Rodentia	Gliridae	Dryomys niethammeri	VU	1.44785	0.585227	3.31294	2.20292	1.10512	4.20607	0.516758	0.254552	1.01785	810	NO
15646	Chiroptera	Molossidae	Otomops wroughtoni	DD	1.64159	0.587499	3.83278	2.63753	1.2396	4.35933	0.516727	0.194775	1.34414	727	NO
12558	Primates	Cercopithecidae	Macaca radiata	VU	1.55252	1.21045	1.85565	2.18453	1.84907	2.4852	0.516514	0.0646848	0.161539	983	YES
2276	Primates	Atelidae	Ateles belzebuth	EN	0.524588	0.376577	0.659856	1.05991	0.907959	1.24537	0.516475	0.402227	0.644497	996	YES
45954289	Eulipotyphla	Soricidae	Crocidura phuquocensis	DD	2.60402	1.14292	3.52132	2.86901	1.74916	3.61703	0.516393	0.236207	1.33736	770	NO
9835	Rodentia	Sciuridae	Heliosciurus undulatus	DD	1.92241	0.630389	5.03537	2.35614	0.961867	5.33946	0.515826	0.175792	1.32107	721	NO
82346260	Chiroptera	Rhinolophidae	Rhinolophus willardi	EN	0.83778	0.32287	1.82203	1.07185	0.485462	2.10606	0.51486	0.0797876	0.604902	767	NO
118355648	Primates	Hylobatidae	Hoolock tianxing	EN	0.398594	0.195136	0.692241	1.06507	0.840327	1.34428	0.514169	0.398891	0.667189	992	YES
NA	Rodentia	Cricetidae	Oecomys franciscorum	NA	2.21712	0.708347	4.63527	2.54195	0.859408	4.64624	0.514155	0.1395	1.34068	680	NO
14325	Rodentia	Sciuridae	Nannosciurus melanotis	LC	10.108	8.73189	11.1753	10.1471	8.97573	11.1947	0.513432	0.261679	0.759487	796	NO
40584	Diprotodontia	Acrobatidae	Acrobates pygmaeus	LC	4.23205	1.82826	8.4241	11.717	6.43468	18.178	0.513251	0.227203	1.00692	764	NO
41444	Eulipotyphla	Soricidae	Sylvisorex johnstoni	LC	11.9097	1.92915	14.5574	12.5617	5.81432	14.7242	0.513098	0.207495	0.907201	745	NO
NA	Rodentia	Cricetidae	Peromyscus nudipes	NA	1.73599	0.554253	4.23504	2.36992	0.970494	4.84873	0.512137	0.145764	1.28811	680	NO
22104	Sirenia	Trichechidae	Trichechus senegalensis	VU	0.806051	0.522417	1.18299	2.15254	1.68948	2.63411	0.511836	0.382248	0.653864	991	YES
14193	Chiroptera	Vespertilionidae	Myotis pilosus	VU	2.08057	1.4251	2.69124	2.19392	1.60312	2.75915	0.511629	0.368338	0.66696	914	NO
NA	Rodentia	Cricetidae	Neacomys vargasllosai	NA	2.25356	0.667727	5.55619	2.52	0.869175	5.65818	0.511375	0.141899	1.5046	689	NO
40768	Rodentia	Cricetidae	Geoxus annectens	VU	1.83172	0.593031	2.88416	2.23737	1.14979	3.02482	0.511262	0.263145	0.716949	810	NO
136546	Rodentia	Abrocomidae	Abrocoma vaccarum	DD	1.39041	0.584948	3.002	2.39014	1.19126	4.80022	0.511135	0.188466	1.46662	730	NO
NA	Didelphimorphia	Didelphidae	Marmosops chucha	NA	1.99978	0.565281	5.92007	2.4102	0.73921	6.49145	0.511092	0.133999	1.91258	676	NO
2283	Primates	Atelidae	Ateles paniscus	VU	1.8351	1.59541	2.07337	2.15881	1.89724	2.41757	0.510839	0.423353	0.621689	999	YES
111653543	Rodentia	Muridae	Hylomyscus heinrichorum	DD	1.99294	0.777502	4.1771	2.24695	1.06416	4.46007	0.510838	0.158246	1.36324	690	NO
136531	Chiroptera	Pteropodidae	Pteropus ualanus	EN	0.747011	0.347294	1.48505	1.05855	0.612683	1.84638	0.510821	0.146841	0.439147	844	NO
6287	Rodentia	Dasyproctidae	Dasyprocta ruatanica	EN	0.813586	0.317458	1.728	1.04142	0.502159	1.90898	0.510495	0.235357	0.942283	780	NO
10144	Chiroptera	Hipposideridae	Hipposideros lekaguli	NT	4.14123	1.72008	4.93444	4.22792	2.40208	5.0015	0.510131	0.291813	0.646602	818	NO
41636	Carnivora	Mephitidae	Spilogale putorius	VU	2.0856	0.746294	3.19081	2.19072	1.05052	3.21932	0.509689	0.245128	0.757344	782	NO
9194	Artiodactyla	Giraffidae	Giraffa camelopardalis	VU	1.24064	0.443405	3.10641	2.13096	0.937233	4.1816	0.509466	0.227567	0.975288	772	NO
NA	Chiroptera	Vespertilionidae	Kerivoula furva	NA	1.93422	0.564765	5.64263	2.26136	0.790196	5.94462	0.508969	0.154931	1.54219	699	NO
NA	Perissodactyla	Tapiridae	Tapirus kabomani	NA	0.638994	0.513253	0.812123	2.16516	1.83635	2.60281	0.508894	0.229387	1.19846	772	NO
12655	Rodentia	Muridae	Macruromys elegans	DD	1.6088	0.608448	3.76634	2.13162	1.17897	4.33048	0.508804	0.172246	1.25421	714	NO
90386462	Rodentia	Echimyidae	Pattonomys flavidus	DD	1.75682	0.548759	4.08559	2.53461	1.06842	4.77443	0.508768	0.160839	1.31697	703	NO
12702	Rodentia	Muridae	Malacomys cansdalei	LC	9.1595	8.19252	10.5273	9.19616	8.22289	10.5545	0.508582	0.283193	0.703711	841	NO
NA	Rodentia	Cricetidae	Peromyscus kilpatricki	NA	1.79722	0.623795	4.35267	2.52976	1.04416	4.83303	0.508392	0.182776	1.47895	724	NO
82347204	Chiroptera	Rhinolophidae	Rhinolophus kahuzi	EN	0.809387	0.329035	1.88316	1.02631	0.508247	2.11251	0.508376	0.0845476	0.633949	802	NO
136466	Rodentia	Abrocomidae	Cuscomys ashaninka	DD	1.0465	0.409194	2.22595	2.40145	1.27967	4.03426	0.50785	0.201094	1.28451	736	NO
20295	Dasyuromorpha	Dasyuridae	Sminthopsis butleri	VU	0.66787	0.444789	0.953183	2.13413	1.82524	2.44493	0.507467	0.414645	0.6153	1000	YES
NA	Rodentia	Cricetidae	Peromyscus laceianus	NA	1.80753	0.589053	4.04074	2.35274	1.00283	4.52018	0.507407	0.156658	1.44947	684	NO
40775	Chiroptera	Vespertilionidae	Arielulus cuprosus	VU	1.70354	0.658809	3.72233	2.1103	0.970637	4.41758	0.507284	0.227308	1.06673	775	NO
10707	Artiodactyla	Ziphiidae	Hyperoodon ampullatus	DD	2.33545	1.7734	2.98292	2.51507	1.96696	3.14612	0.50722	0.231537	1.24138	774	NO
17343	Chiroptera	Vespertilionidae	Pipistrellus inexspectatus	DD	1.53473	0.593593	3.50801	2.05716	0.942871	4.14563	0.50685	0.182382	1.28391	719	NO
9077	Rodentia	Bathyergidae	Georychus capensis	LC	9.03377	8.13744	10.1062	9.03992	8.14159	10.1139	0.506781	0.273674	0.693163	824	NO
NA	Didelphimorphia	Didelphidae	Marmosops ojastii	NA	2.26819	0.601498	6.28357	2.58674	0.854163	6.5117	0.506702	0.150292	1.7568	695	NO
12797	Rodentia	Muridae	Margaretamys parvus	DD	1.34082	0.559065	2.93222	2.28882	1.22563	3.96383	0.50664	0.191546	1.24067	727	NO
12795	Rodentia	Muridae	Margaretamys beccarii	DD	1.22976	0.435361	2.826	2.15893	1.13648	3.89706	0.506468	0.191322	1.24025	720	NO
45954108	Rodentia	Muridae	Batomys hamiguitan	DD	1.49287	0.416897	4.97932	2.16878	0.859845	5.46306	0.506441	0.156985	1.35411	689	NO
13219	Rodentia	Cricetidae	Mesocricetus auratus	VU	1.96983	1.59208	2.36685	2.13227	1.77385	2.5263	0.506406	0.400176	0.637468	978	YES
41754	Artiodactyla	Phocoenidae	Neophocaena asiaeorientalis	EN	0.187802	0.112104	0.295197	1.05147	0.867143	1.25234	0.505823	0.401503	0.626092	982	YES
136933	Primates	Cercopithecidae	Cercocebus atys	VU	2.09045	1.37363	2.56206	2.20476	1.69675	2.65316	0.505437	0.210918	0.341755	943	NO
9056	Rodentia	Geomyidae	Geomys tropicalis	EN	0.967001	0.717239	1.2486	1.02976	0.809596	1.3022	0.50516	0.36938	0.661134	957	YES
NA	Didelphimorphia	Didelphidae	Monodelphis arlindoi	NA	2.39751	1.99384	2.90822	2.43446	2.02692	2.92529	0.504929	0.221951	1.32759	768	NO
68369199	Carnivora	Mustelidae	Melogale cucphuongensis	DD	2.75393	1.04139	3.77104	2.96381	1.68539	3.83996	0.504693	0.207838	1.37425	748	NO
127827012	Artiodactyla	Ziphiidae	Mesoplodon ginkgodens	DD	1.27867	0.558464	2.75572	2.1998	1.15643	3.9132	0.504443	0.169689	1.37464	702	NO
40578	Diprotodontia	Burramyidae	Cercartetus nanus	LC	9.3787	8.46179	10.4052	9.39694	8.48584	10.4254	0.504174	0.296619	0.707638	845	NO
NA	Didelphimorphia	Didelphidae	Marmosops magdalenae	NA	2.12419	0.532321	6.58533	2.37937	0.789883	6.81582	0.503984	0.128341	1.73806	669	NO
1149	Rodentia	Sciuridae	Ammospermophilus nelsoni	EN	0.956191	0.437171	2.18885	0.983946	0.494986	2.18973	0.503006	0.244838	1.08708	787	NO
190871	Artiodactyla	Delphinidae	Sotalia fluviatilis	EN	0.866238	0.641838	1.09872	1.05765	0.834705	1.27461	0.502679	0.10605	0.563489	977	YES
13432	Rodentia	Cricetidae	Microtus guatemalensis	NT	3.58188	3.00028	4.09884	4.0725	3.4882	4.55129	0.501953	0.398536	0.601871	912	NO
44855	Chiroptera	Vespertilionidae	Hypsugo musciculus	DD	1.58286	0.660148	3.61666	2.0173	1.00252	4.09325	0.501858	0.172494	1.325	712	NO
13139	Chiroptera	Pteropodidae	Melonycteris melanops	LC	8.94261	8.1231	9.93389	8.96619	8.15345	9.95059	0.501539	0.282141	0.681929	832	NO
22102	Sirenia	Trichechidae	Trichechus inunguis	VU	0.806051	0.522417	1.18299	2.13587	1.70701	2.66553	0.501326	0.382727	0.650015	991	YES
39810	Primates	Cercopithecidae	Presbytis sabana	EN	0.821325	0.241822	1.79495	1.06989	0.45534	2.00079	0.501234	0.0711355	0.603155	764	NO
NA	Dasyuromorpha	Dasyuridae	Antechinus vandycki	NA	1.83609	0.680993	3.66804	2.12204	1.04123	4.0229	0.500008	0.15449	1.20579	691	NO
9977	Chiroptera	Vespertilionidae	Hesperoptenus gaskelli	DD	1.47936	0.596687	3.60033	1.93641	0.899666	4.24382	0.499362	0.150985	1.31141	671	NO
NA	Rodentia	Muridae	Hylomyscus kaimosae	NA	2.05998	0.82129	4.23683	2.27286	0.97593	4.52833	0.499054	0.168066	1.34776	709	NO
NA	Chiroptera	Mormoopidae	Pteronotus fulvus	NA	1.81796	0.519297	6.00199	2.3389	0.740094	6.46796	0.498316	0.131355	1.68353	655	NO
21474	Perissodactyla	Tapiridae	Tapirus terrestris	VU	0.496196	0.385167	0.630316	2.04727	1.26123	4.09881	0.498168	0.301201	0.978998	891	NO
NA	Eulipotyphla	Soricidae	Neomys milleri	NA	1.89377	0.780017	3.94186	2.04094	0.934736	3.99219	0.498129	0.181255	1.19717	727	NO
6859	Rodentia	Gliridae	Dryomys laniger	DD	1.38958	0.54009	3.25226	2.00369	0.960319	3.71577	0.497487	0.180796	1.2953	722	NO
NA	Chiroptera	Vespertilionidae	Kerivoula depressa	NA	2.01709	0.554852	5.65871	2.47961	0.760848	5.8863	0.497327	0.141477	1.39292	671	NO
88152206	Chiroptera	Phyllostomidae	Sturnira burtonlimi	DD	2.15438	1.8801	2.42431	2.16293	1.90322	2.43063	0.495919	0.227156	1.24262	766	NO
20476	Rodentia	Sciuridae	Urocitellus townsendii	VU	2.02351	1.71345	2.30419	2.08556	1.79309	2.37312	0.495892	0.396328	0.60421	999	YES
40535	Dasyuromorpha	Dasyuridae	Planigale maculata	LC	10.5115	7.91844	11.8683	10.5154	7.97899	11.8684	0.495628	0.207258	0.778339	749	NO
45200	Rodentia	Muridae	Myomyscus brockmani	LC	9.85461	9.16483	10.5826	9.85461	9.16483	10.5826	0.494971	0.229536	0.730295	772	NO
NA	Rodentia	Cricetidae	Peromyscus latirostris	NA	1.59993	0.592997	4.3473	2.24334	0.980608	4.97783	0.494957	0.151805	1.42935	696	NO
17327	Chiroptera	Vespertilionidae	Hypsugo anthonyi	DD	1.59031	0.641183	3.73799	2.07313	0.98776	4.49789	0.494756	0.178451	1.30076	714	NO
21144	Eulipotyphla	Soricidae	Suncus hosei	DD	1.33335	0.496965	3.20921	2.20118	1.03519	4.53557	0.494252	0.16917	1.3471	708	NO
20210	Rodentia	Cricetidae	Sigmodon alstoni	LC	9.89428	8.64924	10.7833	9.90785	8.74778	10.8035	0.493853	0.235748	0.733615	778	NO
84455300	Chiroptera	Pteropodidae	Casinycteris campomaanensis	DD	1.96761	1.62479	2.30848	2.0914	1.74338	2.4247	0.493782	0.230298	1.18061	776	NO
14601	Rodentia	Cricetidae	Neotomys ebriosus	LC	9.58001	8.72883	10.3818	9.589	8.74411	10.388	0.493672	0.255048	0.723123	796	NO
90386776	Rodentia	Echimyidae	Pattonomys punctatus	DD	1.57215	0.469178	3.89969	2.4434	0.998903	4.75428	0.493607	0.15535	1.31609	681	NO
19542	Chiroptera	Rhinolophidae	Rhinolophus guineensis	EN	0.80154	0.336629	1.73488	1.02045	0.520293	1.97591	0.492172	0.122043	0.486732	797	NO
NA	Rodentia	Cricetidae	Calomys mattevii	NA	2.21183	0.592127	5.26221	2.47188	0.843578	5.47493	0.492147	0.141403	1.69814	687	NO
NA	Chiroptera	Phyllostomidae	Lonchorhina mankomara	NA	1.95391	0.60482	5.06894	2.13972	0.837983	5.28986	0.491655	0.152356	1.5184	689	NO
136302	Rodentia	Abrocomidae	Abrocoma uspallata	DD	1.32552	0.498839	2.83368	2.3063	1.08512	4.56205	0.49148	0.180571	1.45488	708	NO
39954	Primates	Pitheciidae	Callicebus coimbrai	EN	0.862132	0.391523	1.29086	1.05395	0.620113	1.47496	0.491465	0.305524	0.73424	838	NO
1899	Rodentia	Muridae	Apodemus peninsulae	LC	10.2442	8.65222	10.9902	10.2778	8.82121	10.9924	0.491238	0.184636	0.748639	722	NO
44795	Chiroptera	Vespertilionidae	Glauconycteris humeralis	DD	1.66081	0.715828	3.47522	2.11428	1.03816	4.19587	0.491071	0.178288	1.37854	701	NO
136685	Chiroptera	Pteropodidae	Pteropus rennelli	EN	0.692593	0.30616	1.42036	1.01686	0.568017	1.81977	0.490892	0.279919	0.905935	830	NO
10219	Rodentia	Cricetidae	Lundomys molitor	LC	9.25894	8.56511	9.85063	9.27066	8.59342	9.86718	0.490464	0.249807	0.691932	784	NO
17401	Rodentia	Muridae	Pithecheir parvus	DD	1.01892	0.388062	2.34923	2.19563	1.18882	3.78519	0.490402	0.189912	1.19198	727	NO
21299	Rodentia	Spalacidae	Tachyoryctes splendens	LC	3.57757	1.53816	7.09278	9.08143	7.51986	10.8846	0.490299	0.27154	0.704021	812	NO
14110	Eulipotyphla	Soricidae	Myosorex schalleri	DD	1.19611	0.484977	2.78955	2.02815	1.06315	3.89379	0.490288	0.174588	1.28594	713	NO
12828	Rodentia	Sciuridae	Marmota vancouverensis	CR	0.495015	0.354328	0.654502	0.541635	0.396226	0.698178	0.490235	0.360587	0.631119	950	NO
NA	Rodentia	Cricetidae	Akodon josemariarguedasi	NA	1.53927	0.53707	3.49354	2.2501	0.875937	5.14598	0.490193	0.147234	1.24187	683	NO
NA	Chiroptera	Vespertilionidae	Pipistrellus sturdeei	NA	1.7576	0.697379	3.85828	2.32415	1.04894	4.41819	0.490173	0.174434	1.18393	711	NO
167462770	Rodentia	Bathyergidae	Fukomys hanangensis	EN	0.93822	0.277021	2.12273	1.07519	0.427041	2.18254	0.489984	0.0614627	0.583231	739	NO
953	Rodentia	Cricetidae	Alticola montosa	VU	2.06717	1.72395	2.37622	2.08306	1.74606	2.3929	0.489743	0.394301	0.601001	937	NO
14878	Notoryctemorphia	Notoryctidae	Notoryctes caurinus	LC	6.11285	5.34234	7.01943	9.01416	7.68126	10.4333	0.489723	0.276398	0.693334	818	NO
39808	Primates	Cercopithecidae	Presbytis canicrus	EN	0.81926	0.216231	1.91063	1.04263	0.411057	2.14635	0.489691	0.0664449	0.593163	741	NO
1894	Rodentia	Muridae	Apodemus gurkha	LC	11.6273	9.22904	12.5687	11.7698	9.86524	12.6784	0.489321	0.199303	0.841237	736	NO
4220	Primates	Cercopithecidae	Allochrocebus lhoesti	VU	1.75453	1.28736	2.08321	2.15895	1.72827	2.46771	0.48885	0.385749	0.608749	920	NO
NA	Chiroptera	Vespertilionidae	Eptesicus lynni	NA	1.98409	0.49353	5.46012	2.25773	0.662603	5.60544	0.488654	0.126507	1.7845	657	NO
6443	Rodentia	Nesomyidae	Dendromus melanotis	LC	7.25643	2.27198	19.6922	11.6918	4.36965	21.2811	0.488489	0.174498	1.07607	720	NO
19519	Chiroptera	Rhinolophidae	Rhinolophus mehelyi	VU	1.76055	0.913529	2.2608	2.13856	1.36355	2.67392	0.4873	0.312049	0.641794	846	NO
1802	Primates	Cebidae	Aotus miconax	EN	0.691961	0.295356	1.53339	0.992686	0.467745	2.10869	0.487291	0.229016	1.06569	780	NO
4321	Chiroptera	Molossidae	Chaerephon tomensis	EN	0.840515	0.378277	1.83248	1.03406	0.486638	2.02965	0.487171	0.235456	0.961036	780	NO
NA	Rodentia	Cricetidae	Peromyscus salvadorensis	NA	1.70892	0.594126	4.25082	2.53614	0.978233	4.92772	0.487128	0.155312	1.4756	700	NO
NA	Rodentia	Cricetidae	Alexandromys gromovi	NA	2.08905	0.775862	4.10117	2.20187	1.00486	4.14389	0.487031	0.15621	1.27295	694	NO
48002425	Rodentia	Muridae	Microhydromys richardsoni	DD	1.06166	0.521867	2.14933	2.33177	1.27609	4.57577	0.487015	0.16389	1.35101	693	NO
4333	Rodentia	Heteromyidae	Chaetodipus hispidus	LC	9.64685	8.72362	10.4764	9.6516	8.75913	10.484	0.486404	0.262223	0.718025	803	NO
13564	Chiroptera	Miniopteridae	Miniopterus fuscus	EN	0.780618	0.512381	1.07491	1.01824	0.716145	1.47056	0.485733	0.327368	0.746781	884	NO
15591	Rodentia	Cricetidae	Handleyomys chapmani	VU	1.83937	1.40073	2.2803	2.06705	1.62529	2.47424	0.485731	0.374645	0.619446	947	NO
42679	Macroscelidea	Macroscelididae	Petrodromus tetradactylus	LC	9.189	5.49707	11.8981	9.95934	6.88998	12.4277	0.485331	0.217744	0.772868	758	NO
7803	Rodentia	Cricetidae	Eothenomys proditor	DD	2.15443	1.69928	2.54704	2.25637	1.87862	2.66358	0.485012	0.203908	1.16908	743	NO
19805	Chiroptera	Emballonuridae	Saccopteryx canescens	LC	8.83901	7.19757	10.1315	9.48637	8.07008	10.8545	0.484915	0.271006	0.71606	819	NO
40556	Diprotodontia	Vombatidae	Vombatus ursinus	LC	5.23121	4.6439	5.96573	8.63539	7.73476	9.57073	0.484356	0.282717	0.661912	823	NO
41506	Paucituberculata	Caenolestidae	Caenolestes fuliginosus	LC	10.5623	7.51836	12.2768	10.6313	7.86299	12.2841	0.483759	0.247163	0.765675	794	NO
NA	Rodentia	Cricetidae	Calomys achaku	NA	2.00086	0.595578	5.25025	2.19673	0.802189	5.54621	0.483421	0.114042	1.55185	656	NO
NA	Rodentia	Cricetidae	Microtus mustersi	NA	2.21228	0.713855	4.60317	2.37215	0.867272	4.61757	0.48302	0.153848	1.22963	694	NO
12557	Primates	Cercopithecidae	Macaca ochreata	VU	2.05112	1.78601	2.31702	2.07216	1.81957	2.33441	0.482184	0.399244	0.598665	982	YES
136633	Rodentia	Ctenomyidae	Ctenomys roigi	CR	0.493461	0.327213	0.695139	0.539295	0.378497	0.723125	0.482001	0.339395	0.655116	923	NO
14387	Rodentia	Cricetidae	Neacomys pictus	DD	1.8841	0.734918	3.687	2.27586	1.13661	4.23957	0.481626	0.171152	1.3119	709	NO
19758	Chiroptera	Pteropodidae	Stenonycteris lanosus	LC	9.71342	8.82069	10.6528	9.71731	8.86771	10.6528	0.481408	0.243774	0.725541	783	NO
NA	Rodentia	Cricetidae	Microtus nebrodensis	NA	1.99893	0.723507	4.17289	2.18033	0.961813	4.27287	0.48118	0.149309	1.28474	684	NO
112041990	Rodentia	Muridae	Musseromys beneficus	DD	1.23023	0.477912	2.87975	2.25669	1.10888	4.22841	0.481052	0.16343	1.39874	708	NO
39792	Primates	Cercopithecidae	Macaca leonina	VU	2.01847	1.75661	2.29442	2.05592	1.80163	2.32937	0.481051	0.394397	0.590303	979	YES
13394	Afrosoricida	Potamogalidae	Micropotamogale ruwenzorii	LC	4.73207	2.2017	9.82007	9.75999	7.17511	13.3531	0.480523	0.27781	0.790069	818	NO
12817	Didelphimorphia	Didelphidae	Marmosops cracens	DD	1.9022	0.733425	4.40208	2.43327	1.05766	4.73838	0.480307	0.148754	1.44991	687	NO
NA	Dasyuromorpha	Dasyuridae	Antechinus argentus	NA	1.80451	0.782498	3.59402	2.11302	1.09282	3.85298	0.47922	0.168609	1.11903	713	NO
12712	Rodentia	Nesomyidae	Malacothrix typica	LC	7.559	2.3067	17.9025	11.8275	4.75817	18.9534	0.479192	0.184993	1.01122	723	NO
NA	Rodentia	Cricetidae	Calomys chinchilico	NA	1.94758	0.539127	5.21654	2.20814	0.739423	5.34966	0.478825	0.136051	1.49973	668	NO
7933	Chiroptera	Vespertilionidae	Eptesicus kobayashii	DD	1.53327	0.585686	3.30713	2.01612	0.956677	3.91378	0.478637	0.17241	1.24868	691	NO
14088	Rodentia	Gliridae	Myomimus personatus	DD	1.05319	0.423324	2.39071	2.05491	1.07252	3.68703	0.478192	0.168522	1.2115	711	NO
136775	Rodentia	Cricetidae	Chibchanomys orcesi	DD	0.851479	0.325223	1.99557	2.15059	1.07521	3.96933	0.477973	0.162827	1.23074	712	NO
7942	Chiroptera	Vespertilionidae	Eptesicus tatei	DD	1.63358	0.659801	4.03951	2.10348	1.01702	4.64402	0.477788	0.156078	1.3986	686	NO
15954	Carnivora	Felidae	Panthera pardus	VU	1.86964	1.60632	2.15268	2.01585	1.75775	2.28904	0.477226	0.389408	0.589965	1000	YES
14879	Notoryctemorphia	Notoryctidae	Notoryctes typhlops	LC	6.11285	5.34234	7.01943	9.08025	7.69588	10.5441	0.476931	0.271902	0.67217	813	NO
3413	Cingulata	Chlamyphoridae	Cabassous chacoensis	NT	3.19189	1.3229	6.18443	3.63722	1.73219	6.63661	0.476728	0.224748	0.848146	767	NO
NA	Rodentia	Cricetidae	Neodon medogensis	NA	2.02345	0.698156	4.08981	2.20187	0.888816	4.17033	0.476617	0.141516	1.31373	677	NO
40544	Dasyuromorpha	Dasyuridae	Sminthopsis hirtipes	LC	8.66373	7.63918	9.57086	8.72048	7.68627	9.62157	0.476249	0.264648	0.650841	816	NO
12274	Rodentia	Echimyidae	Lonchothrix emiliae	LC	8.78429	7.81299	9.86701	8.79133	7.83406	9.87003	0.475179	0.262499	0.660392	804	NO
15048	Lagomorpha	Ochotonidae	Ochotona forresti	LC	9.89436	8.6607	10.8658	9.9099	8.73478	10.8658	0.475129	0.224111	0.720905	762	NO
NA	Chiroptera	Vespertilionidae	Myotis phanluongi	NA	2.16903	1.57304	2.66526	2.19713	1.69395	2.68349	0.474893	0.214946	1.20318	756	NO
NA	Dasyuromorpha	Dasyuridae	Antechinus mysticus	NA	1.83936	0.708925	3.4948	2.16608	1.07886	3.72818	0.474845	0.157489	1.17865	691	NO
88151777	Chiroptera	Vespertilionidae	Rhogeessa velilla	DD	1.94035	0.564602	4.12271	2.29656	0.843492	4.26492	0.474687	0.142076	1.30573	678	NO
9976	Chiroptera	Vespertilionidae	Hesperoptenus doriae	DD	1.6138	0.602643	3.84194	2.15975	1.05933	4.52481	0.474072	0.164012	1.30591	701	NO
NA	Didelphimorphia	Didelphidae	Marmosops carri	NA	1.69038	0.459948	6.2361	2.11089	0.711049	6.64544	0.473935	0.117462	1.47075	649	NO
NA	Rodentia	Zapodidae	Napaeozapus abietorum	NA	2.10483	0.834069	3.62716	2.29759	1.13315	3.76538	0.473672	0.170589	1.17345	711	NO
112041975	Rodentia	Muridae	Musseromys anacuao	DD	1.23532	0.519579	2.91321	2.10855	1.0635	4.05717	0.473648	0.176779	1.30172	711	NO
85533333	Chiroptera	Vespertilionidae	Plecotus austriacus	NT	3.72677	1.73334	4.67781	3.84029	2.50685	4.7123	0.473383	0.0743827	0.291639	813	NO
9678	Primates	Lemuridae	Hapalemur occidentalis	VU	0.710925	0.461764	0.989646	2.01609	1.47805	2.52997	0.473286	0.335131	0.612564	941	NO
39916	Primates	Atelidae	Alouatta guariba	VU	1.90779	1.2439	2.32486	1.99208	1.45688	2.38461	0.473232	0.0483277	0.143789	878	NO
84488085	Chiroptera	Vespertilionidae	Murina beelzebub	DD	1.19724	0.502167	2.71608	1.9539	0.965764	3.85945	0.472848	0.151262	1.24995	679	NO
20492	Rodentia	Sciuridae	Spermophilus suslicus	NT	3.80302	3.30007	4.26389	3.80429	3.30679	4.26439	0.47271	0.37644	0.575897	893	NO
14114	Eulipotyphla	Soricidae	Myosorex sclateri	VU	1.86371	0.842607	2.5095	2.056	1.41832	2.58239	0.472515	0.174632	0.337637	904	NO
44796	Chiroptera	Vespertilionidae	Glauconycteris kenyacola	DD	1.47408	0.625565	3.21646	1.94392	0.893403	4.0398	0.472502	0.170758	1.15114	705	NO
2991	Rodentia	Nesomyidae	Brachytarsomys albicauda	LC	4.54023	1.91782	9.75267	9.23559	6.617	13.5011	0.472282	0.257716	0.782364	792	NO
135161	Rodentia	Cricetidae	Sooretamys angouya	LC	9.10031	7.99198	9.95935	9.12906	8.08293	9.98022	0.472105	0.227714	0.685275	772	NO
20059	Chiroptera	Pteropodidae	Casinycteris ophiodon	NT	3.62676	3.15211	4.16095	3.69264	3.18797	4.2234	0.471742	0.39377	0.564073	997	NO
112042008	Rodentia	Muridae	Musseromys inopinatus	DD	1.24624	0.50603	2.78097	2.2244	1.18222	4.26488	0.471403	0.179019	1.24413	715	NO
17216	Chiroptera	Phyllostomidae	Phyllostomus discolor	LC	8.63816	7.9027	9.44708	8.71087	7.97573	9.49617	0.471336	0.281879	0.654552	831	NO
6520	Chiroptera	Phyllostomidae	Diaemus youngi	LC	10.5834	2.30359	12.8082	11.5363	5.55415	13.1663	0.47115	0.188533	0.856802	732	NO
NA	Rodentia	Sciuridae	Sundasciurus altitudinis	NA	2.2035	0.591068	5.71316	2.37487	0.79674	5.72042	0.471039	0.124943	1.39586	665	NO
14115	Eulipotyphla	Soricidae	Myosorex tenuis	DD	1.20554	0.483887	2.83608	2.08772	1.04764	4.17809	0.470722	0.177385	1.1865	712	NO
13641	Chiroptera	Molossidae	Molossops neglectus	DD	1.90295	1.28935	2.64013	2.20279	1.65195	2.86189	0.470683	0.206425	1.11671	745	NO
45052	Rodentia	Muridae	Desmomys yaldeni	VU	1.41006	0.578881	3.36802	1.96392	1.04012	3.76545	0.47003	0.241766	0.938354	798	NO
111932681	Rodentia	Bathyergidae	Cryptomys hottentotus	LC	8.3938	7.62426	9.24676	8.3938	7.62426	9.24676	0.469456	0.27871	0.637129	816	NO
NA	Rodentia	Muridae	Hylomyscus simus	NA	2.136	0.761036	4.37402	2.28303	0.94763	4.66346	0.469334	0.134613	1.3188	663	NO
29460	Rodentia	Nesomyidae	Eliurus grandidieri	LC	9.70477	5.81244	11.9684	9.95038	7.45502	12.0468	0.469187	0.239535	0.736059	780	NO
15951	Carnivora	Felidae	Panthera leo	VU	1.86964	1.60632	2.15268	2.02138	1.75341	2.30072	0.469029	0.39028	0.578602	1000	YES
13048	Rodentia	Cricetidae	Melanomys zunigae	CR	0.419756	0.141703	0.993283	0.534537	0.208992	1.09433	0.468338	0.191658	0.992583	719	NO
44935	Eulipotyphla	Soricidae	Congosorex verheyeni	LC	2.01888	0.785137	5.15886	11.0511	5.69386	17.9982	0.468197	0.208499	0.916271	749	NO
NA	Chiroptera	Phyllostomidae	Vampyressa elisabethae	NA	1.84326	0.671939	3.59632	2.19478	1.09029	3.92646	0.467943	0.1583	1.1642	691	NO
15730	Artiodactyla	Bovidae	Ourebia ourebi	LC	8.51336	7.77864	9.23348	8.51738	7.7853	9.23542	0.467836	0.280124	0.633433	808	NO
5793	Rodentia	Ctenodactylidae	Ctenodactylus vali	DD	1.68762	1.24222	2.19339	1.96668	1.51525	2.50561	0.467676	0.211416	1.02544	754	NO
12305	Carnivora	Mustelidae	Lontra provocax	EN	0.400336	0.272334	0.545619	0.960693	0.787791	1.19011	0.467416	0.363886	0.599599	985	YES
NA	Chiroptera	Mormoopidae	Pteronotus pusillus	NA	1.97967	0.472157	7.05524	2.32758	0.751436	7.31697	0.467261	0.114602	1.55959	651	NO
3416	Primates	Pitheciidae	Cacajao calvus	VU	1.85991	1.0098	2.37891	2.07512	1.48688	2.51555	0.467198	0.345874	0.614764	883	NO
40577	Diprotodontia	Burramyidae	Cercartetus lepidus	LC	8.11474	7.2526	9.00011	8.20863	7.35757	9.09105	0.467168	0.259148	0.625543	793	NO
12303	Carnivora	Mustelidae	Lontra felina	EN	0.400336	0.272334	0.545619	0.953547	0.779731	1.19084	0.467107	0.369862	0.602528	986	YES
4627	Rodentia	Cricetidae	Chibchanomys trichotis	DD	0.852931	0.332619	2.01131	2.13631	1.06718	4.02489	0.467107	0.176276	1.27195	710	NO
13940	Chiroptera	Vespertilionidae	Murina fusca	DD	1.3084	0.585828	3.04805	2.24472	1.07472	4.14185	0.466809	0.171021	1.1846	700	NO
85537505	Chiroptera	Vespertilionidae	Plecotus homochrous	DD	1.78505	0.580891	4.65781	2.09986	0.771918	4.79561	0.466795	0.11397	1.27764	659	NO
12896	Rodentia	Muridae	Maxomys hylomyoides	DD	2.0751	1.60433	2.50392	2.17676	1.746	2.58577	0.466685	0.215491	1.13125	757	NO
19754	Chiroptera	Pteropodidae	Rousettus amplexicaudatus	LC	9.38538	8.32279	10.3112	9.39575	8.35762	10.3248	0.466311	0.222577	0.680978	764	NO
NA	Rodentia	Heteromyidae	Heteromys goldmani	NA	2.02111	0.748835	4.14717	2.2016	0.927625	4.18277	0.466237	0.140015	1.21675	668	NO
6931	Chiroptera	Pteropodidae	Dyacopterus spadiceus	NT	1.42757	0.539742	3.71092	3.68287	2.11562	6.34462	0.465991	0.2652	0.825455	815	NO
17350	Chiroptera	Vespertilionidae	Pipistrellus minahassae	DD	1.49789	0.572596	3.55283	2.04182	0.902468	4.18752	0.465925	0.151205	1.35842	674	NO
NA	Chiroptera	Vespertilionidae	Myotis caucensis	NA	1.83645	0.482033	4.69396	2.09615	0.722776	4.78719	0.465801	0.125797	1.23174	664	NO
12898	Rodentia	Muridae	Maxomys inflatus	VU	1.42626	0.568003	3.06477	1.91035	1.05665	3.44576	0.465459	0.252779	0.854637	802	NO
45097	Rodentia	Muridae	Myomyscus verreauxii	LC	8.74713	8.05673	9.45765	8.74724	8.06056	9.45781	0.465256	0.227737	0.651773	770	NO
136200	Diprotodontia	Phalangeridae	Phalanger matabiru	VU	1.53197	0.616301	2.85794	2.0425	0.943001	3.58809	0.465157	0.2232	0.834776	767	NO
85568321	Chiroptera	Vespertilionidae	Myotis peytoni	DD	1.72781	0.473537	4.81613	2.02272	0.702543	4.96529	0.464998	0.126016	1.43819	642	NO
8833	Carnivora	Eupleridae	Galidictis fasciata	VU	0.966685	0.460438	1.7037	1.94857	1.55795	2.40018	0.46498	0.357759	0.589909	987	YES
14112	Eulipotyphla	Soricidae	Myosorex okuensis	VU	1.01791	0.443521	2.59383	1.93849	0.969057	3.62616	0.46489	0.224773	0.875822	769	NO
9303	Rodentia	Muridae	Golunda ellioti	LC	10.1251	2.09424	17.482	13.9682	4.52044	17.5878	0.464704	0.147277	1.02786	694	NO
87948175	Lagomorpha	Ochotonidae	Ochotona syrinx	LC	8.9684	7.83469	9.84518	8.98898	7.9545	9.84518	0.464695	0.231142	0.656527	774	NO
40576	Diprotodontia	Burramyidae	Cercartetus concinnus	LC	8.11474	7.2526	9.00011	8.22013	7.33619	9.07614	0.464609	0.268155	0.629578	808	NO
41292	Lagomorpha	Leporidae	Poelagus marjorita	LC	4.82535	1.7487	12.027	9.62804	5.69155	14.4564	0.464584	0.222554	0.841674	762	NO
42639	Rodentia	Cricetidae	Synaptomys cooperi	LC	8.96798	7.77119	9.85916	9.0417	8.04506	9.90402	0.464485	0.238042	0.671693	776	NO
NA	Rodentia	Cricetidae	Calomys miurus	NA	1.92168	0.581337	5.04922	2.16626	0.838539	5.28946	0.464274	0.116468	1.54289	659	NO
918	Primates	Atelidae	Alouatta ululata	EN	0.783391	0.292556	1.564	0.952273	0.461377	1.67329	0.464257	0.226261	0.827694	770	NO
85342688	Chiroptera	Vespertilionidae	Myotis indochinensis	DD	1.98712	0.624462	4.86564	2.29307	0.890227	5.01081	0.464199	0.132489	1.27015	672	NO
15665	Chiroptera	Pteropodidae	Otopteropus cartilagonodus	LC	8.94437	4.67612	10.1884	9.22076	7.79628	10.3868	0.464044	0.229607	0.673235	777	NO
85568302	Chiroptera	Vespertilionidae	Myotis federatus	DD	2.00143	0.658307	4.4958	2.23942	0.890486	4.56132	0.463991	0.149214	1.3588	680	NO
14520	Rodentia	Cricetidae	Neofiber alleni	LC	7.90322	7.19003	8.74306	8.26529	7.5414	9.10731	0.463818	0.270349	0.633669	814	NO
9690	Chiroptera	Pteropodidae	Haplonycteris fischeri	LC	9.04844	4.96758	10.2125	9.31941	7.95438	10.3885	0.463416	0.220314	0.68013	763	NO
NA	Rodentia	Cricetidae	Microtus lydius	NA	2.20167	0.833929	4.22928	2.32663	1.02941	4.29228	0.463236	0.143187	1.28575	677	NO
2642	Rodentia	Muridae	Batomys dentatus	DD	1.57167	0.575089	3.73714	2.20246	1.01408	4.4243	0.46318	0.147267	1.22182	680	NO
NA	Chiroptera	Vespertilionidae	Lasiurus frantzii	NA	1.84472	0.395474	5.62085	2.23707	0.599071	5.6942	0.46311	0.106923	1.47877	646	NO
39811	Primates	Cercopithecidae	Presbytis melalophos	EN	0.853338	0.462188	1.12028	0.995174	0.608049	1.24697	0.462605	0.28649	0.623667	833	NO
NA	Rodentia	Cricetidae	Peromyscus nicaraguae	NA	1.81457	0.557817	4.17787	2.37492	0.943327	4.63583	0.462305	0.161782	1.31068	696	NO
4685	Primates	Pitheciidae	Chiropotes albinasus	VU	1.6751	0.799405	2.19337	2.00603	1.58187	2.43675	0.46219	0.731648	1.20839	926	NO
48298233	Rodentia	Muridae	Musseromys gulantang	DD	1.19078	0.494352	2.73211	2.17618	1.16161	4.19346	0.461921	0.17494	1.22244	713	NO
85295233	Chiroptera	Vespertilionidae	Otonycteris leucophaea	DD	1.55902	0.475662	4.11186	2.09213	0.823277	4.89883	0.461859	0.130976	1.46387	659	NO
41489	Eulipotyphla	Talpidae	Urotrichus talpoides	LC	7.54343	6.55053	8.67314	8.13158	7.20746	9.29862	0.46172	0.270817	0.608551	816	NO
40538	Dasyuromorpha	Dasyuridae	Pseudantechinus ningbing	LC	8.20762	7.32041	9.00348	8.20871	7.3211	9.00454	0.461492	0.243417	0.619151	791	NO
21135	Eulipotyphla	Soricidae	Surdisorex polulus	DD	1.42362	0.553444	3.34937	2.02429	1.03449	4.22759	0.461041	0.1435	1.32657	689	NO
17323	Chiroptera	Vespertilionidae	Pipistrellus aero	DD	1.61316	0.563614	3.77003	2.00012	0.91546	4.40584	0.460976	0.156111	1.43193	691	NO
12892	Rodentia	Muridae	Maxomys baeodon	DD	1.60647	0.688596	3.43262	2.18883	1.18726	3.97836	0.46094	0.171032	1.16125	700	NO
15165	Rodentia	Muridae	Oenomys ornatus	DD	1.30757	0.507346	3.34443	1.95798	1.05	3.94315	0.460212	0.158544	1.20087	695	NO
7937	Chiroptera	Vespertilionidae	Eptesicus platyops	DD	1.73054	0.679578	3.88859	2.32325	1.07795	4.48746	0.460171	0.167287	1.2789	700	NO
6693	Rodentia	Heteromyidae	Dipodomys spectabilis	NT	3.46979	2.90461	4.02053	3.62435	3.08987	4.18862	0.459964	0.370613	0.553154	972	NO
136646	Chiroptera	Vespertilionidae	Pipistrellus raceyi	DD	1.51808	0.599439	3.40958	1.9509	0.954864	3.89106	0.459865	0.143992	1.14871	668	NO
44792	Chiroptera	Vespertilionidae	Glauconycteris curryae	DD	1.63682	0.620097	3.7418	2.11501	0.932711	4.27954	0.459508	0.158502	1.20953	695	NO
3759	Rodentia	Spalacidae	Cannomys badius	LC	8.55507	7.5104	9.84112	8.55547	7.51108	9.84122	0.459387	0.265201	0.643515	812	NO
20214	Rodentia	Cricetidae	Sigmodon inopinatus	VU	1.6583	0.634127	3.12308	1.91811	0.90855	3.34014	0.45931	0.208257	0.827701	745	NO
39956	Primates	Pitheciidae	Chiropotes satanas	EN	0.579319	0.244688	1.16476	0.965599	0.500457	1.54913	0.459025	0.460436	1.41555	790	NO
41644	Carnivora	Mustelidae	Eira barbara	LC	8.23209	7.49182	8.99966	8.23209	7.49182	8.99966	0.458619	0.249693	0.626942	803	NO
15571	Artiodactyla	Bovidae	Oryx beisa	EN	0.878941	0.657269	1.11347	0.946915	0.723311	1.18188	0.458402	0.335956	0.607146	945	NO
NA	Rodentia	Cricetidae	Peromyscus gardneri	NA	1.83179	0.630582	4.35001	2.34014	0.962349	4.8407	0.457992	0.152116	1.17683	700	NO
44794	Chiroptera	Vespertilionidae	Glauconycteris gleni	DD	1.63307	0.678013	3.6025	2.23282	1.0521	4.20273	0.457639	0.140976	1.26326	683	NO
10632	Rodentia	Muridae	Hyomys dammermani	DD	1.48891	0.486179	3.64989	1.96257	0.976682	4.08475	0.457201	0.163144	1.14674	690	NO
NA	Chiroptera	Vespertilionidae	Myotis browni	NA	1.96478	0.557289	4.75793	2.29045	0.81657	4.88081	0.456747	0.129047	1.42977	677	NO
NA	Rodentia	Muridae	Niviventer ling	NA	2.1342	0.733732	3.97808	2.28365	0.929681	4.03926	0.456397	0.136908	1.28518	679	NO
18125	Primates	Cercopithecidae	Presbytis comata	EN	0.855873	0.43933	1.13289	0.988018	0.591056	1.25823	0.456381	0.283181	0.632157	842	NO
136261	Rodentia	Cricetidae	Euneomys fossor	DD	1.64279	0.653421	3.59142	2.20322	1.02115	4.41407	0.456239	0.140661	1.12725	679	NO
NA	Rodentia	Cricetidae	Akodon orientalis	NA	2.08002	0.666436	5.14337	2.35001	0.874876	5.30514	0.455985	0.129037	1.40505	659	NO
40580	Diprotodontia	Pseudocheiridae	Petropseudes dahli	LC	8.9689	7.70393	10.05	9.01849	7.73256	10.0516	0.455911	0.226682	0.666036	773	NO
85534953	Chiroptera	Vespertilionidae	Plecotus ariel	DD	1.79937	0.547732	4.78659	2.14527	0.769497	4.95845	0.455829	0.120928	1.29204	664	NO
NA	Chiroptera	Vespertilionidae	Hypsugo bodenheimeri	NA	1.82864	0.429219	5.01922	2.06406	0.640289	5.23586	0.455436	0.123684	1.36596	655	NO
21874	Diprotodontia	Macropodidae	Thylogale browni	VU	1.43565	1.13309	1.76034	1.92409	1.62031	2.25104	0.455309	0.369072	0.562684	996	YES
136562	Chiroptera	Vespertilionidae	Nycticeius aenobarbus	DD	1.44233	0.563604	4.09239	1.8724	0.902725	4.38775	0.454755	0.15131	1.43494	694	NO
NA	Chiroptera	Vespertilionidae	Myotis clydejonesi	NA	1.98955	0.520742	4.63896	2.2213	0.775267	4.7767	0.454692	0.1333	1.39913	653	NO
85646546	Chiroptera	Hipposideridae	Hipposideros khasiana	DD	1.89959	0.488557	4.90813	2.14291	0.736821	5.02506	0.454627	0.125491	1.37176	640	NO
88151044	Chiroptera	Vespertilionidae	Eptesicus taddeii	DD	1.60837	0.450601	4.96146	1.87975	0.648858	5.19745	0.454562	0.102631	1.39324	639	NO
15324	Rodentia	Cricetidae	Ondatra zibethicus	LC	7.89829	7.18148	8.73737	8.25332	7.55223	9.092	0.454427	0.246683	0.616189	791	NO
19864	Rodentia	Dipodidae	Salpingotus heptneri	DD	1.55343	0.657147	3.35085	1.94886	0.959861	3.92015	0.454377	0.157081	1.24578	694	NO
NA	Chiroptera	Phyllostomidae	Lonchophylla inexpectata	NA	1.50095	0.595751	3.28795	1.94903	0.920816	3.82293	0.45437	0.165945	1.17157	693	NO
39869	Primates	Cercopithecidae	Trachypithecus shortridgei	EN	0.406442	0.281831	0.566629	0.967129	0.647685	1.23115	0.453879	0.310612	0.600318	858	NO
13884	Chiroptera	Molossidae	Mormopterus minutus	VU	1.58392	0.62331	3.92061	1.97744	0.924527	4.31922	0.453765	0.218611	1.04459	759	NO
45954374	Eulipotyphla	Soricidae	Myosorex bururiensis	VU	1.00698	0.420927	2.44164	1.83908	0.91061	3.61557	0.45283	0.219455	0.86694	764	NO
22824	Carnivora	Ursidae	Ursus thibetanus	VU	1.91225	1.64625	2.23962	1.95725	1.69254	2.28222	0.4526	0.369901	0.564734	995	YES
NA	Artiodactyla	Giraffidae	Giraffa giraffa	NA	1.23184	0.400774	2.97117	1.92367	0.891498	3.92109	0.452291	0.164023	1.199	695	NO
NA	Rodentia	Cricetidae	Phyllotis nogalaris	NA	2.04459	0.5486	4.33948	2.22335	0.725718	4.51266	0.452201	0.138797	1.25095	670	NO
44797	Chiroptera	Vespertilionidae	Glauconycteris machadoi	DD	1.64814	0.572591	3.76878	2.0845	0.940709	4.29107	0.451851	0.180623	1.19903	710	NO
14089	Rodentia	Gliridae	Myomimus setzeri	DD	0.967333	0.409187	2.28449	1.9567	1.0746	3.50262	0.451649	0.151417	1.1422	682	NO
17345	Chiroptera	Vespertilionidae	Hypsugo joffrei	DD	1.71899	0.693227	3.98728	2.09639	1.00672	4.4077	0.451561	0.160412	1.50005	693	NO
136823	Chiroptera	Vespertilionidae	Eptesicus japonensis	VU	1.44498	0.574798	3.10564	1.9143	0.97734	3.69636	0.45126	0.477071	1.84741	769	NO
NA	Chiroptera	Hipposideridae	Hipposideros fasensis	NA	1.76025	0.521054	5.00294	2.06044	0.768164	5.12899	0.451043	0.12728	1.4251	669	NO
NA	Rodentia	Cricetidae	Necromys lilloi	NA	2.31005	0.482081	4.79779	2.46038	0.603391	4.85163	0.450947	0.121281	1.2272	662	NO
750	Rodentia	Cricetidae	Thaptomys nigrita	LC	8.5627	7.94315	9.09513	8.58302	7.97891	9.1077	0.450713	0.250369	0.646821	790	NO
136789	Eulipotyphla	Soricidae	Cryptotis alticola	DD	1.59552	0.544286	4.05712	2.20174	0.945062	4.3431	0.450708	0.158625	1.23748	694	NO
5525	Rodentia	Cricetidae	Cricetulus kamensis	LC	14.0912	2.07063	18.4924	14.688	2.93813	18.5475	0.450437	0.127002	1.06364	638	NO
6090	Rodentia	Sciuridae	Cynomys parvidens	EN	0.89798	0.718547	1.09267	0.901128	0.719227	1.09449	0.449869	0.32784	0.571494	966	YES
12827	Rodentia	Sciuridae	Marmota menzbieri	VU	1.78857	1.46136	2.16665	1.89641	1.5558	2.24111	0.449668	0.356569	0.55544	978	YES
NA	Chiroptera	Vespertilionidae	Myotis yesoensis	NA	1.77073	0.512934	4.44912	2.03467	0.708574	4.52783	0.449515	0.128222	1.26661	646	NO
13242	Artiodactyla	Ziphiidae	Mesoplodon bowdoini	DD	1.1731	0.442875	2.39035	2.1085	1.0846	3.57842	0.449144	0.176094	1.13385	705	NO
13962	Rodentia	Muridae	Mus goundae	DD	1.42849	0.566456	3.12772	1.77519	0.810393	3.49495	0.449043	0.161178	1.08669	691	NO
2358	Rodentia	Sciuridae	Atlantoxerus getulus	LC	8.36433	7.39825	9.35222	8.36473	7.39871	9.35225	0.448691	0.257645	0.628478	808	NO
10973	Chiroptera	Vespertilionidae	Kerivoula flora	VU	1.4607	0.590235	3.28454	1.91396	0.900354	3.79851	0.448682	0.210357	0.912507	751	NO
136449	Dasyuromorpha	Dasyuridae	Myoictis leucura	DD	2.09719	1.69783	2.51928	2.14244	1.74986	2.5727	0.448652	0.199603	1.18621	734	NO
3554	Primates	Pitheciidae	Plecturocebus olallae	EN	0.666583	0.273595	1.45595	0.913647	0.430865	1.77349	0.448473	0.209914	0.887485	748	NO
12074	Rodentia	Heteromyidae	Heteromys irroratus	LC	8.27977	7.53415	9.11395	8.28351	7.53892	9.11933	0.448428	0.251951	0.6287	808	NO
44917	Chiroptera	Vespertilionidae	Neoromicia brunnea	NT	2.35291	1.53657	3.06137	3.65168	2.41855	4.60686	0.44784	0.304342	0.605341	845	NO
198920	Artiodactyla	Phocoenidae	Neophocaena phocaenoides	VU	0.187802	0.111661	0.295197	1.89498	1.5791	2.26923	0.447531	0.362701	0.567012	972	YES
NA	Lagomorpha	Ochotonidae	Ochotona sikimaria	NA	2.03067	0.642532	4.9356	2.28443	0.861401	4.95571	0.447193	0.138391	1.20627	673	NO
41488	Eulipotyphla	Talpidae	Dymecodon pilirostris	LC	7.54343	6.55053	8.67314	8.19596	7.17488	9.33716	0.447042	0.252981	0.608048	798	NO
13696	Didelphimorphia	Didelphidae	Monodelphis kunsi	LC	8.5258	7.40655	9.61146	8.6518	7.70314	9.65821	0.44662	0.239277	0.649716	778	NO
4768	Afrosoricida	Chrysochloridae	Chlorotalpa duthieae	VU	1.46957	0.873908	2.36351	1.86698	1.26556	2.75485	0.445602	0.301104	0.668737	894	NO
NA	Eulipotyphla	Talpidae	Euroscaptor kuznetsovi	NA	1.70449	0.549779	4.42001	1.96458	0.740443	4.67735	0.44535	0.121357	1.26776	663	NO
13887	Chiroptera	Molossidae	Mormopterus phrudus	VU	1.47892	0.497414	3.39237	1.87365	0.798759	3.77761	0.445301	0.181609	0.876647	727	NO
88087329	Chiroptera	Molossidae	Molossus alvarezi	DD	1.57112	0.561451	3.51778	1.96841	0.894844	3.91857	0.445294	0.140168	1.26781	668	NO
10886	Rodentia	Cricetidae	Isthmomys flavidus	NT	2.67848	0.930554	5.94352	3.40132	1.66171	6.47013	0.444765	0.20609	0.829537	746	NO
8004	Rodentia	Erethizontidae	Erethizon dorsatum	LC	8.03004	7.29314	8.89411	8.03004	7.29314	8.89411	0.444551	0.266267	0.609591	818	NO
136259	Eulipotyphla	Soricidae	Chodsigoa caovansunga	DD	1.95713	0.722561	3.4959	2.44614	1.12006	3.63375	0.444422	0.169248	1.07883	702	NO
46675319	Rodentia	Cricetidae	Thomasomys andersoni	DD	1.63403	0.494677	4.06438	1.98195	0.889642	4.288	0.444245	0.151923	1.12627	672	NO
NA	Artiodactyla	Camelidae	Lama pacos	NA	1.99543	1.67488	2.27757	2.0169	1.69213	2.32911	0.444125	0.194771	1.08892	724	NO
NA	Rodentia	Sciuridae	Petaurista albiventer	NA	1.7748	1.3096	2.20742	2.15053	1.59868	2.67629	0.443602	0.18621	1.09615	714	NO
NA	Rodentia	Cricetidae	Akodon baliolus	NA	1.86081	0.606064	4.41047	2.11862	0.77839	4.60065	0.44344	0.136772	1.46059	667	NO
14026	Carnivora	Mustelidae	Mustela felipei	VU	1.84384	1.49487	2.17348	1.87444	1.53848	2.19882	0.44344	0.347378	0.552686	942	NO
NA	Rodentia	Muridae	Mus lepidoides	NA	1.70627	0.529709	4.22553	1.93529	0.74823	4.53176	0.442904	0.119006	1.39668	651	NO
19601	Chiroptera	Rhinopomatidae	Rhinopoma macinnesi	DD	1.52224	0.53123	3.76409	2.1827	0.828669	4.01016	0.442524	0.125804	1.27851	656	NO
NA	Rodentia	Cricetidae	Phyllotis stenops	NA	2.06781	0.553657	4.21123	2.2724	0.795122	4.34041	0.442479	0.137691	1.30256	673	NO
85568289	Chiroptera	Vespertilionidae	Myotis borneoensis	DD	1.95986	0.606747	4.57032	2.17464	0.813923	4.77544	0.442418	0.116848	1.28435	634	NO
14541	Dasyuromorpha	Dasyuridae	Neophascogale lorentzii	LC	8.05756	7.39714	8.84588	8.07109	7.40973	8.85521	0.44228	0.259626	0.604273	808	NO
NA	Chiroptera	Hipposideridae	Hipposideros parnabyi	NA	1.82756	0.491041	5.0909	2.12597	0.702847	5.23734	0.442236	0.114401	1.50093	652	NO
41287	Lagomorpha	Leporidae	Lepus starcki	LC	8.78894	7.25112	10.3406	8.78894	7.25415	10.3406	0.442133	0.187846	0.656645	731	NO
112042073	Eulipotyphla	Soricidae	Myosorex kabogoensis	DD	1.06507	0.437924	2.58006	2.05317	1.03111	3.869	0.44205	0.17251	1.11007	701	NO
136407	Rodentia	Echimyidae	Trinomys eliasi	NT	1.66802	1.29813	2.08866	3.42112	2.44514	5.72606	0.441916	0.300504	0.720387	925	NO
18654	Chiroptera	Pteropodidae	Ptenochirus minor	LC	7.6888	7.0645	8.47055	7.6888	7.0645	8.47055	0.441852	0.234352	0.585361	787	NO
15087	Rodentia	Octodontidae	Octodon bridgesi	VU	1.46462	1.0043	1.91875	1.85773	1.53756	2.29162	0.441415	0.34836	0.558374	979	YES
45092	Rodentia	Muridae	Mastomys kollmannspergeri	LC	8.29518	7.58499	8.91397	8.29518	7.59122	8.91397	0.440826	0.216209	0.614328	759	NO
NA	Rodentia	Spalacidae	Eospalax baileyi	NA	1.93125	0.722423	3.91328	2.2288	1.0225	4.05122	0.4406	0.13648	1.1654	659	NO
11149	Rodentia	Chinchillidae	Lagidium wolffsohni	DD	1.62406	1.24464	2.04175	1.84392	1.45513	2.28048	0.440517	0.19002	1.0817	714	NO
88159599	Chiroptera	Phyllostomidae	Sturnira koopmanhilli	DD	1.81554	1.42494	2.16649	1.87665	1.51993	2.21144	0.440344	0.189962	1.07718	722	NO
20218	Rodentia	Cricetidae	Sigmodon peruanus	LC	9.16118	7.48417	10.0531	9.23121	7.90114	10.0664	0.44028	0.226471	0.661323	770	NO
42655	Rodentia	Spalacidae	Spalax zemni	VU	1.48459	1.00763	1.94074	1.92545	1.40913	2.36537	0.44018	0.31561	0.583477	886	NO
NA	Dasyuromorpha	Dasyuridae	Antechinus arktos	NA	1.81531	0.843237	3.59043	2.16658	1.12083	3.85644	0.440157	0.169744	1.20104	705	NO
2354	Rodentia	Hystricidae	Atherurus macrourus	LC	7.85328	7.06175	8.72448	7.85328	7.06175	8.72448	0.439937	0.248085	0.593403	797	NO
88149216	Chiroptera	Phyllostomidae	Lophostoma kalkoae	DD	1.78159	0.729655	3.83351	1.97081	0.892155	3.95437	0.439875	0.144591	1.13801	677	NO
42663	Macroscelidea	Macroscelididae	Petrosaltator rozeti	LC	9.04057	5.29087	11.797	9.65222	6.65998	12.3341	0.439691	0.21376	0.746827	757	NO
85342605	Chiroptera	Vespertilionidae	Myotis annatessae	DD	1.86223	0.545728	4.82677	2.18105	0.731257	4.89732	0.439522	0.130227	1.42977	671	NO
44195	Chiroptera	Vespertilionidae	Hypsugo vordermanni	DD	1.40229	0.54154	3.33894	1.93751	0.925738	3.99013	0.439266	0.150133	1.23433	672	NO
NA	Chiroptera	Vespertilionidae	Myotis attenboroughi	NA	1.8653	0.541053	4.81914	2.1294	0.822527	5.05552	0.439256	0.125747	1.29144	647	NO
18261	Primates	Cercopithecidae	Piliocolobus langi	EN	0.484769	0.11098	1.50247	0.902943	0.359538	2.27872	0.438452	0.16558	1.08609	706	NO
NA	Rodentia	Cricetidae	Microtus hartingi	NA	2.06842	0.627681	4.39674	2.20643	0.794167	4.44605	0.438428	0.140055	1.22137	662	NO
NA	Chiroptera	Vespertilionidae	Myotis abei	NA	1.91801	0.588509	4.58895	2.15209	0.765398	4.85717	0.438386	0.128529	1.36925	679	NO
2466	Rodentia	Cricetidae	Baiomys taylori	LC	7.2998	6.60404	8.07346	7.75193	7.05336	8.50648	0.43836	0.24481	0.583993	801	NO
NA	Rodentia	Heteromyidae	Perognathus mollipilosus	NA	1.99053	0.571758	4.97064	2.05343	0.684597	5.00954	0.438058	0.123473	1.31548	647	NO
88159664	Chiroptera	Phyllostomidae	Sturnira perla	DD	1.96574	1.6726	2.24625	1.98977	1.70963	2.27249	0.437811	0.207628	1.03106	751	NO
5797	Rodentia	Ctenomyidae	Ctenomys azarae	EN	0.912724	0.686322	1.12633	0.932318	0.750257	1.1399	0.437686	0.331426	0.574927	923	NO
136384	Primates	Lemuridae	Hapalemur meridionalis	VU	0.794023	0.350729	1.5699	1.76132	1.25181	3.07587	0.437135	0.285559	0.738377	900	NO
7668	Chiroptera	Emballonuridae	Emballonura raffrayana	LC	4.44851	1.74757	7.85467	8.74476	6.5244	10.8506	0.436978	0.225299	0.67624	773	NO
NA	Chiroptera	Vespertilionidae	Myotis hosonoi	NA	1.888	0.550893	4.84102	2.28768	0.784328	4.94256	0.436348	0.117692	1.27324	659	NO
NA	Rodentia	Muridae	Otomys zinki	NA	1.82683	1.43017	2.1648	2.05945	1.67211	2.44217	0.435847	0.190313	1.0469	725	NO
14604	Artiodactyla	Bovidae	Neotragus moschatus	LC	7.79538	6.78167	8.68796	8.03464	7.00285	8.91404	0.435695	0.239097	0.585266	794	NO
136331	Rodentia	Octodontidae	Aconaemys porteri	DD	2.0761	1.66113	2.53144	2.08809	1.67225	2.54194	0.435326	0.207615	1.03902	743	NO
136350	Chiroptera	Emballonuridae	Centronycteris centralis	LC	7.21449	6.31065	8.16884	7.66271	6.78284	8.65869	0.43532	0.249748	0.588371	797	NO
NA	Rodentia	Cricetidae	Gyldenstolpia planaltensis	NA	0.621921	0.201871	1.51225	2.04435	1.04405	3.74164	0.434667	0.16312	1.18837	697	NO
136752	Chiroptera	Miniopteridae	Miniopterus griveaudi	DD	2.32104	0.992792	2.99935	2.40003	1.36408	3.02704	0.434433	0.184084	1.08471	720	NO
88813572	Rodentia	Sciuridae	Funambulus sublineatus	VU	1.49404	0.549946	3.44642	1.80825	0.860349	3.65303	0.434359	0.207512	0.868708	747	NO
NA	Rodentia	Cricetidae	Neodon nyalamensis	NA	2.1802	0.729398	4.15158	2.29405	0.881434	4.2023	0.434354	0.140593	1.31381	663	NO
20425	Artiodactyla	Delphinidae	Sousa teuszii	CR	0.343002	0.126165	0.697617	0.468628	0.262875	0.776156	0.434153	0.237549	0.704945	786	NO
18113	Rodentia	Muridae	Praomys hartwigi	VU	1.05445	0.84998	1.26408	1.8644	1.57826	2.10257	0.43413	0.357769	0.52614	966	YES
NA	Chiroptera	Vespertilionidae	Plecotus gaisleri	NA	1.7685	0.453945	5.00739	2.09154	0.743391	5.1499	0.433522	0.120956	1.39043	652	NO
4112	Chiroptera	Emballonuridae	Centronycteris maximiliani	LC	7.21449	6.31065	8.16884	7.6483	6.81595	8.65193	0.433248	0.245793	0.587645	800	NO
NA	Eulipotyphla	Soricidae	Myosorex meesteri	NA	1.02741	0.392344	2.48889	1.87155	0.904306	3.71495	0.433241	0.159884	1.12915	689	NO
15452	Carnivora	Felidae	Leopardus jacobita	EN	0.870483	0.49962	1.30318	0.897866	0.563205	1.31993	0.433113	0.268787	0.646728	817	NO
40551	Dasyuromorpha	Dasyuridae	Sminthopsis bindi	NT	0.66787	0.444789	0.953183	3.40143	2.9187	3.91309	0.432946	0.360715	0.513067	998	NO
2475	Artiodactyla	Balaenopteridae	Balaenoptera borealis	EN	0.863387	0.624244	1.09555	0.914232	0.675606	1.13722	0.43292	0.326801	0.576538	935	NO
41269	Lagomorpha	Ochotonidae	Ochotona rufescens	LC	8.41967	7.23078	9.28523	8.43476	7.31138	9.29975	0.43263	0.211882	0.629143	753	NO
NA	Rodentia	Echimyidae	Thrichomys fosteri	NA	1.89877	1.57471	2.23984	1.91488	1.59109	2.25269	0.432599	0.201384	1.0558	735	NO
8998	Carnivora	Viverridae	Genetta cristata	VU	1.82251	1.45334	2.19287	1.86205	1.52405	2.21794	0.43247	0.33689	0.547046	917	NO
88120333	Chiroptera	Phyllostomidae	Micronycteris buriri	DD	1.89728	1.60391	2.19456	1.90013	1.61021	2.19737	0.432361	0.198189	1.08948	727	NO
39992	Primates	Cercopithecidae	Piliocolobus kirkii	EN	0.479599	0.169893	1.28672	0.886517	0.411008	1.94443	0.43213	0.196008	0.938829	727	NO
14603	Artiodactyla	Bovidae	Neotragus batesi	LC	7.79538	6.78167	8.68796	8.04096	7.03739	8.90498	0.432122	0.241896	0.604351	789	NO
85181182	Chiroptera	Vespertilionidae	Barbastella leucomelas	LC	9.3449	3.75776	10.8254	9.66119	6.57027	10.9623	0.431995	0.198023	0.687777	740	NO
NA	Rodentia	Muridae	Niviventer bukit	NA	1.98088	0.698225	3.8403	2.18313	0.870406	3.92468	0.431231	0.139468	1.18779	681	NO
NA	Chiroptera	Vespertilionidae	Pipistrellus dhofarensis	NA	1.86078	0.493069	5.22404	2.17078	0.676533	5.36835	0.430983	0.103518	1.56955	639	NO
13144	Rodentia	Sciuridae	Menetes berdmorei	LC	8.08021	6.26548	9.60528	8.67502	7.1038	10.0238	0.430747	0.235865	0.642659	779	NO
NA	Rodentia	Cricetidae	Phyllotis occidens	NA	1.877	0.685227	4.11155	2.18286	0.872465	4.28715	0.430628	0.124033	1.2504	645	NO
3570	Primates	Cebidae	Callithrix aurita	EN	0.597889	0.357497	0.867451	0.911537	0.531769	1.33081	0.430539	0.254618	0.661414	807	NO
NA	Chiroptera	Hipposideridae	Macronycteris cryptovalorona	NA	1.71758	0.569643	4.95647	2.00857	0.81703	5.12298	0.430497	0.131014	1.35005	662	NO
1591	Dasyuromorpha	Dasyuridae	Murexia melanurus	LC	7.89458	7.19352	8.62572	7.91392	7.19887	8.63742	0.430093	0.232714	0.603007	781	NO
NA	Rodentia	Cricetidae	Megalomys georginae	NA	1.8159	0.553158	5.03337	2.05128	0.739775	5.21684	0.429496	0.138252	1.28427	673	NO
13384	Chiroptera	Phyllostomidae	Glyphonycteris sylvestris	LC	9.00398	2.61131	11.1038	9.74074	5.95824	11.3845	0.429093	0.174948	0.723527	704	NO
56003281	Artiodactyla	Cervidae	Alces alces	LC	7.71014	6.97456	8.45181	7.71269	6.9749	8.45233	0.429051	0.252906	0.579491	800	NO
13975	Rodentia	Muridae	Mus oubanguii	DD	1.35643	0.525208	3.0245	1.78181	0.806182	3.34538	0.428916	0.143838	1.0418	661	NO
88150313	Chiroptera	Phyllostomidae	Lonchophylla fornicata	DD	1.37675	0.554664	3.24036	1.93649	0.856693	3.7052	0.428814	0.141124	1.06181	668	NO
NA	Rodentia	Cricetidae	Sigmodon zanjonensis	NA	1.98423	0.541613	4.97345	2.22897	0.77013	5.09892	0.428213	0.116731	1.34172	651	NO
NA	Chiroptera	Vespertilionidae	Plecotus kozlovi	NA	1.75169	0.551871	4.62876	2.1134	0.839095	4.7674	0.427915	0.119006	1.34314	654	NO
162336422	Primates	Tarsiidae	Tarsius spectrumgurskyae	VU	1.16453	0.338937	3.78724	1.76793	0.821816	5.10136	0.427848	0.118949	1.2983	733	NO
39833	Primates	Cercopithecidae	Semnopithecus ajax	EN	0.609563	0.267161	1.18809	0.895687	0.516302	1.50373	0.427145	0.25893	0.739703	818	NO
4162	Artiodactyla	Delphinidae	Cephalorhynchus hectori	EN	0.854519	0.628889	1.05606	0.904659	0.687145	1.09627	0.427089	0.318355	0.563409	954	YES
88017638	Chiroptera	Mormoopidae	Pteronotus parnellii	LC	12.2213	2.3639	15.2915	12.9255	4.79188	15.3278	0.426834	0.147217	0.878578	687	NO
15629	Rodentia	Cricetidae	Osgoodomys banderanus	LC	8.274	5.84137	9.18158	8.49776	7.47644	9.24629	0.426797	0.21993	0.636978	764	NO
42607	Rodentia	Heteromyidae	Microdipodops pallidus	LC	7.36845	6.49495	8.22059	7.684	6.80554	8.5398	0.426733	0.249525	0.589469	795	NO
136373	Chiroptera	Pteropodidae	Pteropus capistratus	NT	3.38353	1.1365	4.13139	3.50822	2.20856	4.15147	0.426552	0.273704	0.535738	835	NO
40534	Dasyuromorpha	Dasyuridae	Planigale ingrami	LC	8.71886	7.04553	10.0106	8.72044	7.06731	10.0142	0.426548	0.1821	0.668729	713	NO
39957	Primates	Atelidae	Alouatta belzebul	VU	1.81332	0.900944	2.28886	1.86518	1.19647	2.31124	0.426155	0.271003	0.554121	808	NO
NA	Rodentia	Cricetidae	Calomys frida	NA	1.86567	0.508457	4.65519	2.13207	0.768657	4.96917	0.425977	0.11582	1.36894	654	NO
136608	Eulipotyphla	Soricidae	Sorex neomexicanus	DD	2.30383	1.57438	2.7839	2.35695	1.74574	2.81158	0.425836	0.188455	1.13089	721	NO
42697	Primates	Cebidae	Sapajus robustus	EN	0.883713	0.66881	1.09716	0.884881	0.670286	1.09737	0.425238	0.307408	0.55511	897	NO
6786	Rodentia	Caviidae	Dolichotis salinicola	LC	7.43215	6.44749	8.5223	8.20394	7.27178	9.2193	0.425069	0.246357	0.607074	789	NO
NA	Eulipotyphla	Talpidae	Talpa aquitania	NA	1.97857	0.611864	3.86059	2.2448	0.798554	3.97004	0.42484	0.132187	1.15889	665	NO
136290	Artiodactyla	Cervidae	Mazama temama	DD	1.84267	1.54885	2.20077	1.85203	1.5663	2.21579	0.424688	0.194646	1.04471	729	NO
18709	Chiroptera	Mormoopidae	Pteronotus personatus	LC	10.2284	2.56819	12.6991	10.6591	4.76479	12.7669	0.424575	0.158778	0.738672	687	NO
15803	Artiodactyla	Cervidae	Ozotoceros bezoarticus	NT	3.33111	2.84619	3.75256	3.35671	2.90116	3.79284	0.424174	0.347632	0.507657	945	NO
162369593	Primates	Tarsiidae	Tarsius fuscus	VU	1.10545	0.334997	3.88581	1.77246	0.762469	5.29907	0.424134	0.127017	1.3447	719	NO
136352	Rodentia	Cricetidae	Neacomys paracou	LC	8.60363	7.5551	9.30338	8.61265	7.67812	9.32878	0.423319	0.192016	0.628025	734	NO
136306	Chiroptera	Vespertilionidae	Lasiurus degelidus	VU	1.43787	0.517909	3.07741	1.83356	0.828716	3.43861	0.423214	0.190559	0.830306	722	NO
21318	Chiroptera	Molossidae	Tadarida ventralis	DD	1.559	0.576167	3.61684	1.99566	0.909176	4.12776	0.422834	0.143811	1.22877	678	NO
136538	Peramelemorphia	Peramelidae	Microperoryctes aplini	VU	1.53055	0.614794	3.13982	1.76371	0.846577	3.22477	0.421507	0.195182	0.797132	728	NO
2461	Artiodactyla	Suidae	Babyrousa babyrussa	VU	1.10719	0.714299	1.52218	1.78032	1.46274	2.1204	0.421353	0.333063	0.53988	967	YES
45094	Rodentia	Muridae	Praomys daltoni	LC	7.99058	7.36416	8.56924	7.99058	7.36416	8.56924	0.421331	0.213404	0.57149	751	NO
10957	Rodentia	Echimyidae	Kannabateomys amblyonyx	LC	7.59866	6.7522	8.47382	7.72255	6.90088	8.59401	0.42124	0.223047	0.59263	769	NO
136754	Chiroptera	Vespertilionidae	Dasypterus insularis	VU	1.39305	0.444895	3.37669	1.77197	0.771884	3.74296	0.421214	0.176553	0.9252	708	NO
21147	Eulipotyphla	Soricidae	Suncus montanus	VU	1.63621	0.974911	2.2795	1.82892	1.26601	2.35992	0.421159	0.288239	0.581145	871	NO
17328	Chiroptera	Vespertilionidae	Hypsugo arabicus	DD	1.36657	0.566802	3.2806	1.84606	0.973656	4.00793	0.420992	0.145708	1.17913	674	NO
21517	Rodentia	Muridae	Gerbilliscus nigricaudus	LC	8.86231	7.70137	9.67141	8.89457	7.79981	9.70937	0.420628	0.186873	0.650847	728	NO
NA	Rodentia	Sciuridae	Sundasciurus tahan	NA	2.10881	0.500275	5.60203	2.28835	0.646921	5.62314	0.420485	0.117677	1.44961	638	NO
NA	Rodentia	Cricetidae	Andalgalomys roigi	NA	2.01159	1.00442	3.25831	2.187	1.19032	3.35901	0.420296	0.181658	1.04052	712	NO
22044	Primates	Cercopithecidae	Trachypithecus laotum	EN	0.508131	0.36294	0.667114	0.854197	0.62885	1.09838	0.420252	0.146145	0.26729	885	NO
41550	Primates	Pitheciidae	Plecturocebus modestus	EN	0.680473	0.264056	1.39507	0.865202	0.428938	1.69915	0.420242	0.20865	0.827113	748	NO
4681	Rodentia	Muridae	Chiropodomys karlkoopmani	VU	1.33461	0.540293	2.97512	1.79451	0.921486	3.66199	0.419987	0.208215	0.894996	751	NO
2861	Rodentia	Cricetidae	Necromys punctulatus	DD	1.69202	0.596471	2.99577	1.83808	0.860371	3.15283	0.419894	0.130533	1.02306	648	NO
NA	Chiroptera	Vespertilionidae	Myotis bartelsi	NA	1.67705	0.528455	4.35715	1.9368	0.720984	4.56517	0.419745	0.112198	1.25941	632	NO
10598	Chiroptera	Phyllostomidae	Hylonycteris underwoodi	LC	7.8306	6.99191	8.59281	7.83941	7.0229	8.61077	0.419564	0.24308	0.583323	775	NO
18365	Rodentia	Sciuridae	Prosciurillus weberi	EN	0.760294	0.264236	1.76185	0.87534	0.334725	1.86211	0.419168	0.166406	0.895593	697	NO
23326	Rodentia	Muridae	Zyzomys maini	VU	1.05275	0.473083	2.2547	1.81175	0.887017	3.19851	0.418838	0.210729	0.786316	758	NO
17346	Chiroptera	Vespertilionidae	Hypsugo kitcheneri	DD	1.33922	0.516889	3.12868	1.84395	0.891345	3.8387	0.418505	0.138476	1.09314	646	NO
14660	Rodentia	Muridae	Nesokia bunnii	EN	0.790536	0.320603	1.50873	0.873037	0.442776	1.59937	0.418319	0.20561	0.795805	738	NO
NA	Rodentia	Sciuridae	Petaurista yunanensis	NA	1.71974	1.30257	2.15133	2.11321	1.58291	2.66602	0.418099	0.187824	1.11154	717	NO
NA	Rodentia	Muridae	Niviventer lotipes	NA	1.92492	0.627042	3.80419	2.13729	0.798017	3.86601	0.418057	0.128252	1.07863	652	NO
NA	Chiroptera	Vespertilionidae	Myotis oxygnathus	NA	1.69687	0.545402	4.03357	2.01966	0.739568	4.29515	0.417698	0.114182	1.26387	648	NO
4081	Primates	Cebidae	Cebus aequatorialis	CR	0.380133	0.0969896	0.923474	0.469771	0.153608	0.997293	0.417505	0.137545	0.901377	678	NO
17358	Chiroptera	Vespertilionidae	Pipistrellus permixtus	DD	1.40838	0.524836	3.37916	1.95074	0.916892	3.90663	0.416943	0.153223	1.20345	673	NO
136446	Artiodactyla	Suidae	Babyrousa celebensis	VU	1.07918	0.668932	1.50595	1.77666	1.41366	2.11976	0.416921	0.320356	0.539401	966	YES
8700	Rodentia	Sciuridae	Funambulus layardi	VU	1.42788	0.531209	3.15771	1.74483	0.881875	3.44731	0.416819	0.201692	0.829091	740	NO
112465222	Rodentia	Cricetidae	Microtus elbeyli	DD	2.06029	0.656168	4.16371	2.1921	0.810542	4.21924	0.416788	0.126008	1.23943	669	NO
NA	Chiroptera	Vespertilionidae	Myotis pilosatibialis	NA	1.87018	0.524824	4.48479	2.13658	0.745772	4.66236	0.416201	0.12536	1.13947	645	NO
4414	Chiroptera	Vespertilionidae	Chalinolobus dwyeri	VU	1.38736	0.536968	3.13545	1.84082	0.912455	3.76877	0.415781	0.111352	0.503712	748	NO
20950	Chiroptera	Phyllostomidae	Sturnira bidens	LC	8.41927	7.34971	9.25138	8.45378	7.52856	9.26166	0.415449	0.203688	0.624301	744	NO
9128	Rodentia	Muridae	Gerbillus hesperinus	EN	0.608943	0.414551	0.829072	0.891457	0.604445	1.15435	0.415407	0.289808	0.577979	864	NO
40641	Diprotodontia	Pseudocheiridae	Pseudochirulus schlegeli	VU	1.6074	0.723498	3.07622	1.77384	0.878067	3.28516	0.41516	0.204174	0.794913	742	NO
NA	Chiroptera	Vespertilionidae	Myotis hyrcanicus	NA	1.70227	0.566539	4.27781	2.01469	0.726365	4.47938	0.41502	0.111166	1.23814	638	NO
17347	Chiroptera	Vespertilionidae	Hypsugo lophurus	DD	1.49643	0.565851	3.31595	1.92134	0.885882	3.93095	0.414965	0.150688	1.18172	679	NO
12427	Carnivora	Mustelidae	Lutrogale perspicillata	VU	1.56356	1.13603	1.91228	1.79179	1.29133	2.12444	0.414921	0.294017	0.527754	868	NO
42661	Macroscelidea	Macroscelididae	Elephantulus intufi	LC	7.64649	4.78003	10.2793	8.21213	5.89792	10.7986	0.414901	0.212623	0.647827	759	NO
18256	Primates	Cercopithecidae	Piliocolobus tephrosceles	EN	0.471964	0.100694	1.50805	0.883393	0.329038	2.10809	0.41409	0.162778	1.0071	687	NO
NA	Perissodactyla	Equidae	Equus asinus	NA	1.88709	0.602187	3.10679	2.41827	1.25525	3.39491	0.41408	0.158363	1.2023	686	NO
6982	Rodentia	Echimyidae	Phyllomys lamarum	DD	1.81792	1.29397	2.29009	1.93382	1.51785	2.37396	0.413973	0.19765	1.02582	730	NO
19800	Chiroptera	Emballonuridae	Saccolaimus mixtus	NT	2.98827	1.13887	6.67189	3.28498	1.38602	6.88613	0.413208	0.176158	0.866345	703	NO
42606	Rodentia	Heteromyidae	Microdipodops megacephalus	LC	7.36845	6.49495	8.22059	7.69524	6.80149	8.54919	0.413207	0.244962	0.566464	798	NO
45954401	Eulipotyphla	Soricidae	Surdisorex schlitteri	DD	1.30404	0.584233	3.03425	1.99123	1.00238	3.82584	0.413141	0.152658	1.07956	677	NO
4649	Eulipotyphla	Soricidae	Crossogale sumatrana	DD	1.30456	0.425749	2.67935	1.99587	0.844597	4.00197	0.412857	0.126207	1.19358	649	NO
23076	Rodentia	Cricetidae	Wiedomys pyrrhorhinos	LC	4.97336	4.39578	5.70489	7.22294	5.92591	9.83587	0.412742	0.248273	0.598351	799	NO
2891	Artiodactyla	Bovidae	Bos frontalis	VU	0.883663	0.667731	1.10743	1.7343	1.45248	2.0118	0.412635	0.331263	0.49977	982	YES
136493	Rodentia	Muridae	Uromys siebersi	DD	1.07685	0.43616	2.28729	1.9255	0.978015	3.65926	0.412594	0.157634	1.03948	678	NO
10126	Chiroptera	Hipposideridae	Doryrhina cyclops	LC	11.1238	1.95379	14.0597	11.6121	3.57249	14.1585	0.412439	0.13285	0.846399	666	NO
13389	Peramelemorphia	Peramelidae	Microperoryctes murina	VU	1.58274	0.559231	2.96636	1.78765	0.7656	3.11867	0.412357	0.190344	0.758805	718	NO
92441853	Rodentia	Muridae	Hyorhinomys stuempkei	DD	1.54251	0.46164	4.68058	1.80305	0.680132	4.85333	0.411865	0.121379	1.31132	652	NO
118355453	Primates	Hylobatidae	Hoolock leuconedys	VU	0.691447	0.347836	0.988367	1.72721	1.44719	2.08014	0.411786	0.327712	0.513055	977	YES
19407	Rodentia	Cricetidae	Reithrodontomys fulvescens	LC	8.87932	6.41173	9.67995	8.92588	7.52878	9.725	0.411778	0.190184	0.659768	723	NO
NA	Rodentia	Ctenomyidae	Ctenomys andersoni	NA	1.67452	0.980506	2.13983	1.89512	1.33534	2.34747	0.411747	0.172573	1.03823	697	NO
6662	Rodentia	Echimyidae	Diplomys caniceps	DD	1.45937	0.574915	2.74421	1.94687	1.17585	3.23365	0.411441	0.178088	1.04902	705	NO
4229	Primates	Cercopithecidae	Cercopithecus sclateri	EN	0.627272	0.285802	1.35843	0.843506	0.433919	1.52176	0.411401	0.20871	0.77224	749	NO
2465	Rodentia	Cricetidae	Baiomys musculus	LC	7.30092	6.61408	8.07346	7.75875	7.07154	8.57947	0.411247	0.241541	0.585129	779	NO
19867	Rodentia	Dipodidae	Salpingotus pallidus	DD	1.44152	0.566618	3.05911	1.83707	0.848148	3.67077	0.411223	0.136134	1.13292	650	NO
48637280	Carnivora	Procyonidae	Bassaricyon neblina	NT	3.16237	2.72487	3.65817	3.16392	2.72522	3.65871	0.411119	0.340511	0.480262	992	NO
NA	Chiroptera	Natalidae	Natalus saturatus	NA	2.37341	0.926355	3.17591	2.39868	1.18403	3.18199	0.410833	0.172492	1.13806	699	NO
19403	Rodentia	Cricetidae	Reithrodontomys burti	DD	1.14803	0.452643	2.85964	1.76271	0.807415	3.36052	0.410612	0.131484	1.09965	659	NO
NA	Chiroptera	Phyllostomidae	Vampyressa sinchi	NA	1.75391	0.637801	3.54922	2.12428	1.01645	3.84726	0.410303	0.149474	1.06582	674	NO
6987	Rodentia	Echimyidae	Echimys saturnus	DD	1.34221	0.586833	3.02271	1.88354	0.955814	3.48696	0.409924	0.157382	1.06356	678	NO
NA	Chiroptera	Vespertilionidae	Plecotus begognae	NA	1.75811	0.545846	4.93227	2.16099	0.738662	5.07925	0.409703	0.113341	1.21513	641	NO
1898	Rodentia	Muridae	Apodemus mystacinus	LC	11.2222	3.70154	12.3331	11.2347	4.73332	12.3375	0.409476	0.136684	0.794846	668	NO
18114	Rodentia	Muridae	Praomys delectorum	LC	6.25697	5.32535	7.26113	7.85387	6.4893	9.63823	0.409425	0.20897	0.594868	749	NO
21184	Chiroptera	Pteropodidae	Syconycteris carolinae	VU	1.51893	0.586045	3.91472	1.67037	0.794207	4.04891	0.409258	0.17743	0.945085	710	NO
14822	Rodentia	Muridae	Chiromyscus langbianis	LC	7.07803	6.48255	7.70975	7.12577	6.55657	7.74092	0.408855	0.250518	0.538709	796	NO
9632	Rodentia	Muridae	Haeromys pusillus	VU	0.940446	0.433528	2.06384	1.72941	0.939929	3.02203	0.408406	0.220692	0.727634	770	NO
41610	Carnivora	Herpestidae	Urva brachyura	NT	3.18818	2.72734	3.66663	3.20026	2.73692	3.6739	0.408207	0.327703	0.491161	906	NO
39960	Primates	Atelidae	Alouatta palliata	VU	1.23011	0.845757	1.55735	1.77221	1.22386	2.23343	0.407969	0.0397853	0.129756	846	NO
85200388	Chiroptera	Vespertilionidae	Eptesicus lobatus	DD	1.45775	0.560139	3.22878	1.93815	0.85586	3.94834	0.407852	0.137251	1.24163	663	NO
NA	Chiroptera	Vespertilionidae	Myotis weberi	NA	1.68496	0.467748	4.55955	2.04592	0.706244	4.63145	0.407783	0.117775	1.2324	645	NO
3649	Didelphimorphia	Didelphidae	Caluromys philander	LC	7.41457	6.56187	8.36594	7.43796	6.5763	8.40287	0.407565	0.23351	0.546474	773	NO
NA	Eulipotyphla	Talpidae	Euroscaptor orlovi	NA	1.67026	0.482716	4.52456	1.90383	0.652456	4.75431	0.407534	0.106865	1.21731	644	NO
41669	Carnivora	Phocidae	Pusa caspica	EN	0.850646	0.661762	1.013	0.861643	0.673114	1.01864	0.406896	0.317408	0.513793	946	NO
NA	Rodentia	Cricetidae	Phyllotis pearsoni	NA	1.97492	0.544145	4.15897	2.17033	0.762564	4.30924	0.40689	0.12774	1.28486	655	NO
556	Rodentia	Sciuridae	Aeromys tephromelas	DD	1.55269	0.602276	3.31256	1.94464	1.10353	3.65521	0.406838	0.167031	1.09076	705	NO
7935	Chiroptera	Vespertilionidae	Rhyneptesicus nasutus	LC	7.13869	1.59847	19.2429	11.6342	3.36081	19.4548	0.406649	0.129273	1.00699	654	NO
NA	Rodentia	Nesomyidae	Saccostomus umbriventer	NA	1.39662	0.50062	3.29722	1.75328	0.72757	3.70149	0.406629	0.120193	1.05767	653	NO
NA	Primates	Cheirogaleidae	Cheirogaleus minusculus	NA	0.867719	0.317811	1.91533	1.79448	0.861212	3.77927	0.406623	0.142476	1.13228	657	NO
15598	Rodentia	Cricetidae	Handleyomys intectus	LC	9.41447	4.05601	10.6433	9.43786	6.48899	10.6648	0.406595	0.163082	0.670646	696	NO
162336881	Primates	Tarsiidae	Tarsius supriatnai	VU	1.13598	0.337606	4.11272	1.71307	0.79259	4.98488	0.406134	0.139727	1.25044	712	NO
15975	Rodentia	Muridae	Papagomys armandvillei	NT	2.28447	0.962106	5.03565	3.19205	1.53494	6.0021	0.405426	0.204372	0.766413	741	NO
40539	Dasyuromorpha	Dasyuridae	Pseudantechinus woolleyae	LC	7.40044	6.59451	8.30974	7.40248	6.59518	8.31221	0.405197	0.221652	0.567221	767	NO
2396	Rodentia	Cricetidae	Loxodontomys micropus	LC	7.60021	6.83761	8.28219	7.63265	6.91051	8.30585	0.404927	0.199916	0.562817	737	NO
22571	Rodentia	Cricetidae	Tylomys fulviventer	DD	1.14451	0.475545	2.37554	1.8605	0.980997	3.54764	0.404678	0.138898	1.10511	660	NO
10608	Rodentia	Sciuridae	Hylopetes winstoni	DD	1.34804	0.521331	2.92576	1.80454	0.888668	3.28787	0.404369	0.15294	1.05638	679	NO
136687	Rodentia	Ctenomyidae	Ctenomys bergi	EN	0.613738	0.263574	1.22179	0.851934	0.428148	1.46838	0.404317	0.209026	0.730757	751	NO
9631	Rodentia	Muridae	Haeromys minahassae	VU	0.953682	0.414782	2.00156	1.75169	0.941816	3.03962	0.404223	0.222203	0.733419	769	NO
NA	Rodentia	Platacanthomyidae	Typhlomys chapensis	NA	1.30571	0.372301	3.369	1.9378	0.775262	4.32977	0.40415	0.132125	1.27456	655	NO
2434	Primates	Indriidae	Avahi laniger	VU	1.05005	0.391758	2.20563	1.73473	1.0802	2.48539	0.404125	0.24923	0.58144	817	NO
NA	Rodentia	Cricetidae	Abrothrix lanosa	NA	1.51501	1.16782	1.86173	1.84959	1.49108	2.18573	0.4039	0.179352	0.976242	711	NO
18716	Chiroptera	Pteropodidae	Pteropus anetianus	VU	1.70928	1.19022	2.07043	1.75638	1.39223	2.08202	0.403829	0.305283	0.530362	879	NO
88109476	Chiroptera	Phyllostomidae	Anoura cadenai	DD	1.84681	0.539209	4.8852	2.04453	0.709901	4.92371	0.40337	0.108588	1.18246	636	NO
18250	Primates	Cercopithecidae	Piliocolobus bouvieri	EN	0.443483	0.10578	1.44393	0.810662	0.302478	2.00016	0.403247	0.146605	0.973749	672	NO
29401	Rodentia	Cricetidae	Hylaeamys tatei	DD	1.39591	0.604298	2.68968	1.8231	1.0043	3.06891	0.403014	0.156893	0.990705	681	NO
62009	Afrosoricida	Chrysochloridae	Amblysomus septentrionalis	NT	3.12545	2.03062	4.03571	3.20842	2.26534	4.11404	0.402997	0.279927	0.539374	864	NO
10116	Chiroptera	Hipposideridae	Hipposideros calcaratus	LC	11.6007	1.86182	14.0348	11.9282	3.86227	14.0765	0.402951	0.151234	0.835189	672	NO
41706	Carnivora	Prionodontidae	Prionodon pardicolor	LC	6.53298	5.68199	7.48722	7.22857	6.39021	8.13313	0.402533	0.232797	0.54383	778	NO
12563	Primates	Cercopithecidae	Macaca tonkeana	VU	1.65675	1.41276	1.9246	1.72501	1.48671	1.97856	0.402123	0.326346	0.505044	964	YES
10602	Rodentia	Sciuridae	Hylopetes bartelsi	DD	1.40808	0.537897	2.87309	1.78657	0.93685	3.1293	0.402111	0.157171	1.02326	680	NO
18598	Rodentia	Cricetidae	Pseudoryzomys simplex	LC	7.24713	6.5702	7.95949	7.27145	6.61623	7.9645	0.401949	0.211325	0.558892	748	NO
41705	Carnivora	Prionodontidae	Prionodon linsang	LC	6.53298	5.68199	7.48722	7.19252	6.34314	8.1532	0.401916	0.230353	0.540932	778	NO
18554	Rodentia	Muridae	Pseudomys oralis	VU	1.46289	0.550171	2.96448	1.72508	0.79841	3.15916	0.40176	0.188257	0.737676	730	NO
8757	Rodentia	Sciuridae	Funisciurus bayonii	DD	1.41061	0.554545	3.37431	1.72004	0.760466	3.74707	0.401263	0.138164	1.02569	654	NO
13220	Rodentia	Cricetidae	Mesocricetus brandti	NT	2.91875	2.48697	3.35062	3.17284	2.76831	3.57707	0.400993	0.333141	0.485877	976	NO
11792	Lagomorpha	Leporidae	Lepus callotis	VU	1.71978	1.42886	2.02145	1.72014	1.43011	2.02238	0.400714	0.318831	0.503576	934	NO
13377	Chiroptera	Phyllostomidae	Glyphonycteris daviesi	LC	8.95285	2.75544	11.0359	9.63026	5.68873	11.2443	0.400573	0.177571	0.678316	702	NO
44166	Carnivora	Mustelidae	Aonyx cinereus	VU	1.52174	1.06386	1.89041	1.76408	1.24668	2.13676	0.400478	0.281976	0.511797	841	NO
NA	Rodentia	Muridae	Niviventer huang	NA	2.16543	0.660942	3.74875	2.27553	0.822673	3.77488	0.400429	0.134485	1.18469	655	NO
NA	Rodentia	Cricetidae	Calomys cerqueirai	NA	1.88426	1.59192	2.21052	1.88506	1.59854	2.21245	0.399408	0.179826	1.06491	712	NO
136303	Rodentia	Cricetidae	Lemmus portenkoi	DD	1.43482	0.545271	3.41958	1.69625	0.80421	3.57039	0.399233	0.132715	1.04956	667	NO
5084	Rodentia	Erethizontidae	Coendou nycthemera	DD	1.53506	1.12648	1.88358	1.89586	1.51901	2.29472	0.399167	0.18005	1.01049	701	NO
16667	Rodentia	Cricetidae	Peromyscus hooperi	LC	8.33379	3.35271	9.25135	8.55264	7.28809	9.3447	0.399154	0.205264	0.621179	745	NO
NA	Rodentia	Cricetidae	Nephelomys nimbosus	NA	1.54553	0.4623	4.04645	1.81818	0.604126	4.34743	0.399138	0.109926	1.06454	620	NO
NA	Eulipotyphla	Talpidae	Talpa transcaucasica	NA	2.01985	0.587318	3.98727	2.27041	0.752642	4.08243	0.398786	0.125838	1.05218	644	NO
13173	Rodentia	Muridae	Meriones zarudnyi	DD	1.34873	0.540753	3.00232	1.63978	0.758048	3.2815	0.398611	0.13297	1.00051	660	NO
136627	Chiroptera	Vespertilionidae	Lasiurus minor	VU	1.25886	0.417699	3.18805	1.69037	0.779819	3.4946	0.398537	0.181765	0.85906	702	NO
NA	Rodentia	Cricetidae	Microtus obscurus	NA	1.79939	0.59646	3.98648	2.01268	0.776096	4.12397	0.398493	0.119937	1.1503	639	NO
18252	Primates	Cercopithecidae	Piliocolobus foai	EN	0.436572	0.0931812	1.3903	0.822081	0.295309	1.92082	0.398423	0.140922	0.948621	656	NO
13221	Rodentia	Cricetidae	Mesocricetus newtoni	NT	2.90988	2.46291	3.3385	3.15398	2.76825	3.56947	0.398007	0.333408	0.4714	972	NO
136597	Rodentia	Erethizontidae	Coendou ichillus	DD	1.61968	1.24984	1.97857	1.65159	1.31035	1.99594	0.397977	0.167751	0.969371	711	NO
NA	Chiroptera	Vespertilionidae	Myotis ozensis	NA	1.61388	0.526066	4.24092	1.94163	0.708594	4.41795	0.397502	0.112225	1.17689	628	NO
NA	Rodentia	Muridae	Mus orangiae	NA	1.44224	0.539969	3.23136	1.75056	0.799352	3.63039	0.397338	0.138086	1.07505	669	NO
86051353	Rodentia	Octodontidae	Tympanoctomys kirchnerorum	DD	0.848206	0.353472	1.92344	1.60766	1.1657	2.4274	0.39701	0.168866	0.933551	686	NO
20496	Rodentia	Sciuridae	Spermophilus xanthoprymnus	NT	3.28191	2.72279	3.71809	3.29244	2.73149	3.7269	0.396929	0.318635	0.489903	883	NO
44921	Chiroptera	Vespertilionidae	Neoromicia helios	DD	1.36104	0.579891	2.90224	1.69068	0.839847	3.11433	0.396864	0.128347	0.970018	645	NO
NA	Eulipotyphla	Soricidae	Suncus niger	NA	1.53307	0.414173	3.81495	1.78842	0.694036	4.10932	0.396769	0.102693	1.21162	629	NO
17349	Chiroptera	Vespertilionidae	Hypsugo macrotis	DD	1.61193	0.571114	3.33024	2.11428	0.960274	4.02412	0.396724	0.147768	1.25912	659	NO
136678	Chiroptera	Vespertilionidae	Myotis dieteri	DD	1.29296	0.600744	2.47732	1.62984	0.868623	3.00224	0.39634	0.133254	0.93028	638	NO
136409	Chiroptera	Vespertilionidae	Murina hilgendorfi	LC	7.39556	6.26903	8.33318	7.57103	6.63267	8.40503	0.396167	0.197216	0.559277	735	NO
10636	Rodentia	Sciuridae	Hyosciurus ileile	VU	1.38871	0.549421	2.75186	1.71	0.913269	2.98457	0.395884	0.210723	0.726447	759	NO
NA	Rodentia	Muridae	Mus nitidulus	NA	1.6977	0.480138	4.39285	1.99326	0.718262	4.75217	0.395746	0.13234	1.37863	654	NO
10971	Chiroptera	Vespertilionidae	Kerivoula cuprosa	DD	1.4557	0.632597	3.00261	1.86524	0.906409	3.43299	0.39559	0.139542	1.10013	662	NO
22574	Rodentia	Cricetidae	Tylomys panamensis	DD	1.21522	0.498163	2.47718	1.80535	0.96884	3.25038	0.395323	0.128227	1.12787	641	NO
92363381	Rodentia	Muridae	Gracilimus radix	DD	1.74158	0.47961	4.42407	1.99765	0.651482	4.77867	0.395289	0.104313	1.37063	635	NO
13211	Rodentia	Muridae	Mesembriomys gouldii	VU	1.04494	0.463768	2.30155	1.61724	1.04735	2.76235	0.394994	0.245162	0.673572	814	NO
2353	Rodentia	Hystricidae	Atherurus africanus	LC	6.97381	6.19312	7.73466	6.97381	6.19312	7.73466	0.394989	0.218798	0.524951	760	NO
136461	Rodentia	Sciuridae	Funisciurus duchaillui	DD	1.4622	0.566653	3.19491	1.80933	0.822306	3.61147	0.394623	0.134672	1.05504	651	NO
21515	Rodentia	Muridae	Gerbilliscus kempi	LC	8.04902	7.08729	8.82538	8.05708	7.13634	8.82923	0.394455	0.207171	0.58518	747	NO
136309	Macroscelidea	Macroscelididae	Rhynchocyon udzungwensis	VU	1.49239	0.851238	2.18202	1.68651	1.09	2.35033	0.394212	0.256942	0.581552	814	NO
11500	Rodentia	Cricetidae	Lenoxus apicalis	LC	7.68043	6.85546	8.51311	7.69012	6.92136	8.53009	0.393926	0.218484	0.573769	758	NO
20334	Rodentia	Muridae	Solomys salamonis	DD	0.672997	0.27663	1.46397	1.76578	1.26064	2.42364	0.393903	0.181032	0.867879	716	NO
136820	Chiroptera	Vespertilionidae	Neoromicia malagasyensis	VU	1.11361	0.807683	1.46674	1.67774	1.20267	2.33764	0.393894	0.272596	0.577835	861	NO
40648	Primates	Cercopithecidae	Piliocolobus parmentieri	EN	0.423861	0.10622	1.35167	0.804444	0.301321	1.91481	0.393795	0.148065	0.950665	679	NO
13640	Chiroptera	Molossidae	Neoplatymops mattogrossensis	LC	8.15374	3.50175	9.27845	8.21203	6.3445	9.30048	0.393137	0.230534	0.58407	769	NO
6431	Diprotodontia	Macropodidae	Dendrolagus inustus	VU	1.36829	0.78496	2.09379	1.66062	1.06266	2.27859	0.392951	0.24788	0.565281	813	NO
4683	Rodentia	Muridae	Chiropodomys muroides	DD	1.26141	0.463523	2.94033	1.73764	0.776075	3.62824	0.392906	0.138658	1.10217	644	NO
136382	Eulipotyphla	Soricidae	Crocidura wuchihensis	DD	1.86327	1.05608	2.37252	2.02888	1.38464	2.48832	0.392875	0.170179	0.965407	699	NO
80222726	Chiroptera	Hipposideridae	Asellia arabica	DD	1.33832	0.453891	3.52029	1.62807	0.670307	3.90932	0.392206	0.10151	1.11642	610	NO
13881	Chiroptera	Molossidae	Mormopterus doriae	DD	1.33801	0.475622	3.21391	1.73556	0.776118	3.77649	0.392111	0.127936	1.15555	648	NO
756	Rodentia	Cricetidae	Castoria serrensis	LC	7.70181	7.05501	8.24212	7.71631	7.09394	8.24903	0.391626	0.192232	0.57196	717	NO
13650	Chiroptera	Molossidae	Molossus sinaloae	LC	9.85286	1.73389	13.8972	11.2998	3.67559	13.9477	0.391561	0.12644	0.816041	655	NO
81068840	Chiroptera	Rhinonycteridae	Paratriaenops pauliani	DD	1.39086	0.564109	3.54129	1.63017	0.921677	3.70245	0.391555	0.134527	1.12152	664	NO
6563	Chiroptera	Emballonuridae	Diclidurus isabellus	LC	7.03004	6.19015	7.80433	7.03236	6.19665	7.80766	0.391551	0.217037	0.513946	759	NO
136688	Eulipotyphla	Soricidae	Notiosorex villai	VU	1.45059	0.537338	3.47726	1.67194	0.75594	3.56915	0.391143	0.175399	0.841082	705	NO
48297988	Rodentia	Cricetidae	Rhipidomys tribei	DD	1.9434	1.01064	2.49324	2.0229	1.21656	2.54708	0.391131	0.157606	0.948292	687	NO
136735	Chiroptera	Phyllostomidae	Lonchophylla orcesi	DD	1.50147	0.574756	2.97305	1.92375	0.906515	3.54449	0.390837	0.127096	1.06952	652	NO
3778	Artiodactyla	Neobalaenidae	Caperea marginata	LC	7.43312	6.62312	8.30726	7.46145	6.68228	8.3188	0.389616	0.218072	0.552285	762	NO
23052	Carnivora	Canidae	Vulpes pallida	LC	7.50304	6.5843	8.23519	7.50304	6.5843	8.23744	0.389488	0.171031	0.564213	707	NO
40536	Dasyuromorpha	Dasyuridae	Planigale tenuirostris	LC	7.67649	6.2996	8.80954	7.71886	6.35565	8.8332	0.389443	0.173914	0.578531	711	NO
136209	Chiroptera	Vespertilionidae	Pipistrellus hanaki	VU	1.54957	1.01229	2.04774	1.65982	1.182	2.12468	0.389161	0.157168	0.799669	848	NO
41294	Lagomorpha	Leporidae	Pronolagus randensis	LC	7.08599	6.31209	7.9129	7.10323	6.32322	7.92313	0.388554	0.233979	0.525323	782	NO
86235821	Rodentia	Caviidae	Galea comes	DD	1.72321	0.557902	4.1982	1.99956	0.710687	4.58839	0.388191	0.116176	1.12727	633	NO
41416	Eulipotyphla	Soricidae	Sorex saussurei	LC	9.31626	2.71321	10.8605	9.58594	5.01968	10.9631	0.38811	0.146251	0.710189	661	NO
14932	Chiroptera	Nycteridae	Nycteris javanica	VU	1.07037	0.695386	1.46942	1.62442	1.04894	2.33747	0.388096	0.243923	0.571689	811	NO
4778	Pilosa	Megalonychidae	Choloepus hoffmanni	LC	6.27609	5.1123	7.63273	7.39166	6.13533	8.79498	0.387382	0.215905	0.553359	761	NO
21174	Artiodactyla	Suidae	Sus verrucosus	EN	0.615069	0.422097	0.827077	0.81794	0.615393	1.01483	0.387245	0.287129	0.512162	883	NO
6266	Dasyuromorpha	Dasyuridae	Dasycercus cristicauda	NT	2.6571	1.03502	4.84565	3.10004	1.56256	5.07699	0.386832	0.19437	0.657619	731	NO
13923	Carnivora	Eupleridae	Mungotictis decemlineata	EN	0.486379	0.245383	0.78134	0.80148	0.487901	1.11641	0.386385	0.22969	0.550644	782	NO
17882	Rodentia	Muridae	Pogonomys championi	DD	1.39389	0.518199	2.94294	1.74623	0.913743	3.36743	0.386265	0.13941	0.987484	666	NO
21381	Rodentia	Sciuridae	Tamiops rodolphii	LC	7.12848	6.45507	7.85248	7.14919	6.4722	7.86432	0.386083	0.215528	0.534075	756	NO
NA	Eulipotyphla	Talpidae	Euroscaptor malayana	NA	1.53215	0.458295	3.89791	1.76842	0.606031	4.067	0.385872	0.0977707	1.05898	620	NO
3917	Rodentia	Muridae	Carpomys melanurus	DD	1.34269	0.577245	3.04984	1.75109	0.935623	3.38283	0.38584	0.148261	1.0356	654	NO
12555	Primates	Cercopithecidae	Macaca nemestrina	VU	1.41533	1.19773	1.6049	1.62668	1.42922	1.84449	0.385437	0.309665	0.454935	959	YES
16206	Rodentia	Sciuridae	Paraxerus cooperi	DD	1.28195	0.538953	2.93449	1.63923	0.795456	3.34444	0.385286	0.121009	0.986371	630	NO
10980	Chiroptera	Vespertilionidae	Kerivoula myrella	DD	1.3207	0.52019	2.81046	1.66793	0.879835	3.48837	0.384997	0.137436	1.00116	659	NO
NA	Primates	Atelidae	Lagothrix poeppigii	NA	0.67299	0.287352	1.30668	1.52627	1.11654	2.0129	0.384993	0.261596	0.49461	674	NO
[truncated: 4,254 more rows]

## Sheet: EDGE Species List
RL.ID	Species	Common.name	RL.cat	TBL.median	ED.median	EDGE.median	EDGE.Rank	Distribution.code	Distribution.name
3339	Burramys parvus	Mountain Pygmy Possum	CR	27.1725	27.1726	25.1308	1	AU	Australia
6302	Daubentonia madagascariensis	Aye-aye	EN	41.0943	41.0943	20.1312	2	MG	Madagascar
9564	Gymnobelideus leadbeateri	Leadbeater's Possum	CR	21.556	21.5561	19.8501	3	AU	Australia
20320	Atopogale cubana	Cuban Solenodon	EN	3.80487	40.6677	19.6839	4	CU	Cuba
14222	Myrmecobius fasciatus	Numbat	EN	33.7307	33.7307	16.4663	5	AU	Australia
136497	Manis culionensis	Philippine Pangolin	CR	4.97292	16.676	15.1416	6	PH	Philippines
12764	Manis pentadactyla	Chinese Pangolin	CR	0.759301	15.6415	14.2692	7	BD, BT, CN, HK, IN, LA, MM, NP, TH, TW, VN	Bangladesh, Bhutan, China, Hong Kong, India, Lao People's Democratic Republic, Myanmar, Nepal, Thailand, Taiwan, Province of China, Viet Nam
12763	Manis javanica	Sunda Pangolin	CR	0.757052	15.8474	14.2319	8	BN, ID, KH, LA, MM, MY, SG, TH, VN	Brunei Darussalam, Indonesia, Cambodia, Lao People's Democratic Republic, Myanmar, Malaysia, Singapore, Thailand, Viet Nam
14260	Mystacina robusta	New Zealand Greater Short-tailed Bat	CR	3.44862	14.0768	12.6233	9	NZ	New Zealand
6553	Dicerorhinus sumatrensis	Sumatran Rhinoceros	CR	12.5484	13.2468	12.2705	10	ID	Indonesia
20332	Solisorex pearsoni	Pearson's Long-clawed Shrew	EN	26.468	26.468	12.219	11	LK	Sri Lanka
714	Ailurus fulgens	Red Panda	EN	23.5443	23.5443	11.5085	12	BT, CN, IN, MM, NP	Bhutan, China, India, Myanmar, Nepal
22920	Varecia rubra	Red Ruffed Lemur	CR	0.925376	12.3623	11.3069	13	MG	Madagascar
22918	Varecia variegata	Black-and-white Ruffed Lemur	CR	0.924814	12.4624	11.2946	14	MG	Madagascar
12761	Manis crassicaudata	Indian Pangolin	EN	5.15424	22.9531	11.1949	15	BD, IN, LK, NP, PK	Bangladesh, India, Sri Lanka, Nepal, Pakistan
10826	Indri indri	Indri	CR	11.2378	11.2378	10.4424	16	MG	Madagascar
12646	Macrotarsomys ingens	Long-tailed Big-footed Mouse	EN	21.461	21.6285	10.0015	17	MG	Madagascar
18655	Mirimiri acrodonta	Fijian Monkey-faced Bat	CR	10.6753	10.9319	9.92377	18	FJ	Fiji
23179	Zaglossus bruijni	Western Long-beaked Echidna	CR	6.27759	11.015	9.92292	19	ID	Indonesia
136322	Zaglossus attenboroughi	Sir David's Long-beaked Echidna	CR	6.19455	11.106	9.77255	20	ID	Indonesia
12119	Lipotes vexillifer	Yangtze River Dolphin	CR	10.6752	10.7206	9.76888	21	CN	China
14261	Mystacina tuberculata	New Zealand Lesser Short-tailed Bat	VU	3.44862	40.4519	9.36378	22	NZ	New Zealand
10588	Neohylomys hainanensis	Hainan Gymnure	EN	18.9302	18.977	9.24538	23	CN	China
3326	Bunolagus monticularis	Riverine Rabbit	CR	8.71768	9.92449	8.85808	24	ZA	South Africa
21972	Tokudaia muenninki	Okinawa Spiny Rat	CR	6.65721	9.48331	8.70459	25	JP	Japan
121097935	Pongo abelii	Sumatran Orangutan	CR	1.97387	9.39185	8.53918	26	ID	Indonesia
17975	Pongo pygmaeus	Bornean Orangutan	CR	1.97387	9.37186	8.52941	27	ID, MY	Indonesia, Malaysia
10714	Hypogeomys antimena	Malagasy Giant Jumping Rat	EN	16.8939	16.9812	7.94715	28	MG	Madagascar
18597	Pseudoryx nghetinhensis	Saola	CR	8.41234	8.41897	7.58917	29	LA, VN	Lao People's Democratic Republic, Viet Nam
41758	Platanista gangetica	South Asian River Dolphin	EN	15.1366	15.1444	7.3026	30	BD, IN, NP, PK	Bangladesh, India, Nepal, Pakistan
19832	Saiga tatarica	Saiga	CR	7.89435	7.89435	7.221	31	KZ, MN, RU, TM, UZ	Kazakhstan, Mongolia, Russian Federation, Turkmenistan, Uzbekistan
12650	Macrotis lagotis	Bilby	VU	29.4072	29.4072	7.18018	32	AU	Australia
6506	Desmana moschata	Russian Desman	EN	13.24	14.7404	7.07496	33	KZ, RU, UA	Kazakhstan, Russian Federation, Ukraine
16892	Phascolarctos cinereus	Koala	VU	29.1375	29.2592	7.0234	34	AU	Australia
6557	Diceros bicornis	Black Rhino	CR	6.23582	7.69431	7.00486	35	AO, KE, MZ, NA, TZ, ZA, ZW	Angola, Kenya, Mozambique, Namibia, Tanzania, United Republic of, South Africa, Zimbabwe
19495	Rhinoceros sondaicus	Javan Rhinoceros	CR	4.8557	7.42955	6.84684	36	ID	Indonesia
41576	Cheirogaleus sibreei	Sibree's Dwarf Lemur	CR	7.51997	7.76545	6.74471	37	MG	Madagascar
11374	Latidens salimalii	Salim Ali's Fruit Bat	EN	13.7436	14.2636	6.66356	38	IN	India
10032	Choeropsis liberiensis	Pygmy Hippopotamus	EN	5.19654	13.4723	6.53215	39	CI, GN, LR, SL	Côte d'Ivoire, Guinea, Liberia, Sierra Leone
741	Neomicroxus latebricola	Ecuadorean Grass Mouse	EN	12.564	12.9513	6.30503	40	EC	Ecuador
6985	Callistomys pictus	Painted Tree-rat	EN	12.663	12.6902	6.18087	41	BR	Brazil
5529	Cricetus cricetus	Common Hamster	CR	6.79747	6.83221	6.06185	42	AT, BE, BG, BY, CH, CZ, DE, FR, HU, KZ, MD, NL, PL, RO, RS, RU, SI, SK, UA	Austria, Belgium, Bulgaria, Belarus, Switzerland, Czechia, Germany, France, Hungary, Kazakhstan, Moldova, Republic of, Netherlands, Poland, Romania, Serbia, Russian Federation, Slovenia, Slovakia, Ukraine
16673	Peromyscus mayensis	Mayan Deer Mouse	CR	6.46798	6.58526	6.02152	43	GT	Guatemala
6313	Delanymys brooksi	Delany's Swamp Mouse	VU	27.3258	27.8401	5.99251	44	BI, CD, RW, UG	Burundi, Congo, The Democratic Republic of the, Rwanda, Uganda
18107	Potorous gilbertii	Gilbert's Potoroo	CR	5.81662	6.43317	5.83271	45	AU	Australia
21472	Acrocodia indicus	Malay Tapir	EN	11.223	11.6753	5.59897	46	ID, MM, MY, TH	Indonesia, Myanmar, Malaysia, Thailand
868	Allocebus trichotis	Hairy-eared Dwarf Lemur	EN	11.2745	11.2745	5.4787	47	MG	Madagascar
6664	Santamartamys rufodorsalis	Red Crested Tree Rat	CR	5.79938	5.92753	5.43424	48	CO	Colombia
16138	Parantechinus apicalis	Dibbler	EN	11.1191	11.1192	5.41141	49	AU	Australia
61925	Bradypus pygmaeus	Pygmy Three-toed Sloth	CR	4.2882	5.80358	5.27213	50	PA	Panama
10103	Hippopotamus amphibius	Hippopotamus	VU	5.19654	21.9635	5.21867	51	AO, BF, BI, BJ, BW, CD, CF, CG, CI, CM, ET, GA, GH, GM, GN, GQ, GW, KE, ML, MW, MZ, NA, NE, NG, RW, SD, SL, SN, SO, SS, SZ, TD, TG, TZ, UG, ZA, ZM, ZW	Angola, Burkina Faso, Burundi, Benin, Botswana, Congo, The Democratic Republic of the, Central African Republic, Congo, Côte d'Ivoire, Cameroon, Ethiopia, Gabon, Ghana, Gambia, Guinea, Equatorial Guinea, Guinea-Bissau, Kenya, Mali, Malawi, Mozambique, Namibia, Niger, Nigeria, Rwanda, Sudan, Sierra Leone, Senegal, Somalia, South Sudan, Eswatini, Chad, Togo, Tanzania, United Republic of, Uganda, So…
16559	Pentalagus furnessi	Amami Rabbit	EN	8.64704	10.9948	5.11842	52	JP	Japan
41291	Oryctolagus cuniculus	European Rabbit	EN	9.87487	10.6027	4.95799	53	ES, FR, PT	Spain, France, Portugal
3833	Caprolagus hispidus	Hispid Hare	EN	9.75623	10.5112	4.90856	54	BT, IN, NP	Bhutan, India, Nepal
17460	Plagiodontia aedium	Cuvier's Hutia	EN	9.90265	9.90278	4.83079	55	DO, HT	Dominican Republic, Haiti
39994	Gorilla beringei	Eastern Gorilla	CR	1.11339	5.20527	4.80704	56	CD, RW, UG	Congo, The Democratic Republic of the, Rwanda, Uganda
9404	Gorilla gorilla	Western Gorilla	CR	1.11339	5.23782	4.79292	57	AO, CF, CG, CM, GA, GQ, NG	Angola, Central African Republic, Congo, Cameroon, Gabon, Equatorial Guinea, Nigeria
12762	Smutsia gigantea	Giant Ground Pangolin	EN	6.62357	9.75503	4.78312	58	CD, CF, CG, CI, CM, GA, GH, GN, GQ, GW, LR, NG, RW, SL, SN, SS, TZ, UG	Congo, The Democratic Republic of the, Central African Republic, Congo, Côte d'Ivoire, Cameroon, Gabon, Ghana, Guinea, Equatorial Guinea, Guinea-Bissau, Liberia, Nigeria, Rwanda, Sierra Leone, Senegal, South Sudan, Tanzania, United Republic of, Uganda
4366	Chaetomys subspinosus	Bristle-spined Rat	VU	20.1267	20.1267	4.75906	59	BR	Brazil
6295	Dasyurus hallucatus	Northern Quoll	EN	9.54255	9.54277	4.7176	60	AU	Australia
18	Abrocoma boliviensis	Bolivian Chinchilla Rat	CR	2.82494	5.226	4.6884	61	BO	Bolivia, Plurinational State of
17481	Platacanthomys lasiurus	Malabar Spiny Tree Mouse	VU	19.5163	19.6469	4.64679	62	IN	India
21973	Tokudaia osimensis	Ryukyu Spiny Rat	EN	1.75355	9.19935	4.56339	63	JP	Japan
136695	Tokudaia tokunoshimensis	Tokunoshima Spiny Rat	EN	1.75355	9.36144	4.51182	64	JP	Japan
15188	Okapia johnstoni	Okapi	EN	9.10712	9.18738	4.46958	65	CD	Congo, The Democratic Republic of the
9608	Habromys chinanteco	Chinanteco Deer Mouse	CR	2.65389	4.92215	4.386	66	MX	Mexico
9611	Habromys simulatus	Jico Deer Mouse	CR	2.57683	4.86675	4.37332	67	MX	Mexico
136468	Microakodontomys transitorius	Transitional Colilargo	EN	8.97418	9.01803	4.35878	68	BR	Brazil
18711	Pteronura brasiliensis	Giant Otter	EN	8.80223	8.80223	4.34044	69	BO, BR, CO, EC, GF, GY, PE, PY, SR, VE	Bolivia, Plurinational State of, Brazil, Colombia, Ecuador, French Guiana, Guyana, Peru, Paraguay, Suriname, Venezuela, Bolivarian Republic of
9674	Prolemur simus	Greater Bamboo Lemur	CR	4.67143	4.71145	4.33635	70	MG	Madagascar
19711	Rhynchomeles prattorum	Seram Bandicoot	EN	8.8744	8.89613	4.27118	71	ID	Indonesia
136274	Phyllomys mantiqueirensis	Mantiqueira Atlantic Tree Rat	CR	4.461	4.74926	4.2395	72	BR	Brazil
136552	Zaglossus bartoni	Eastern Long-beaked Echidna	VU	6.39485	18.0991	4.19992	73	ID, PG	Indonesia, Papua New Guinea
63543	Camelus ferus	Bactrian Camel	CR	2.66612	4.60529	4.16445	74	CN, MN	China, Mongolia
40540	Sarcophilus harrisii	Tasmanian Devil	EN	8.35979	8.35999	4.12822	75	AU	Australia
21142	Suncus dayi	Day's Shrew	EN	8.6216	9.30657	4.08146	76	IN	India
6082	Cynogale bennettii	Otter Civet	EN	8.27366	8.29554	4.07108	77	BN, ID, MY	Brunei Darussalam, Indonesia, Malaysia
23115	Xenomys nelsoni	Magdelena Wood Rat	EN	9.10196	9.12358	4.05404	78	MX	Mexico
7140	Elephas maximus	Asian Elephant	EN	4.69902	7.68603	3.88435	79	BD, BT, CN, ID, IN, KH, LA, LK, MM, MY, NP, TH, VN	Bangladesh, Bhutan, China, Indonesia, India, Cambodia, Lao People's Democratic Republic, Sri Lanka, Myanmar, Malaysia, Nepal, Thailand, Viet Nam
8826	Galemys pyrenaicus	Pyrenean Desman	VU	13.24	16.2087	3.87582	80	AD, ES, FR, PT	Andorra, Spain, France, Portugal
23323	Zygogeomys trichopus	Michoacan Pocket Gopher	EN	7.56009	7.56009	3.79274	81	MX	Mexico
16726	Petaurus abidi	Northern Glider	CR	4.21477	4.22687	3.79045	82	PG	Papua New Guinea
3036	Bradypus torquatus	Maned Three-toed Sloth	VU	14.0046	15.9211	3.73784	83	BR	Brazil
12767	Phataginus tricuspis	White-bellied Pangolin	EN	3.60819	7.46351	3.71048	84	AO, BI, BJ, CD, CF, CG, CI, CM, GA, GH, GN, GQ, GW, KE, LR, NG, RW, SL, SS, TG, TZ, UG, ZM	Angola, Burundi, Benin, Congo, The Democratic Republic of the, Central African Republic, Congo, Côte d'Ivoire, Cameroon, Gabon, Ghana, Guinea, Equatorial Guinea, Guinea-Bissau, Kenya, Liberia, Nigeria, Rwanda, Sierra Leone, South Sudan, Togo, Tanzania, United Republic of, Uganda, Zambia
7949	Equus africanus	African Wild Ass	CR	4.00516	4.009	3.673	85	ER, ET	Eritrea, Ethiopia
136557	Pipanacoctomys aureus	Golden Vizcacha Rat	CR	3.87743	4.02059	3.63676	86	AR	Argentina
8269	Eupetaurus cinereus	Woolly Flying Squirrel	EN	7.49569	7.57578	3.62586	87	PK	Pakistan
41712	Eubalaena glacialis	North Atlantic Right Whale	CR	3.97826	3.98381	3.61384	88	BM, CA, GL, IS, NO, PM, PT, US	Bermuda, Canada, Greenland, Iceland, Norway, Saint Pierre and Miquelon, Portugal, United States of America
136414	Trinomys yonenagae	NA	EN	7.47123	7.48131	3.6131	89	BR	Brazil
11171	Lagostrophus fasciatus	Banded Hare Wallaby	VU	14.9925	14.9925	3.56002	90	AU	Australia
10591	Hylomyscus baeri	Baer's Wood Mouse	EN	7.31458	7.37239	3.5264	91	CI, GH, GN, SL	Côte d'Ivoire, Ghana, Guinea, Sierra Leone
12273	Lonchorhina orinocensis	Orinoco Sword-nosed Bat	VU	14.8616	15.309	3.51101	92	CO, VE	Colombia, Venezuela, Bolivarian Republic of
19496	Rhinoceros unicornis	Greater One-horned Rhino	VU	4.85313	14.7463	3.46873	93	IN, NP	India, Nepal
6439	Dendromus kahuziensis	Mt. Kahuzi Climbing Mouse	CR	3.2593	3.80258	3.46123	94	CD	Congo, The Democratic Republic of the
9609	Habromys lepturus	Slender-tailed Deer Mouse	CR	1.17112	3.78914	3.44564	95	MX	Mexico
18144	Priodontes maximus	Giant Armadillo	VU	14.5056	14.506	3.42056	96	AR, BO, BR, CO, EC, GF, GY, PE, PY, SR, VE	Argentina, Bolivia, Plurinational State of, Brazil, Colombia, Ecuador, French Guiana, Guyana, Peru, Paraguay, Suriname, Venezuela, Bolivarian Republic of
8553	Feroculus feroculus	Kelaart's Long-clawed Shrew	EN	6.56988	7.27898	3.41862	97	IN, LK	India, Sri Lanka
18492	Pseudocheirus occidentalis	Western Ringtail Possum	CR	3.09948	3.71598	3.41158	98	AU	Australia
136582	Habromys ixtlani	Ixtlán Deer Mouse	CR	1.12335	3.76318	3.41014	99	MX	Mexico
20229	Simias concolor	Pig-tailed Snub-nosed Langur	CR	1.71684	3.69265	3.3715	100	ID	Indonesia
39826	Pygathrix nemaeus	Red-shanked Douc Langur	CR	1.70929	3.63152	3.31502	101	KH, LA, VN	Cambodia, Lao People's Democratic Republic, Viet Nam
39828	Pygathrix nigripes	Black-shanked Douc Langur	CR	1.71085	3.64925	3.28434	102	KH, VN	Cambodia, Viet Nam
12590	Macroderma gigas	Ghost Bat	VU	13.5009	13.5754	3.26454	103	AU	Australia
80263386	Eudiscoderma thongareeae	Thongaree’s Disc-nosed Bat	CR	2.99048	3.64417	3.24519	104	TH	Thailand
14224	Myrmecophaga tridactyla	Giant Anteater	VU	13.7764	13.8493	3.21782	105	AR, BO, BR, CO, CR, EC, GF, GY, HN, NI, PA, PE, PY, SR, VE	Argentina, Bolivia, Plurinational State of, Brazil, Colombia, Costa Rica, Ecuador, French Guiana, Guyana, Honduras, Nicaragua, Panama, Peru, Paraguay, Suriname, Venezuela, Bolivarian Republic of
14262	Mystromys albicaudatus	White-tailed Rat	VU	13.4469	13.702	3.19641	106	LS, ZA	Lesotho, South Africa
11202	Lamottemys okuensis	Mount Oku Rat	EN	6.241	6.98937	3.19191	107	CM	Cameroon
2890	Bos sauveli	Kouprey	CR	3.48118	3.48238	3.18572	108	KH, LA	Cambodia, Lao People's Democratic Republic
39924	Lagothrix flavicauda	Peruvian Yellow-tailed Woolly Monkey	CR	2.98617	3.40253	3.1402	109	PE	Peru
12765	Smutsia temminckii	Temminck's Pangolin	VU	6.62632	13.0869	3.1086	110	AO, BI, BW, CF, ET, KE, MW, MZ, NA, RW, SD, SS, TD, TZ, UG, ZA, ZM, ZW	Angola, Burundi, Botswana, Central African Republic, Ethiopia, Kenya, Malawi, Mozambique, Namibia, Rwanda, Sudan, South Sudan, Chad, Tanzania, United Republic of, Uganda, South Africa, Zambia, Zimbabwe
4806	Chrotogale owstoni	Owston's Civet	EN	6.17733	6.2591	3.07659	111	LA, VN	Lao People's Democratic Republic, Viet Nam
16887	Pharotis imogene	Thomas's Big-eared Bat	CR	2.91204	3.34526	3.05688	112	PG	Papua New Guinea
10123	Hipposideros coxi	Cox's Leaf-nosed Bat	EN	6.68217	6.84246	3.05345	113	MY	Malaysia
19454	Rhagomys rufescens	Brazilian Arboreal Mouse	VU	12.4002	13.2581	3.04031	114	BR	Brazil
4015	Catagonus wagneri	Chacoan Peccary	EN	6.2277	6.24803	3.02914	115	AR, BO, PY	Argentina, Bolivia, Plurinational State of, Paraguay
19749	Boneia bidens	Manado Rousette	VU	12.8214	12.8765	3.01995	116	ID	Indonesia
1933	Aproteles bulmerae	Bulmer's Fruit Bat	CR	2.29251	3.20178	3.01275	117	PG	Papua New Guinea
20958	Sturnira nana	Lesser Yellow-shouldered Bat	EN	6.28493	6.31467	3.00706	118	EC, PE	Ecuador, Peru
16710	Peroryctes broadbenti	Giant Bandicoot	EN	5.67881	6.13903	3.00029	119	PG	Papua New Guinea
4648	Crossogale phaeura	Bornean Water Shrew	EN	6.19137	6.53074	2.95559	120	MY	Malaysia
6676	Dipodomys gravipes	San Quintin Kangaroo Rat	CR	3.20376	3.20379	2.94681	121	MX	Mexico
9672	Hapalemur aureus	Golden Bamboo Lemur	CR	3.21578	3.28508	2.94411	122	MG	Madagascar
6234	Beatragus hunteri	Hirola	CR	3.17716	3.18037	2.89992	123	KE	Kenya
136491	Lepilemur jamesorum	James' Sportive Lemur	CR	2.63284	3.29429	2.89541	124	MG	Madagascar
40766	Nilopegamys plumbeus	Ethiopian Amphibious Rat	CR	2.39562	3.21533	2.89505	125	ET	Ethiopia
136343	Congosorex phillipsorum	Phillips’ Congo Shrew	CR	1.8886	3.12882	2.87753	126	TZ	Tanzania, United Republic of
7750	Enhydra lutris	Sea Otter	EN	6.06311	6.06313	2.8727	127	CA, JP, MX, RU, US	Canada, Japan, Mexico, Russian Federation, United States of America
21471	Tapirella bairdii	Baird's Tapir	EN	5.15775	5.8673	2.87215	128	BZ, CO, CR, GT, HN, MX, NI, PA	Belize, Colombia, Costa Rica, Guatemala, Honduras, Mexico, Nicaragua, Panama
29484	Myotis yanbarensis	Yanbaru Whiskered Bat	CR	2.94629	3.17594	2.86377	129	JP	Japan
18658	Pteralopex pulchra	Montane Monkey-faced Bat	CR	1.03453	3.11651	2.84465	130	SB	Solomon Islands
39827	Pygathrix cinerea	Grey-shanked Douc Langur	CR	2.15314	3.07801	2.82674	131	VN	Viet Nam
17366	Perimyotis subflavus	Eastern Pipistrelle	VU	7.61523	12.051	2.82139	132	BZ, CA, GT, HN, MX, US	Belize, Canada, Guatemala, Honduras, Mexico, United States of America
19742	Romerolagus diazi	Volcano Rabbit	EN	4.65589	5.85779	2.80579	133	MX	Mexico
136587	Pteralopex flanneryi	Greater Monkey-faced Bat	CR	1.06357	3.08986	2.79803	134	PG, SB	Papua New Guinea, Solomon Islands
7121	Elaphurus davidianus	Père David's Deer	EW	2.65886	3.08459	2.78984	135	NA	NA
12766	Phataginus tetradactyla	Black-bellied Pangolin	VU	3.60819	11.4064	2.76871	136	CD, CF, CG, CI, CM, GA, GH, GN, GQ, LR, NG, SL	Congo, The Democratic Republic of the, Central African Republic, Congo, Côte d'Ivoire, Cameroon, Gabon, Ghana, Guinea, Equatorial Guinea, Liberia, Nigeria, Sierra Leone
11697	Leptonycteris nivalis	Greater Long-nosed Bat	EN	5.49756	5.66957	2.76139	137	MX, US	Mexico, United States of America
5587	Crocidura wimmeri	Wimmer's Shrew	CR	3.00799	3.13688	2.73664	138	CI	Côte d'Ivoire
20293	Sminthopsis psammophila	Sandhill Dunnart	VU	11.5853	11.5868	2.73048	139	AU	Australia
11496	Lemur catta	Ring-tailed Lemur	EN	5.4288	5.48364	2.68128	140	MG	Madagascar
6265	Dasyuroides byrnei	Kowari	VU	11.2339	11.2344	2.66854	141	AU	Australia
14192	Myotis pruinosus	Frosted Myotis	EN	5.64024	5.71509	2.64943	142	JP	Japan
16683	Peromyscus ochraventer	El Carrizo Deer Mouse	EN	5.38121	5.51923	2.63468	143	MX	Mexico
84562293	Murina harpioloides	Dalat Tube-nosed Bat	EN	3.7844	5.23793	2.6095	144	VN	Viet Nam
5748	Cryptochloris wintoni	De Winton's Golden Mole	CR	1.55987	2.87032	2.60694	145	ZA	South Africa
14352	Nasalis larvatus	Proboscis Monkey	EN	1.71684	5.33962	2.60093	146	BN, ID, MY	Brunei Darussalam, Indonesia, Malaysia
2993	Brachyteles arachnoides	Southern Muriqui	CR	0.993687	2.8484	2.59767	147	BR	Brazil
19401	Reithrodontomys raviventris	Salt-marsh Harvest Mouse	EN	5.32008	5.45031	2.59686	148	US	United States of America
2994	Brachyteles hypoxanthus	Northern Muriqui	CR	0.993687	2.88307	2.59037	149	BR	Brazil
5588	Crocidura zimmermanni	Zimmermann's Shrew	EN	4.52765	5.65231	2.56358	150	GR	Greece
6435	Dendrolagus scottae	Tenkile	CR	1.79766	2.77719	2.54724	151	PG	Papua New Guinea
6909	Dugong dugon	Dugong	VU	10.0952	10.7827	2.54279	152	AE, AU, BH, BN, CC, CN, DJ, EG, ER, ID, IN, JO, JP, KE, KH, KM, LK, MG, MY, MZ, NC, PG, PH, PW, QA, SA, SB, SC, SD, SG, SO, TH, TL, TZ, VN, VU, YE, YT	United Arab Emirates, Australia, Bahrain, Brunei Darussalam, Cocos (Keeling) Islands, China, Djibouti, Egypt, Eritrea, Indonesia, India, Jordan, Japan, Kenya, Cambodia, Comoros, Sri Lanka, Madagascar, Malaysia, Mozambique, New Caledonia, Papua New Guinea, Philippines, Palau, Qatar, Saudi Arabia, Solomon Islands, Seychelles, Sudan, Singapore, Somalia, Thailand, Timor-Leste, Tanzania, United Republ…
18703	Pteromyscus pulverulentus	Smoky Flying Squirrel	EN	5.18193	5.24546	2.53361	153	BN, ID, MY, TH	Brunei Darussalam, Indonesia, Malaysia, Thailand
136218	Ailurops melanotis	Talaud Bear Cuscus	CR	1.59663	2.76328	2.49857	154	ID	Indonesia
13584	Mirza coquereli	Coquerel's Giant Mouse Lemur	EN	1.06848	5.10544	2.48139	155	MG	Madagascar
136668	Dendrolagus mayri	Wondiwoi Tree-kangaroo	CR	1.84175	2.66719	2.46562	156	ID	Indonesia
2531	Balantiopteryx infusca	Ecuadorian Sac-winged Bat	VU	9.75033	10.3442	2.46463	157	CO, EC	Colombia, Ecuador
13654	Neomonachus schauinslandi	Hawaiian Monk Seal	EN	4.27001	4.99205	2.45773	158	US	United States of America
41755	Physeter macrocephalus	Sperm Whale	VU	9.77778	10.3807	2.45594	159	AG, AL, AO, AQ, AR, AU, BB, BD, BE, BJ, BN, BQ, BR, BS, BZ, CA, CL, CM, CN, CO, CR, CV, CW, CY, DJ, DK, DM, DO, DZ, EC, EG, ES, FJ, FK, FM, FO, FR, GA, GB, GD, GH, GI, GL, GM, GN, GQ, GR, GT, GW, GY, HN, HR, HT, ID, IE, IL, IN, IR, IS, IT, JM, JP, KE, KI, KM, KN, KP, KR, LB, LC, LK, LR, LY, MA, MC, MF, MG, MH, MR, MT, MU, MV, MX, MY, MZ, NA, NG, NI, NL, NO, NR, NU, NZ, OM, PA, PE, PG, PH, PK, PT,…	Antigua and Barbuda, Albania, Angola, Antarctica, Argentina, Australia, Barbados, Bangladesh, Belgium, Benin, Brunei Darussalam, Bonaire, Sint Eustatius and Saba, Brazil, Bahamas, Belize, Canada, Chile, Cameroon, China, Colombia, Costa Rica, Cabo Verde, Curaçao, Cyprus, Djibouti, Denmark, Dominica, Dominican Republic, Algeria, Ecuador, Egypt, Spain, Fiji, Falkland Islands (Malvinas), Micronesia, …
12937	Megadendromus nikolausi	Nikolaus's Mouse	VU	8.10383	9.98374	2.44964	160	ET	Ethiopia
13653	Monachus monachus	Mediterranean Monk Seal	EN	4.27001	5.01098	2.4423	161	CY, EH, GR, HR, MR, PT, TR	Cyprus, Western Sahara, Greece, Croatia, Mauritania, Portugal, Turkey
2532	Balantiopteryx io	Thomas's Sac-winged Bat	VU	9.75033	10.3455	2.42314	162	BZ, GT, MX	Belize, Guatemala, Mexico
712	Ailuropoda melanoleuca	Giant Panda	VU	10.053	10.0531	2.40183	163	CN	China
18361	Propithecus perrieri	Perrier’s Sifaka	CR	1.3089	2.6143	2.38113	164	MG	Madagascar
12561	Macaca sylvanus	Barbary Macaque	EN	5.08163	5.08454	2.37437	165	DZ, MA	Algeria, Morocco
512	Addax nasomaculatus	Addax	CR	2.54552	2.57011	2.36649	166	NE, TD	Niger, Chad
136696	Dendrolagus pulcherrimus	Golden-mantled Tree Kangaroo	CR	1.72112	2.58522	2.35869	167	ID, PG	Indonesia, Papua New Guinea
7669	Emballonura semicaudata	Pacific Sheath-tailed Bat	EN	4.41023	4.6775	2.35377	168	FJ, FM, MP, PW	Fiji, Micronesia, Federated States of , Northern Mariana Islands, Palau
5760	Cryptoprocta ferox	Fossa	VU	9.89878	9.8988	2.34127	169	MG	Madagascar
15046	Ochotona koslowi	Kozlov's Pika	EN	4.87251	4.94985	2.34096	170	CN	China
18355	Propithecus coquereli	Coquerel's Sifaka	CR	0.956995	2.611	2.34017	171	MG	Madagascar
11622	Lepilemur septentrionalis	Sahafary Sportive Lemur	CR	2.3419	2.58635	2.2903	172	MG	Madagascar
12940	Megadontomys cryophilus	Oaxaca Giant Deer Mouse	EN	3.89445	4.81384	2.28354	173	MX	Mexico
18102	Potorous longipes	Long-footed Potoroo	VU	9.13448	9.77324	2.25794	174	AU	Australia
11503	Leontopithecus caissara	Black-faced Lion Tamarin	CR	0.921942	2.4301	2.25754	175	BR	Brazil
162369551	Tarsius tarsier	Spectral Tarsier	VU	5.03411	9.98686	2.24697	176	ID	Indonesia
12436	Lycaon pictus	African Wild Dog	EN	4.68181	4.68181	2.2466	177	AO, BF, BJ, BW, CF, ET, KE, MW, MZ, NA, NE, SD, SN, SS, TD, TZ, ZA, ZM, ZW	Angola, Burkina Faso, Benin, Botswana, Central African Republic, Ethiopia, Kenya, Malawi, Mozambique, Namibia, Niger, Sudan, Senegal, South Sudan, Chad, Tanzania, United Republic of, South Africa, Zambia, Zimbabwe
41528	Emballonura serii	Seri's Sheath-tailed Bat	VU	9.09831	9.43317	2.21084	178	ID, PG	Indonesia, Papua New Guinea
18356	Propithecus coronatus	Crowned Sifaka	CR	0.706734	2.44842	2.20403	179	MG	Madagascar
16872	Phaner furcifer	Masoala Fork-marked Lemur	EN	1.03842	4.37514	2.18054	180	MG	Madagascar
17173	Phyllonycteris aphylla	Jamaican Flower Bat	CR	2.14778	2.42538	2.18039	181	JM	Jamaica
41643	Nomascus hainanus	Hainan Gibbon	CR	1.60117	2.4291	2.17385	182	CN	China
19594	Rhinopithecus avunculus	Tonkin Snub-nosed Monkey	CR	1.78739	2.39833	2.17316	183	VN	Viet Nam
10009	Heteromys nelsoni	Nelson's Spiny Pocket Mouse	EN	4.76074	4.89916	2.1682	184	GT, MX	Guatemala, Mexico
41642	Nomascus nasutus	Cao-vit Gibbon	CR	1.55503	2.41753	2.15342	185	CN, VN	China, Viet Nam
39803	Presbytis chrysomelas	Bornean Banded Langur	CR	2.20221	2.47129	2.15018	186	BN, ID, MY	Brunei Darussalam, Indonesia, Malaysia
4651	Chinchilla chinchilla	Short-tailed Chinchilla	EN	2.02821	4.44693	2.14061	187	CL	Chile
4652	Chinchilla lanigera	Long-tailed Chinchilla	EN	2.02821	4.4189	2.13645	188	CL	Chile
5514	Cremnomys elvira	Large Rock-rat	CR	1.55454	2.28543	2.13572	189	IN	India
5112	Coleura seychellensis	Seychelles Sheath-tailed Bat	CR	1.62501	2.37186	2.13343	190	SC	Seychelles
12820	Marmosops handleyi	Handley's Slender Mouse Opossum	CR	1.86989	2.30263	2.133	191	CO	Colombia
13703	Monodelphis unistriata	Single-striped Opossum	CR	1.89141	2.34623	2.12643	192	AR, BR	Argentina, Brazil
2816	Biswamoyopterus biswasi	Namdapha Flying Squirrel	CR	1.14615	2.31123	2.12536	193	IN	India
12592	Macrogalidia musschenbroekii	Sulawesi Civet	VU	9.01669	9.03828	2.12151	194	ID	Indonesia
21172	Porcula salvania	Pygmy Hog	EN	4.37264	4.37279	2.12122	195	IN	India
40522	Caenolestes convelatus	Blackish Shrew Opossum	VU	9.06734	9.11142	2.10912	196	CO, EC	Colombia, Ecuador
18358	Propithecus diadema	Diademed Sifaka	CR	0.789954	2.31025	2.10797	197	MG	Madagascar
16676	Peromyscus melanocarpus	Black-wristed Deer Mouse	EN	4.17402	4.40825	2.08122	198	MX	Mexico
11343	Lasiorhinus krefftii	Northern Hairy-nosed Wombat	CR	1.62369	2.29338	2.07061	199	AU	Australia
42635	Microtus umbrosus	Zempoaltepec Vole	EN	4.3509	4.44706	2.0616	200	MX	Mexico
9979	Hesperoptenus tomesi	Large False Serotine	VU	7.17842	9.19246	2.0557	201	MY, TH	Malaysia, Thailand
12941	Megadontomys nelsoni	Nelson's Giant Deer Mouse	EN	2.94688	4.28722	2.04264	202	MX	Mexico
12942	Megadontomys thomasi	Thomas's Giant Deer Mouse	EN	2.95993	4.34294	2.04216	203	MX	Mexico
39779	Symphalangus syndactylus	Siamang	EN	4.26343	4.26541	2.03715	204	ID, MY, TH	Indonesia, Malaysia, Thailand
21293	Tachyoryctes macrocephalus	Giant Mole Rat	EN	3.57757	4.20151	2.03413	205	ET	Ethiopia
6433	Dendrolagus matschiei	Huon Tree Kangaroo	EN	3.92501	4.30559	2.02463	206	PG	Papua New Guinea
97250154	Spalax istricus	Oltenia Blind Mole-rat	CR	1.87661	2.21917	2.01787	207	RO	Romania
136653	Thylamys karimii	Karimi's Fat-tailed Mouse Opossum	VU	8.18556	8.43938	2.00676	208	BR	Brazil
8202	Eulemur mongoz	Mongoose Lemur	CR	2.01819	2.17951	1.99947	209	MG	Madagascar
17978	Pontoporia blainvillei	Franciscana	VU	8.30582	8.53306	1.99787	210	AR, BR, UY	Argentina, Brazil, Uruguay
20639	Spilocuscus rufoniger	Black-spotted Cuscus	CR	1.7723	2.20742	1.97972	211	ID, PG	Indonesia, Papua New Guinea
15106	Odobenus rosmarus	Walrus	VU	8.39191	8.39191	1.97967	212	CA, GL, RU, SJ, US	Canada, Greenland, Russian Federation, Svalbard and Jan Mayen, United States of America
16747	Petrogale persephone	Proserpine Rock Wallaby	EN	4.26726	4.28599	1.9775	213	AU	Australia
20688	Srilankamys ohiensis	Ohiya Rat	VU	9.18996	9.43099	1.97592	214	LK	Sri Lanka
19391	Redunca fulvorufula	Mountain Reedbuck	EN	4.03012	4.0412	1.97187	215	BW, CM, ET, KE, LS, MZ, NG, SS, SZ, TZ, UG, ZA	Botswana, Cameroon, Ethiopia, Kenya, Lesotho, Mozambique, Nigeria, South Sudan, Eswatini, Tanzania, United Republic of, Uganda, South Africa
19474	Rheithrosciurus macrotis	Tufted Ground Squirrel	VU	8.01963	9.13225	1.97042	216	BN, ID, MY	Brunei Darussalam, Indonesia, Malaysia
16846	Phalanger lullulae	Woodlark Cuscus	EN	3.61131	4.18669	1.95563	217	PG	Papua New Guinea
6296	Dasyurus viverrinus	Eastern Quoll	EN	4.0193	4.04104	1.95297	218	AU	Australia
14941	Nycticebus pygmaeus	Pygmy Slow Loris	EN	4.00192	4.12854	1.94806	219	KH, LA, VN	Cambodia, Lao People's Democratic Republic, Viet Nam
17831	Podoxymys roraimae	Roraima Mouse	VU	8.2884	8.29061	1.94769	220	VE	Venezuela, Bolivarian Republic of
18656	Pteralopex anceps	Bougainville Monkey-faced Bat	EN	1.17824	3.99994	1.93918	221	PG, SB	Papua New Guinea, Solomon Islands
19790	Ruwenzorisorex suncoides	Ruwenzori Shrew	VU	7.79098	8.63972	1.93437	222	BI, CD, RW, UG	Burundi, Congo, The Democratic Republic of the, Rwanda, Uganda
12392	Loxodonta africana	African Savanna Elephant	VU	1.88674	7.989	1.93255	223	NA	Angola; Botswana; Cameroon; Central African Republic; Chad; Congo, The Democratic Republic of the; Eritrea; Ethiopia; Kenya; Malawi; Mali; Mozambique; Namibia; Nigeria; Rwanda; Somalia; South Africa; South Sudan; Tanzania, United Republic of; Uganda; Zambia; Zimbabwe
180990825	Hipposideros pomona	Andersen's Roundleaf Bat	EN	4.15436	4.25148	1.9258	224	IN	India
3127	Bubalus mindorensis	Tamaraw	CR	1.95072	2.13084	1.92474	225	PH	Philippines
136443	Spilocuscus wilsoni	Blue-eyed Spotted Cuscus	CR	1.49559	2.18079	1.91729	226	ID	Indonesia
136420	Saccopteryx antioquensis	Antioquian Sac-winged Bat	EN	3.0368	3.85656	1.91367	227	CO	Colombia
62007	Amblysomus marleyi	Marley's Golden Mole	EN	3.90836	3.95902	1.90336	228	ZA	South Africa
5608	Crocidura miya	Sri Lankan Long-tailed Shrew	EN	3.23721	4.04351	1.90229	229	LK	Sri Lanka
41209	Nesolagus timminsi	Annamite Striped Rabbit	EN	1.19117	3.79949	1.90124	230	LA, VN	Lao People's Democratic Republic, Viet Nam
18657	Pteralopex atrata	Guadalcanal Monkey-faced Bat	EN	1.03149	3.95932	1.90038	231	SB	Solomon Islands
22066	Tremarctos ornatus	Spectacled Bear	VU	8.02843	8.02849	1.89833	232	BO, CO, EC, PE, VE	Bolivia, Plurinational State of, Colombia, Ecuador, Peru, Venezuela, Bolivarian Republic of
8211	Eulemur flavifrons	Blue-eyed Black Lemur	CR	1.54307	2.0768	1.88133	233	MG	Madagascar
13948	Murina tenebrosa	Gloomy Tube-nosed Bat	CR	1.26944	2.09455	1.87959	234	JP	Japan
84487939	Murina balaensis	Bala Tube-nosed Bat	CR	1.25778	2.03785	1.87877	235	TH	Thailand
5749	Cryptochloris zyli	Van Zyl's Golden Mole	EN	1.55987	3.83767	1.87683	236	ZA	South Africa
9918	Arabitragus jayakari	Arabian Tahr	EN	3.41669	3.94971	1.87395	237	AE, OM	United Arab Emirates, Oman
11979	Microgale mergulus	Web-footed Tenrec	VU	6.01103	7.55418	1.86161	238	MG	Madagascar
44703	Muntiacus vuquangensis	Large-antlered Muntjac	CR	1.99336	2.08023	1.85082	239	KH, LA, VN	Cambodia, Lao People's Democratic Republic, Viet Nam
18731	Desmalopex leucopterus	White-winged Flying Fox	VU	1.09466	7.80746	1.8506	240	PH	Philippines
6678	Dipodomys ingens	Giant Kangaroo Rat	EN	3.84149	3.84149	1.848	241	US	United States of America
2785	Bettongia penicillata	Woylie	CR	1.15724	2.06111	1.84615	242	AU	Australia
20165	Setonix brachyurus	Quokka	VU	7.06044	8.17304	1.8405	243	AU	Australia
136628	Microgale jobihely	Northern Shrew Tenrec	EN	3.08123	3.73586	1.83692	244	MG	Madagascar
14560	Neopteryx frosti	Small-toothed Fruit Bat	EN	2.30486	3.79512	1.83632	245	ID	Indonesia
15955	Panthera tigris	Tiger	EN	3.70224	3.7047	1.83054	246	BD, BT, CN, ID, IN, LA, MM, MY, NP, RU, TH	Bangladesh, Bhutan, China, Indonesia, India, Lao People's Democratic Republic, Myanmar, Malaysia, Nepal, Russian Federation, Thailand
62015	Microgale jenkinsae	Jenkins' Shrew Tenrec	EN	3.30425	3.8862	1.81887	247	MG	Madagascar
11619	Lepilemur microdon	Small-toothed Sportive Lemur	EN	3.67849	3.98953	1.81644	248	MG	Madagascar
136543	Trinomys moojeni	NA	EN	3.55983	3.79857	1.81621	249	BR	Brazil
136596	Crocidura hikmiya	Sinharaja White-toothed Shrew	EN	3.05692	3.94871	1.814	250	LK	Sri Lanka
14126	Myotis capaccinii	Long-fingered Bat	VU	8.00705	8.10766	1.80935	251	AD, AL, BA, BG, CY, DZ, ES, FR, GR, HR, IL, IQ, IR, IT, JO, LB, MA, ME, MK, RO, RS, SI, SY, TR, VA	Andorra, Albania, Bosnia and Herzegovina, Bulgaria, Cyprus, Algeria, Spain, France, Greece, Croatia, Israel, Iraq, Iran, Islamic Republic of, Italy, Jordan, Lebanon, Morocco, Montenegro, North Macedonia, Romania, Serbia, Slovenia, Syrian Arab Republic, Turkey, Holy See (Vatican City State)
18360	Propithecus candidus	Silky Sifaka	CR	0.601663	2.00462	1.80869	252	MG	Madagascar
19751	Rousettus spinalatus	Bare-backed Rousette	VU	7.70945	7.726	1.80483	253	BN, ID, MY	Brunei Darussalam, Indonesia, Malaysia
19409	Reithrodontomys hirsutus	Hairy Harvest Mouse	VU	8.04076	8.1062	1.80279	254	MX	Mexico
10589	Hylomys parvus	Dwarf Gymnure	VU	6.80496	7.49849	1.79878	255	ID	Indonesia
13508501	Rhinopithecus strykeri	Myanmar Snub-nosed Monkey	CR	0.695447	1.9286	1.7865	256	CN, MM	China, Myanmar
19418	Reithrodontomys tenuirostris	Narrow-nosed Harvest Mouse	EN	3.74967	3.80541	1.78206	257	GT, MX	Guatemala, Mexico
6794	Dorcopsis atrata	Black Dorcopsis	CR	1.83636	1.99398	1.76581	258	PG	Papua New Guinea
13449	Microtus oaxacensis	Tarabundi Vole	EN	3.60424	3.74294	1.76573	259	MX	Mexico
165925	Voalavo antsahabensis	Eastern Voalavo	EN	3.25403	3.68739	1.7604	260	MG	Madagascar
39547	Eupleres major	Western Falanouc	EN	2.28357	3.6113	1.75547	261	MG	Madagascar
18359	Propithecus edwardsi	Milne-Edward's Sifaka	EN	0.783154	3.66317	1.74586	262	MG	Madagascar
16569	Perameles bougainville	Western Barred Bandicoot	VU	7.4894	7.61685	1.74006	263	AU	Australia
136773	Uromys boeadii	Biak Giant Rat	CR	1.15324	1.97531	1.73894	264	ID	Indonesia
9917	Nilgiritragus hylocrius	Nilgiri Tahr	EN	3.52647	3.52647	1.72877	265	IN	India
16851	Phalanger matanim	Telefomin Cuscus	CR	1.50397	1.90281	1.71532	266	PG	Papua New Guinea
18352	Propithecus tattersalli	Golden-crowned Sifaka	CR	0.975546	1.85927	1.70344	267	MG	Madagascar
12077	Heteromys spectabilis	Jaliscan Spiny Pocket Mouse	EN	3.31108	3.50679	1.69954	268	MX	Mexico
41711	Eubalaena japonica	North Pacific Right Whale	EN	3.52254	3.52926	1.69663	269	CA, JP, KR, MX, RU, TW, US	Canada, Japan, Korea, Republic of, Mexico, Russian Federation, Taiwan, Province of China, United States of America
4265	Panolia eldii	Eld's Deer	EN	2.65886	3.42036	1.69568	270	CN, IN, KH, LA, MM	China, India, Cambodia, Lao People's Democratic Republic, Myanmar
4828	Chrysospalax trevelyani	Giant Golden Mole	EN	2.25045	3.54586	1.6946	271	ZA	South Africa
136330	Nesomys lambertoni	Lowland Red Forest Rat	EN	3.32031	3.56801	1.69386	272	MG	Madagascar
10141	Hipposideros lamottei	Lamotte's Roundleaf Bat	CR	1.74999	1.88454	1.68936	273	GN	Guinea
16971461	Microcebus gerpi	Gerp's Mouse Lemur	CR	0.753283	1.86074	1.6863	274	MG	Madagascar
10954	Kadarsanomys sodyi	Javan Bamboo Rat	EN	2.66794	3.45642	1.68212	275	ID	Indonesia
16799	Phaenomys ferrugineus	Rio de Janeiro Arboreal Rat	EN	2.47637	3.37863	1.67961	276	BR	Brazil
46251646	Microcebus marohita	Marohita Mouse Lemur	CR	0.772888	1.85999	1.67367	277	MG	Madagascar
19680	Rhogeessa genowaysi	Genoways's Yellow Bat	EN	3.5409	3.60647	1.67306	278	MX	Mexico
14106	Myosorex eisentrauti	Eisentraut's Mouse Shrew	CR	1.00229	1.8776	1.67044	279	GQ	Equatorial Guinea
8212	Eulemur macaco	Black Lemur	EN	1.54307	3.45231	1.6637	280	MG	Madagascar
1564	Anotomys leander	Ecuadoran Ichthyomyine	EN	2.65858	3.42511	1.66168	281	CO, EC	Colombia, Ecuador
23077	Wilfredomys oenax	Greater Wilfred's Mouse	EN	2.54381	3.32411	1.66151	282	BR, UY	Brazil, Uruguay
29742	Rangifer tarandus	Reindeer	VU	6.90697	6.90697	1.66053	283	CA, FI, GL, MN, NO, RU, US	Canada, Finland, Greenland, Mongolia, Norway, Russian Federation, United States of America
22805	Uromys porculus	Guadalcanal Rat	CR	1.08213	1.78652	1.65747	284	SB	Solomon Islands
11618	Lepilemur leucopus	White-footed Sportive Lemur	EN	3.29603	3.55159	1.64737	285	MG	Madagascar
18354	Propithecus verreauxi	Verreaux's Sifaka	CR	0.38581	1.79721	1.64404	286	MG	Madagascar
18305	Proedromys bedfordi	Duke Of Bedford's Vole	VU	6.76242	7.17117	1.63995	287	CN	China
16664	Peromyscus guardia	Angel Island Mouse	CR	1.09017	1.81946	1.63896	288	MX	Mexico
16690	Peromyscus slevini	Catalina Deer Mouse	CR	1.20746	1.76026	1.6389	289	MX	Mexico
8668	Fossa fossana	Spotted Fanaloka	VU	6.43228	7.01522	1.63527	290	MG	Madagascar
11505	Leontopithecus chrysopygus	Black Lion Tamarin	EN	0.871248	3.40668	1.63493	291	BR	Brazil
21975	Tolypeutes tricinctus	Brazilian Three-banded Armadillo	VU	5.15658	6.66807	1.62506	292	BR	Brazil
39775	Nomascus concolor	Black Crested Gibbon	CR	1.46408	1.78268	1.62172	293	CN, LA, VN	China, Lao People's Democratic Republic, Viet Nam
18357	Propithecus deckenii	Van der Decken’s Sifaka	CR	0.386795	1.77766	1.61026	294	MG	Madagascar
136470	Uromys emmae	Emma's Giant Rat	CR	0.997867	1.79052	1.60997	295	ID	Indonesia
16655	Peromyscus caniceps	Monserrat Island Deermouse	CR	1.10379	1.70964	1.60741	296	MX	Mexico
16687	Peromyscus pseudocrinitus	Coronados Deer Mouse	CR	1.12723	1.72802	1.60616	297	MX	Mexico
16668	Peromyscus interparietalis	San Lorenzo Deermouse	CR	1.11445	1.76312	1.60005	298	MX	Mexico
16657	Peromyscus dickeyi	Dickey’s Deermouse	CR	1.07804	1.73662	1.59981	299	MX	Mexico
82345696	Rhinopoma hadramauticum	Yemeni Mouse-tailed Bat	EN	3.14384	3.45426	1.59869	300	YE	Yemen
13936	Murina aenea	Bronze Tube-nosed Bat	VU	6.29975	6.90807	1.58162	301	BN, ID, MY, TH	Brunei Darussalam, Indonesia, Malaysia, Thailand
8199	Eulemur coronatus	Crowned Lemur	EN	3.21099	3.2112	1.5787	302	MG	Madagascar
22803	Uromys imperator	Emperor Rat	CR	0.996868	1.7189	1.57807	303	SB	Solomon Islands
42591	Heterogeomys lanius	Big Pocket Gopher	CR	1.6269	1.70609	1.56496	304	MX	Mexico
18118	Praomys morio	Cameroon Soft-furred Mouse	EN	3.36867	3.36877	1.56441	305	CM, GQ	Cameroon, Equatorial Guinea
21982	Tomopeas ravus	Blunt-eared Bat	EN	2.83179	3.27971	1.56321	306	PE	Peru
6793	Dorcatragus megalotis	Beira	VU	6.60397	6.60397	1.56228	307	DJ, SO	Djibouti, Somalia
13945	Murina rozendaali	Gilded Tube-nosed Bat	VU	6.73832	6.88653	1.56223	308	BN, ID, MY	Brunei Darussalam, Indonesia, Malaysia
136316	Eliurus petteri	Petter's Tuft-tailed Rat	EN	2.89273	3.23385	1.56047	309	MG	Madagascar
16873	Phaner parienti	Sambirano Fork-marked Lemur	EN	1.00094	3.03301	1.54937	310	MG	Madagascar
3747	Canis rufus	Red Wolf	CR	0.568113	1.72978	1.53419	311	0	0
41690	Arctictis binturong	Binturong	VU	6.5047	6.5047	1.5336	312	BD, BT, CN, ID, IN, KH, LA, MM, MY, NP, PH, TH, VN	Bangladesh, Bhutan, China, Indonesia, India, Cambodia, Lao People's Democratic Republic, Myanmar, Malaysia, Nepal, Philippines, Thailand, Viet Nam
29680	Vormela peregusna	Marbled Polecat	VU	6.36554	6.3658	1.52404	313	AF, AM, AZ, BG, CN, EG, GE, GR, IL, IQ, IR, KZ, LB, ME, MK, MN, PK, RO, RS, RU, SY, TM, TR, UA, UZ	Afghanistan, Armenia, Azerbaijan, Bulgaria, China, Egypt, Georgia, Greece, Israel, Iraq, Iran, Islamic Republic of, Kazakhstan, Lebanon, Montenegro, North Macedonia, Mongolia, Pakistan, Romania, Serbia, Russian Federation, Syrian Arab Republic, Turkmenistan, Turkey, Ukraine, Uzbekistan
9001	Geocapromys brownii	Brown's Hutia	EN	2.05413	3.16723	1.5226	314	JM	Jamaica
16874	Phaner pallescens	Pale Fork-marked Lemur	EN	1.03092	3.02597	1.51041	315	MG	Madagascar
18732	Pteropus livingstonii	Livingstone's Flying Fox	CR	1.38604	1.6485	1.50954	316	KM	Comoros
15568	Oryx dammah	Scimitar-horned Oryx	EW	1.6152	1.65086	1.50462	317	NA	NA
22037	Trachypithecus geei	Gee’s Golden Langur	EN	3.22643	3.25481	1.50318	318	BT, IN	Bhutan, India
12815	Marmosa xerophila	Dryland Mouse Opossum	VU	6.47584	6.55362	1.50049	319	CO, VE	Colombia, Venezuela, Bolivarian Republic of
179234	Tarsius tumpara	Siau Island Tarsier	CR	0.861459	1.67489	1.49896	320	ID	Indonesia
16426	Paulamys naso	Paula’s Long-nosed Rat	EN	2.18178	3.09423	1.49741	321	ID	Indonesia
13960	Mus famulus	Bonhote’s Mouse	EN	3.07389	3.2005	1.49071	322	IN	India
80224148	Hipposideros turpis	Lesser Leaf-nosed Bat	EN	3.14362	3.20191	1.48395	323	JP	Japan
136821	Reithrodontomys bakeri	Baker's Small-toothed Harvest Mouse	EN	2.95529	3.06656	1.4739	324	MX	Mexico
19597	Rhinopithecus bieti	Black Snub-nosed Monkey	EN	0.695574	3.00003	1.46568	325	CN	China
7624	Eliurus penicillatus	White-tipped Tuft-tailed Rat	EN	2.6546	2.96553	1.46154	326	MG	Madagascar
14199	Myotis scotti	Scott's Mouse-eared Bat	VU	6.40707	6.57925	1.45349	327	ET	Ethiopia
17028	Phocoena sinus	Vaquita	CR	1.53236	1.59906	1.45102	328	MX	Mexico
136400	Phyllomys lundi	NA	EN	2.89837	3.0595	1.44206	329	BR	Brazil
22570	Tylomys bullaris	Chiapan Climbing Rat	CR	1.11176	1.58328	1.4376	330	MX	Mexico
16875	Phaner electromontis	Amber Mountain Fork-marked Lemur	EN	0.944943	2.93736	1.43716	331	MG	Madagascar
6437	Dendrolagus mbaiso	Dingiso	EN	1.80983	2.93425	1.4332	332	ID	Indonesia
20185	Sicista armenica	Armenian Birch Mouse	CR	1.17467	1.60012	1.43309	333	AM	Armenia
11621	Lepilemur ruficaudatus	Red-tailed Sportive Lemur	CR	0.985116	1.55626	1.4123	334	MG	Madagascar
88088852	Chilonatalus micropus	Cuban Lesser Funnel-eared Bat	VU	5.37139	6.19471	1.40837	335	CO, DO, JM	Colombia, Dominican Republic, Jamaica
41210	Praomys degraaffi	De Graaff's Praomys	VU	6.00326	6.00417	1.40738	336	BI, RW, UG	Burundi, Rwanda, Uganda
4219	Cercopithecus hamlyni	Owl-faced Monkey	VU	6.14326	6.16313	1.4067	337	CD, RW	Congo, The Democratic Republic of the, Rwanda
6232	Dama mesopotamica	Persian Fallow Deer	EN	2.81883	2.9178	1.405	338	IR	Iran, Islamic Republic of
12753	Mandrillus leucophaeus	Drill	EN	2.64871	2.93685	1.40427	339	CM, GQ, NG	Cameroon, Equatorial Guinea, Nigeria
15933	Pan troglodytes	Chimpanzee	EN	1.34292	2.88113	1.40226	340	AO, BI, CD, CF, CG, CI, CM, GA, GH, GN, GQ, GW, LR, ML, NG, RW, SL, SN, SS, TZ, UG	Angola, Burundi, Congo, The Democratic Republic of the, Central African Republic, Congo, Côte d'Ivoire, Cameroon, Gabon, Ghana, Guinea, Equatorial Guinea, Guinea-Bissau, Liberia, Mali, Nigeria, Rwanda, Sierra Leone, Senegal, South Sudan, Tanzania, United Republic of, Uganda
15932	Pan paniscus	Bonobo	EN	1.34292	2.90769	1.39948	341	CD	Congo, The Democratic Republic of the
29485	Murina ryukyuana	Ryukyu Tube-nosed Bat	EN	2.69436	2.99271	1.39365	342	JP	Japan
163023599	Cheirogaleus medius	Fat-tailed Dwarf Lemur	VU	6.07188	6.25778	1.39303	343	MG	Madagascar
39896	Nomascus siki	Southern White-cheeked Gibbon	CR	0.414699	1.54895	1.38965	344	LA, VN	Lao People's Democratic Republic, Viet Nam
136732	Dendrolagus notatus	NA	EN	1.94558	2.86015	1.38733	345	PG	Papua New Guinea
16971489	Lepilemur hollandorum	Holland's Sportive Lemur	CR	0.709758	1.50338	1.37257	346	MG	Madagascar
163313848	Microcebus manitatra	Bemanasy Mouse Lemur	CR	0.950428	1.50809	1.37087	347	MG	Madagascar
12948	Megaerops wetmorei	White-collared Fruit Bat	VU	5.76507	5.7661	1.36978	348	ID, MY, PH	Indonesia, Malaysia, Philippines
139	Acerodon jubatus	Golden-capped Fruit Bat	EN	1.81602	2.81638	1.36755	349	PH	Philippines
39961	Ateles hybridus	Brown Spider Monkey	CR	1.34777	1.4934	1.36167	350	CO, VE	Colombia, Venezuela, Bolivarian Republic of
2045	Archboldomys luzonensis	Isarog Shrew Mouse	VU	4.15116	5.62013	1.35169	351	PH	Philippines
23327	Zyzomys palatalis	Carpentarian Rock-rat	CR	1.07646	1.48459	1.35116	352	AU	Australia
11162	Lagorchestes hirsutus	Rufous Hare-wallaby	VU	5.57255	5.72821	1.34698	353	AU	Australia
136622	Lepilemur mittermeieri	Mittermeier's Sportive Lemur	CR	0.982733	1.49454	1.34675	354	MG	Madagascar
136843	Lepilemur ahmansonorum	NA	CR	0.690063	1.47432	1.34662	355	MG	Madagascar
2787	Bettongia tropica	Northern Bettong	EN	1.15724	2.74284	1.34224	356	AU	Australia
14143	Myotis atacamensis	Atacama Myotis	EN	2.80309	2.81544	1.34131	357	CL, PE	Chile, Peru
1154	Amorphochilus schnablii	Smoky Bat	VU	3.61331	5.42219	1.34125	358	CL, EC, PE	Chile, Ecuador, Peru
13393	Micropotamogale lamottei	Nimba Otter Shrew	VU	4.73207	5.7204	1.34023	359	CI, GN, LR	Côte d'Ivoire, Guinea, Liberia
4153	Cephalophus zebra	Zebra Duiker	VU	5.70575	5.71665	1.34002	360	CI, GN, LR, SL	Côte d'Ivoire, Guinea, Liberia, Sierra Leone
21154	Sundasciurus fraterculus	Fraternal Squirrel	VU	5.31846	5.61679	1.33519	361	ID	Indonesia
14821	Niviventer hinpoon	Limestone Niviventer	EN	2.79088	2.87526	1.33496	362	TH	Thailand
136709	Lepilemur tymerlachsoni	Nosy Be Sportive Lemur	CR	0.64929	1.47357	1.33134	363	MG	Madagascar
84457541	Dyacopterus rickarti	Rickart's Dyak Fruit Bat	EN	1.6008	2.76594	1.33012	364	PH	Philippines
11506	Leontopithecus rosalia	Golden Lion Tamarin	EN	0.301572	2.75914	1.32699	365	BR	Brazil
40643	Leontopithecus chrysomelas	Golden-headed Lion Tamarin	EN	0.302224	2.79428	1.32255	366	BR	Brazil
19595	Rhinopithecus brelichi	Grey Snub-nosed Monkey	EN	1.34875	2.62039	1.31836	367	CN	China
41573	Microcebus berthae	Madame Berthe's Mouse Lemur	CR	1.33816	1.46349	1.31737	368	MG	Madagascar
67359375	Neoromicia roseveari	Rosevear's Serotine	EN	2.37742	2.76904	1.30872	369	GN, LR	Guinea, Liberia
21143	Suncus fellowesgordoni	Ceylon Pygmy Shrew	EN	2.68461	2.79097	1.30593	370	LK	Sri Lanka
6990	Phyllomys unicolor	Unicolored Tree Rat	CR	0.917698	1.42266	1.30575	371	BR	Brazil
29473	Pteralopex taki	New Georgian Monkey-faced Bat	VU	1.06689	5.5524	1.3024	372	SB	Solomon Islands
136399	Brachytarsomys villosa	Hairy-tailed Tree Rat	VU	4.54023	5.63712	1.29902	373	MG	Madagascar
45071	Otomys burtoni	Burton’s Vlei Rat	EN	2.54889	2.76205	1.29816	374	CM	Cameroon
19596	Rhinopithecus roxellana	Golden Snub-nosed Monkey	EN	1.34875	2.64933	1.29542	375	CN	China
6635	Diplogale hosei	Hose's Civet	VU	5.14914	5.46233	1.29389	376	BN, ID, MY	Brunei Darussalam, Indonesia, Malaysia
45954378	Myosorex jejei	Kahuzi Swamp Shrew	VU	2.11449	5.41196	1.29296	377	CD	Congo, The Democratic Republic of the
5610	Crocidura nicobarica	Nicobar Shrew	CR	1.07495	1.41472	1.29072	378	IN	India
41572	Microcebus sambiranensis	Sambirano Mouse Lemur	EN	2.62562	2.68776	1.28015	379	MG	Madagascar
5953	Cuon alpinus	Dhole	EN	0.568304	2.68548	1.27797	380	BD, BT, CN, ID, IN, KH, LA, MM, MY, NP, TH	Bangladesh, Bhutan, China, Indonesia, India, Cambodia, Lao People's Democratic Republic, Myanmar, Malaysia, Nepal, Thailand
5633	Crocidura harenna	Harenna Shrew	CR	1.12126	1.41914	1.27205	381	ET	Ethiopia
14592	Neotoma nelsoni	Nelson's Woodrat	CR	1.13674	1.35699	1.26336	382	MX	Mexico
16971425	Microcebus macarthurii	MacArthur's Mouse Lemur	EN	2.11732	2.60393	1.24111	383	MG	Madagascar
16695	Peromyscus winkelmanni	Coalcoman Deer Mouse	EN	2.50177	2.59756	1.23538	384	MX	Mexico
5224	Conilurus penicillatus	Brush-tailed Rabbit-rat	VU	5.31656	5.38205	1.22915	385	AU, PG	Australia, Papua New Guinea
39794	Macaca pagensis	Pagai Island Macaque	CR	1.17517	1.34227	1.21118	386	ID	Indonesia
45047	Myosorex kihaulei	Kihaule's Mouse Shrew	EN	1.09506	2.39983	1.20943	387	TZ	Tanzania, United Republic of
136684	Mirza zaza	Northern Giant Mouse Lemur	VU	1.06848	5.03331	1.20558	388	MG	Madagascar
21456	Taphozous hildegardeae	Hildegarde's Tomb Bat	EN	2.41475	2.55547	1.20442	389	KE, TZ	Kenya, Tanzania, United Republic of
14107	Myosorex geata	Geata Mouse Shrew	EN	1.17308	2.47377	1.20208	390	TZ	Tanzania, United Republic of
136379	Crocidura trichura	Christmas Island Shrew	CR	0.983694	1.30504	1.20146	391	CX	Christmas Island
19762	Rubrisciurus rubriventer	Sulawesi Giant Squirrel	VU	5.11105	5.14646	1.19761	392	ID	Indonesia
20333	Solomys ponceleti	Poncelet's Giant Rat	CR	0.669461	1.32454	1.19578	393	PG, SB	Papua New Guinea, Solomon Islands
11034	Kobus megaceros	Nile Lechwe	EN	2.31407	2.4791	1.18864	394	ET, SS	Ethiopia, South Sudan
68336601	Eupleres goudotii	Eastern Falanouc	VU	2.28357	5.0602	1.1862	395	MG	Madagascar
163024481	Microcebus tanosi	Anosy Mouse Lemur	EN	2.46826	2.53761	1.18581	396	MG	Madagascar
11933	Liberiictis kuhni	Liberian Mongoose	VU	5.23324	5.32215	1.18462	397	CI, LR	Côte d'Ivoire, Liberia
22042	Semnopithecus vetulus	Purple-faced Langur	EN	2.52497	2.54282	1.18328	398	LK	Sri Lanka
41759	Mesoplodon perrini	Perrin's Beaked Whale	EN	1.41757	2.26199	1.16713	399	US	United States of America
4074	Sapajus xanthosternos	Buff-headed Capuchin	CR	1.26611	1.29047	1.16415	400	BR	Brazil
2279	Ateles geoffroyi	Geoffroy’s Spider Monkey	EN	1.09523	2.37555	1.1591	401	BZ, CR, GT, HN, MX, NI, PA, SV	Belize, Costa Rica, Guatemala, Honduras, Mexico, Nicaragua, Panama, El Salvador
15419	Orcaella brevirostris	Irrawaddy Dolphin	EN	2.10655	2.45394	1.15765	402	BD, BN, ID, IN, KH, LA, MM, MY, PH, SG, TH, VN	Bangladesh, Brunei Darussalam, Indonesia, India, Cambodia, Lao People's Democratic Republic, Myanmar, Malaysia, Philippines, Singapore, Thailand, Viet Nam
7014	Echiothrix leucura	Northern Sulawesi Echiothrix	EN	1.04473	2.28872	1.15234	403	ID	Indonesia
4829	Chrysospalax villosus	Rough-haired Golden Mole	VU	2.25045	4.84424	1.14951	404	ZA	South Africa
21661	Tetracerus quadricornis	Four-horned Antelope	VU	4.74317	5.05215	1.14804	405	IN, NP	India, Nepal
136645	Lepilemur sahamalazensis	Sahamalaza Sportive Lemur	CR	0.980864	1.28406	1.14754	406	MG	Madagascar
17026	Phocarctos hookeri	New Zealand Sea Lion	EN	2.13491	2.37629	1.14523	407	AU, NZ	Australia, New Zealand
14549	Neophoca cinerea	Australian Sea Lion	EN	2.13491	2.37893	1.14451	408	AU	Australia
136389	Cryptotis nelsoni	Nelson's Small Eared Shrew	CR	1.16715	1.26538	1.14242	409	MX	Mexico
16692	Peromyscus stephani	San Esteban Deermouse	CR	1.2398	1.28409	1.14122	410	MX	Mexico
3590	Callorhinus ursinus	Northern Fur Seal	VU	4.88367	4.88367	1.14112	411	CA, JP, KP, KR, MX, RU, US	Canada, Japan, Korea, Democratic People's Republic of, Korea, Republic of, Mexico, Russian Federation, United States of America
10552	Hylobates pileatus	Pileated Gibbon	EN	2.3381	2.3583	1.13467	412	KH, LA, TH	Cambodia, Lao People's Democratic Republic, Thailand
22839	Vampyressa melissa	Melissa's Yellow-eared Bat	VU	4.78973	4.83423	1.12801	413	CO, EC, PE	Colombia, Ecuador, Peru
136824	Natalus jamaicensis	Jamaican Greater Funnel-eared Bat	CR	1.16442	1.24847	1.12488	414	JM	Jamaica
136224	Suncus aequatorius	Taita Dwarf Shrew	EN	1.40284	2.3199	1.12485	415	KE	Kenya
10831	Inia geoffrensis	Amazon River Dolphin	EN	1.69531	2.26543	1.10562	416	BO, BR, CO, EC, PE, VE	Bolivia, Plurinational State of, Brazil, Colombia, Ecuador, Peru, Venezuela, Bolivarian Republic of
7950	Equus grevyi	Grevy's Zebra	EN	2.14823	2.25953	1.10421	417	ET, KE	Ethiopia, Kenya
13215	Mesocapromys angelcabrerai	Cabrera's Hutia	CR	0.737531	1.21557	1.10146	418	CU	Cuba
4140	Cephalophus jentinki	Jentink's Duiker	EN	2.23211	2.29152	1.09845	419	CI, GN, LR, SL	Côte d'Ivoire, Guinea, Liberia, Sierra Leone
15090	Octodon pacificus	NA	CR	0.998845	1.20343	1.09243	420	CL	Chile
136519	Notopteris neocaledonica	New Caledonia Blossom Bat	EN	1.02971	2.35229	1.09241	421	NC	New Caledonia
2447	Axis kuhlii	Bawean Deer	CR	0.365701	1.20471	1.08711	422	ID	Indonesia
11620	Lepilemur mustelinus	Weasel Sportive Lemur	VU	2.70335	4.71718	1.08697	423	MG	Madagascar
6429	Dendrolagus goodfellowi	Goodfellow's Tree Kangaroo	EN	1.72533	2.28925	1.08321	424	ID, PG	Indonesia, Papua New Guinea
7083	Eidolon dupreanum	Madagascan Fruit Bat	VU	2.54482	4.58096	1.081	425	MG	Madagascar
3748	Canis simensis	Ethiopian Wolf	EN	2.1692	2.17246	1.07462	426	ET	Ethiopia
4137	Cephalophus adersi	Aders' Duiker	VU	4.51119	4.52624	1.0706	427	KE, TZ	Kenya, Tanzania, United Republic of
136392	Monodelphis reigi	Reig's Opossum	VU	4.52637	4.59285	1.06786	428	VE	Venezuela, Bolivarian Republic of
8968	Nanger dama	Dama Gazelle	CR	1.00559	1.15618	1.06637	429	ML, NE, TD	Mali, Niger, Chad
40644	Saguinus bicolor	Pied Tamarin	CR	0.893769	1.17324	1.06446	430	BR	Brazil
136272	Microcebus mittermeieri	Mittermeier's Mouse Lemur	EN	1.97593	2.23313	1.05801	431	MG	Madagascar
1151	Ammotragus lervia	Aoudad	VU	3.41669	4.50958	1.05693	432	DZ, EG, LY, MA, ML, MR, NE, SD, TD, TN	Algeria, Egypt, Libya, Morocco, Mali, Mauritania, Niger, Sudan, Chad, Tunisia
136771	Lepilemur grewcockorum	Grewcock's Sportive Lemur	CR	0.532569	1.169	1.05041	433	MG	Madagascar
12421	Lutra sumatrana	Hairy-nosed Otter	EN	1.85876	2.15235	1.04781	434	ID, KH, MY, TH, VN	Indonesia, Cambodia, Malaysia, Thailand, Viet Nam
14003	Musonycteris harrisoni	Banana Bat	VU	4.47188	4.4799	1.04777	435	MX	Mexico
120659170	Nomascus annamensis	Northern Yellow-cheeked Crested Gibbon	EN	0.584347	2.17026	1.04111	436	KH, LA, VN	Cambodia, Lao People's Democratic Republic, Viet Nam
10846	Iomys sipora	Mentawi Flying Squirrel	EN	1.65735	2.13874	1.02638	437	ID	Indonesia
9002	Geocapromys ingrahami	Bahaman Hutia	VU	2.05413	4.29994	1.01955	438	BS	Bahamas
3160	Budorcas taxicolor	Takin	VU	4.16688	4.21021	1.01776	439	BT, CN, IN, MM	Bhutan, China, India, Myanmar
136534	Styloctenium mindorensis	Mindoro Stripe-faced Fruit Bat	EN	0.387855	2.14011	1.01476	440	PH	Philippines
41579	Avahi unicolor	Sambirano Woolly Lemur	CR	0.641451	1.10137	1.00208	441	MG	Madagascar
45054	Hylomyscus grandis	Mt Oku Hylomyscus	EN	1.78579	2.08773	0.990924	442	CM	Cameroon
97249856	Spalax graecus	Balkan Blind Mole Rat	VU	4.24687	4.28615	0.989531	443	MD, RO, UA	Moldova, Republic of, Romania, Ukraine
138	Acerodon humilis	Talaud Fruit Bat	EN	1.09348	2.04086	0.986977	444	ID	Indonesia
10054	Hippocamelus bisulcus	Patagonian Huemul	EN	2.00207	2.06342	0.985949	445	AR, CL	Argentina, Chile
8205	Eulemur cinereiceps	White-collared Lemur	CR	0.59256	1.07307	0.983702	446	MG	Madagascar
2477	Balaenoptera musculus	Blue Whale	EN	1.98674	1.99283	0.975326	447	AO, AR, AU, BD, BM, BR, CA, CC, CK, CL, CO, CR, CV, DJ, EC, EH, ES, FJ, FK, FO, FR, GB, GL, GS, GT, ID, IE, IN, IR, IS, JP, KE, KI, KM, LK, MA, MG, MM, MR, MU, MV, MX, MY, MZ, NA, NC, NF, NI, NO, NR, NZ, OM, PA, PE, PG, PH, PK, PM, PT, PW, RE, RU, SB, SC, SJ, SN, SO, SV, TF, TH, TL, TV, TZ, US, UY, VU, YE, ZA	Angola, Argentina, Australia, Bangladesh, Bermuda, Brazil, Canada, Cocos (Keeling) Islands, Cook Islands, Chile, Colombia, Costa Rica, Cabo Verde, Djibouti, Ecuador, Western Sahara, Spain, Fiji, Falkland Islands (Malvinas), Faroe Islands, France, United Kingdom of Great Britain and Northern Ireland, Greenland, South Georgia and the South Sandwich Islands, Guatemala, Indonesia, Ireland, India, Ira…
45067	Otomys lacustris	Tanzanian Vlei Rat	VU	4.11943	4.168	0.972272	448	KE, MW, TZ, ZM	Kenya, Malawi, Tanzania, United Republic of, Zambia
9676	Hapalemur alaotrensis	Alaotra Reed Lemur	CR	0.695211	1.06727	0.968798	449	MG	Madagascar
6204	Cystophora cristata	Hooded Seal	VU	4.0873	4.0873	0.96694	450	CA, GL, IS, NO	Canada, Greenland, Iceland, Norway
136776	Harpyionycteris celebensis	Sulawesi Harpy Fruit Bat	VU	3.44002	3.99878	0.961056	451	ID	Indonesia
41763	Equus ferus	Przewalski's Horse	EN	0.846648	1.92279	0.959081	452	CN	China
16671	Peromyscus madrensis	Tres Marias Deer Mouse	EN	1.9114	2.00358	0.954614	453	MX	Mexico
12556	Macaca nigra	Celebes Crested Macaque	CR	1.03479	1.06511	0.953435	454	ID	Indonesia
10548	Hylobates lar	Lar Gibbon	EN	1.96175	1.98056	0.94824	455	ID, LA, MM, MY, TH	Indonesia, Lao People's Democratic Republic, Myanmar, Malaysia, Thailand
136520	Cavia intermedia	Santa Catarina’s Guinea Pig	CR	0.908567	1.04217	0.944415	456	BR	Brazil
39895	Nomascus leucogenys	Northern White-cheeked Gibbon	CR	0.413281	1.04351	0.938107	457	LA, VN	Lao People's Democratic Republic, Viet Nam
136335	Avahi cleesei	Bemaraha Woolly Lemur	CR	0.619001	1.03833	0.933642	458	MG	Madagascar
4227	Allochrocebus preussi	Preuss’s Monkey	EN	1.76964	1.97291	0.930359	459	CM, GQ, NG	Cameroon, Equatorial Guinea, Nigeria
136376	Lepilemur aeeclis	Antafia Sportive Lemur	EN	1.57186	1.92353	0.930236	460	MG	Madagascar
136768	Eonycteris robusta	Philippine Dawn Bat	VU	2.76141	3.97079	0.9257	461	PH	Philippines
40765	Nesoryzomys narboroughi	NA	VU	3.83638	3.93533	0.921245	462	EC	Ecuador
18744	Pteropus nitendiensis	Temotu Flying Fox	EN	1.23353	1.97258	0.919346	463	SB	Solomon Islands
41784	Axis porcinus	Hog Deer	EN	0.367271	1.93869	0.915575	464	BD, BT, IN, KH, NP, PK	Bangladesh, Bhutan, India, Cambodia, Nepal, Pakistan
16761	Petrogale concinna	Nabarlek	EN	1.88366	1.92015	0.90835	465	AU	Australia
1087	Neamblysomus gunningi	Gunning's Golden Mole	EN	1.08067	1.82119	0.906781	466	ZA	South Africa
4257	Rucervus duvaucelii	Barasingha	VU	3.77495	3.79479	0.903901	467	IN, NP	India, Nepal
39795	Macaca siberu	Siberut Macaque	EN	1.80061	1.85346	0.902049	468	ID	Indonesia
1089	Neamblysomus julianae	Juliana's Golden Mole	EN	1.08067	1.84583	0.89886	469	ZA	South Africa
51222063	Caenolestes sangay	NA	VU	3.15182	3.84195	0.894299	470	EC	Ecuador
5076	Coelops robinsoni	Malayan Tailless Leaf-nosed Bat	VU	3.1639	3.86679	0.893968	471	ID, MY	Indonesia, Malaysia
12945	Megaerops kusnotoi	Javan Tailless Fruit Bat	VU	3.71142	3.78178	0.893626	472	ID	Indonesia
13218	Mesocapromys sanfelipensis	Little Earth Hutia	CR	0.549273	0.988665	0.893487	473	CU	Cuba
84457227	Desmalopex microleucopterus	Mindoro Mottle-winged Flying Fox	EN	1.09466	1.86426	0.891064	474	PH	Philippines
13895	Moschus chrysogaster	Alpine Musk Deer	EN	1.29011	1.86305	0.88457	475	BT, CN, IN, NP	Bhutan, China, India, Nepal
219	Acinonyx jubatus	Cheetah	VU	3.76141	3.76151	0.881823	476	AO, BF, BJ, BW, CF, DZ, ET, IR, KE, ML, MZ, NA, NE, SS, TD, TZ, UG, ZA, ZM, ZW	Angola, Burkina Faso, Benin, Botswana, Central African Republic, Algeria, Ethiopia, Iran, Islamic Republic of, Kenya, Mali, Mozambique, Namibia, Niger, South Sudan, Chad, Tanzania, United Republic of, Uganda, South Africa, Zambia, Zimbabwe
20497	Urocitellus brunneus	Northern Idaho Ground Squirrel	EN	1.8291	1.83189	0.881822	477	US	United States of America
4245	Cercopithecus diana	Diana Monkey	EN	1.64902	1.80221	0.881396	478	CI, GN, LR, SL	Côte d'Ivoire, Guinea, Liberia, Sierra Leone
8975	Gazella spekei	Speke's Gazelle	EN	1.81046	1.82761	0.880433	479	SO	Somalia
40800	Ochotona hoffmanni	Hoffmann's Pika	EN	1.8174	1.83141	0.879479	480	MN, RU	Mongolia, Russian Federation
135446	Ateles fusciceps	Brown-headed Spider Monkey	EN	1.09523	1.805	0.878042	481	CO, EC, PA	Colombia, Ecuador, Panama
11616	Lepilemur dorsalis	Gray’s Sportive Lemur	EN	1.56561	1.82974	0.866696	482	MG	Madagascar
72261777	Nasuella meridensis	Eastern Mountain Coati	EN	1.58068	1.75494	0.865762	483	VE	Venezuela, Bolivarian Republic of
136254	Lepilemur randrianasoloi	Randrianasolo's Sportive Lemur	EN	1.57918	1.8201	0.86475	484	MG	Madagascar
13217	Mesocapromys nanus	Dwarf Hutia	CR	0.53351	0.93854	0.861576	485	CU	Cuba
19533	Rhinolophus cognatus	Andaman Horseshoe Bat	EN	1.74207	1.80451	0.860575	486	IN	India
6427	Dendrolagus dorianus	Doria's Tree Kangaroo	VU	3.26282	3.64817	0.857992	487	PG	Papua New Guinea
40582	Pseudochirops coronatus	Reclusive Ringtail	VU	3.06139	3.55276	0.855555	488	ID	Indonesia
46205559	Coendou speratus	Dwarf Porcupine	EN	1.48146	1.73366	0.854131	489	BR	Brazil
12375	Loris tardigradus	Red Slender Loris	EN	1.07577	1.78128	0.84595	490	LK	Sri Lanka
12907	Maxomys whiteheadi	Whitehead’s Sundaic Maxomys	VU	3.66735	3.68784	0.84489	491	BN, ID, MY, TH	Brunei Darussalam, Indonesia, Malaysia, Thailand
2828	Blastocerus dichotomus	Marsh Deer	VU	3.6571	3.66815	0.843525	492	AR, BO, BR, PE, PY	Argentina, Bolivia, Plurinational State of, Brazil, Peru, Paraguay
13896	Moschus fuscus	Black Musk Deer	EN	0.596996	1.70236	0.841901	493	BT, CN, IN, MM, NP	Bhutan, China, India, Myanmar, Nepal
14018	Mustela lutreola	European Mink	CR	0.953602	0.954007	0.840244	494	ES, FR, RO, RU, UA	Spain, France, Romania, Russian Federation, Ukraine
3129	Bubalus arnee	Wild Water Buffalo	EN	1.43443	1.75588	0.840145	495	BT, IN, KH, MM, NP, TH	Bhutan, India, Cambodia, Myanmar, Nepal, Thailand
12832	Marmota sibirica	Mongolian Marmot	EN	1.71101	1.74091	0.836874	496	CN, MN, RU	China, Mongolia, Russian Federation
136362	Apomys camiguinensis	Camiguin Forest Mouse	VU	3.54169	3.56403	0.834829	497	PH	Philippines
16889	Phascogale pirata	Northern Brush-tailed Phascogale	VU	2.72553	3.50454	0.832881	498	AU	Australia
20472	Spermophilus citellus	European Souslik	EN	1.64073	1.70582	0.83149	499	AT, BG, CZ, GR, HU, MD, MK, RO, RS, SK, TR, UA	Austria, Bulgaria, Czechia, Greece, Hungary, Moldova, Republic of, North Macedonia, Romania, Serbia, Slovakia, Turkey, Ukraine
39871	Trachypithecus poliocephalus	Cat Ba Hooded Black Leaf Monkey	CR	0.524474	0.925801	0.831197	500	VN	Viet Nam
13901	Moschus leucogaster	Himalayan Muskdeer	EN	0.596996	1.69943	0.830044	501	BT, CN, IN, NP	Bhutan, China, India, Nepal
22043	Trachypithecus delacouri	Delacour's Langur	CR	0.523375	0.924328	0.827889	502	VN	Viet Nam
41986	Ochotona argentata	Silver Pika	EN	1.49572	1.69092	0.825576	503	CN	China
14097	Myonycteris brachycephala	Sao Tomé Collared Fruit Bat	EN	1.68935	1.72011	0.824534	504	ST	Sao Tome and Principe
18765	Pteropus tuberculatus	Vanikoro Flying Fox	EN	1.2562	1.65904	0.806617	505	SB	Solomon Islands
19823	Saguinus oedipus	Cotton-headed Tamarin	CR	0.661981	0.901499	0.806412	506	CO	Colombia
20428	Spalax arenarius	Sandy Mole Rat	EN	1.48243	1.69135	0.806318	507	UA	Ukraine
10329	Hydropotes inermis	Water Deer	VU	3.35896	3.37745	0.799583	508	CN, KP, KR	China, Korea, Democratic People's Republic of, Korea, Republic of
21873	Thylogale calabyi	Calaby's Pademelon	EN	1.43565	1.67563	0.796606	509	PG	Papua New Guinea
18306	Caracal aurata	African Golden Cat	VU	3.33081	3.38217	0.793111	510	AO, CD, CF, CG, CI, CM, GA, GH, GN, GQ, LR, NG, SL, UG	Angola, Congo, The Democratic Republic of the, Central African Republic, Congo, Côte d'Ivoire, Cameroon, Gabon, Ghana, Guinea, Equatorial Guinea, Liberia, Nigeria, Sierra Leone, Uganda
21175	Sus cebifrons	Visayan Warty Pig	CR	0.79325	0.874561	0.78769	511	PH	Philippines
39761	Nycticebus javanicus	Javan Slow Loris	CR	0.809412	0.88823	0.784977	512	ID	Indonesia
136743	Caenolestes condorensis	Andean Caenolestid	VU	2.32109	3.33272	0.782899	513	EC	Ecuador
13894	Moschus berezovskii	Forest Musk Deer	EN	0.826161	1.60959	0.780879	514	CN, VN	China, Viet Nam
136609	Lepilemur milanoii	Daraina Sportive Lemur	EN	0.667648	1.56509	0.77582	515	MG	Madagascar
5826	Ctenomys sociabilis	Social Tuco-tuco	CR	0.791642	0.839385	0.77268	516	AR	Argentina
128073282	Nomascus gabriellae	Red-cheeked Gibbon	EN	0.801011	1.5743	0.772317	517	KH, LA, VN	Cambodia, Lao People's Democratic Republic, Viet Nam
14209	Myotis vivesi	Fish-eating Bat	VU	3.37405	3.38553	0.771031	518	MX	Mexico
136643	Moschus anhuiensis	Anhui Musk Deer	EN	0.807112	1.6184	0.76967	519	CN	China
136537	Microcebus bongolavensis	Bongolava Mouse Lemur	EN	0.502264	1.6018	0.76345	520	MG	Madagascar
136569	Macaca munzala	Arunachal Macaque	EN	1.55252	1.61677	0.761539	521	IN	India
136714	Tympanoctomys loschalchalerosorum	Chalchalero Viscacha Rat	CR	0.48157	0.844369	0.75808	522	AR	Argentina
12310	Lophocebus aterrimus	Black Mangabey	VU	3.24947	3.30721	0.754637	523	CD	Congo, The Democratic Republic of the
136750	Moschus cupreus	Kashmir Muskdeer	EN	0.802186	1.49962	0.753956	524	AF, IN, PK	Afghanistan, India, Pakistan
136311	Lepilemur wrightae	Wright's Sportive Lemur	EN	0.687133	1.54201	0.75066	525	MG	Madagascar
4665	Chiroderma improvisum	Guadeloupean Big-eyed Bat	EN	1.49556	1.56075	0.750317	526	GP, MS	Guadeloupe, Montserrat
20489	Xerospermophilus perotensis	Perote Ground Squirrel	EN	1.48291	1.57167	0.74424	527	MX	Mexico
16971518	Lepilemur scottorum	Scott's Sportive Lemur	EN	0.687789	1.48	0.743625	528	MG	Madagascar
16572	Perameles gunnii	Eastern Barred Bandicoot	VU	2.94776	3.20098	0.743388	529	AU	Australia
12754	Mandrillus sphinx	Mandrill	VU	2.66123	3.21263	0.743139	530	CG, CM, GA, GQ	Congo, Cameroon, Gabon, Equatorial Guinea
8206	Eulemur collaris	Collared Brown Lemur	EN	0.59224	1.48849	0.733035	531	MG	Madagascar
13143	Melursus ursinus	Sloth Bear	VU	3.0758	3.07755	0.732384	532	IN, LK, NP	India, Sri Lanka, Nepal
136677	Lepilemur petteri	Petter's Sportive Lemur	EN	0.693716	1.51874	0.730178	533	MG	Madagascar
14294	Nemorhaedus baileyi	Red Goral	VU	3.03001	3.07951	0.726845	534	CN, IN, MM	China, India, Myanmar
136662	Lepilemur betsileo	Betsileo Sportive Lemur	EN	0.746047	1.54802	0.725419	535	MG	Madagascar
29622	Mazama pandora	Yucatan Brown Brocket	VU	3.11842	3.12985	0.721797	536	BZ, GT, MX	Belize, Guatemala, Mexico
18880	Punomys lemminus	Puna Mouse	VU	1.72925	3.00677	0.719476	537	PE	Peru
12559	Macaca silenus	Lion-tailed Macaque	EN	1.17677	1.50049	0.715835	538	IN	India
39853	Trachypithecus francoisi	François’s Langur	EN	1.45863	1.51912	0.713692	539	CN, VN	China, Viet Nam
136731	Lepilemur ankaranensis	Ankarana Sportive Lemur	EN	1.26719	1.51861	0.713568	540	MG	Madagascar
8834	Galidictis grandidieri	Grandidier’s Vontsira	EN	0.971343	1.4244	0.712665	541	MG	Madagascar
136263	Lepilemur fleuretae	Madame Fleurette’s Sportive Lemur	EN	0.702266	1.46381	0.710547	542	MG	Madagascar
15330	Onychogalea fraenata	Bridled Nailtail Wallaby	VU	2.69842	3.05908	0.704193	543	AU	Australia
10053	Hippocamelus antisensis	Taruca	VU	3.01039	3.03113	0.702419	544	AR, BO, CL, PE	Argentina, Bolivia, Plurinational State of, Chile, Peru
41778	Tayassu pecari	White-lipped Peccary	VU	2.83309	2.93584	0.697703	545	AR, BO, BR, BZ, CO, CR, EC, GF, GT, GY, HN, MX, NI, PA, PE, PY, SR, VE	Argentina, Bolivia, Plurinational State of, Brazil, Belize, Colombia, Costa Rica, Ecuador, French Guiana, Guatemala, Guyana, Honduras, Mexico, Nicaragua, Panama, Peru, Paraguay, Suriname, Venezuela, Bolivarian Republic of
41211	Praomys obscurus	NA	EN	1.04594	1.43304	0.696374	546	NG	Nigeria
7960	Equus zebra	Mountain Zebra	VU	2.89512	2.94323	0.693409	547	AO, NA, ZA	Angola, Namibia, South Africa
13897	Moschus moschiferus	Siberian Musk Deer	VU	2.50691	2.92758	0.683086	548	CN, KP, KR, KZ, MN, RU	China, Korea, Democratic People's Republic of, Korea, Republic of, Kazakhstan, Mongolia, Russian Federation
39888	Hylobates muelleri	Bornean Gibbon	EN	1.35332	1.43256	0.682718	549	ID	Indonesia
18741	Pteropus molossinus	Pohnpei Flying Fox	EN	1.20609	1.4373	0.682637	550	FM	Micronesia, Federated States of
12553	Macaca maura	Moor Macaque	EN	1.31696	1.43325	0.681213	551	ID	Indonesia
85043053	Pteropus pelagicus	Chuuk Flying Fox	EN	1.1805	1.37558	0.671999	552	FM	Micronesia, Federated States of
136315	Orcaella heinsohni	Australian Snubfin Dolphin	VU	2.10771	2.79318	0.663117	553	AU	Australia
6675	Dipodomys elator	Texas Kangaroo Rat	VU	2.73267	2.80102	0.662583	554	US	United States of America
12551	Macaca fascicularis	Common Long-tailed Macaque	VU	2.81882	2.82592	0.662149	555	BD, BN, ID, IN, KH, LA, MM, MY, PH, SG, TH, TL, VN	Bangladesh, Brunei Darussalam, Indonesia, India, Cambodia, Lao People's Democratic Republic, Myanmar, Malaysia, Philippines, Singapore, Thailand, Timor-Leste, Viet Nam
136472	Babyrousa togeanensis	Togian Islands Babirusa	EN	0.994273	1.37135	0.660413	556	ID	Indonesia
14176	Myotis lucifugus	Little Brown Bat	EN	1.32547	1.37338	0.657545	557	CA, US	Canada, United States of America
22103	Trichechus manatus	American Manatee	VU	1.52642	2.68277	0.649937	558	BQ, BR, BS, BZ, CO, CR, CU, CW, DO, GF, GT, GY, HN, JM, KY, MX, NI, PA, PR, SR, TT, US, VE, VG, VI	Bonaire, Sint Eustatius and Saba, Brazil, Bahamas, Belize, Colombia, Costa Rica, Cuba, Curaçao, Dominican Republic, French Guiana, Guatemala, Guyana, Honduras, Jamaica, Cayman Islands, Mexico, Nicaragua, Panama, Puerto Rico, Suriname, Trinidad and Tobago, United States of America, Venezuela, Bolivarian Republic of, Virgin Islands, British, Virgin Islands, U.S.
115591937	Sigmodon alleni	Allen's Cotton Rat	VU	2.6885	2.78682	0.647555	559	MX	Mexico
11790	Lepus flavigularis	Tehuantepec Jackrabbit	EN	1.3216	1.32381	0.646339	560	MX	Mexico
6436	Dendrolagus spadix	Lowlands Tree Kangaroo	VU	1.75657	2.71	0.642552	561	PG	Papua New Guinea
21473	Tapirus pinchaque	Mountain Tapir	EN	0.496196	1.29478	0.63976	562	CO, EC, PE	Colombia, Ecuador, Peru
14709	Nesoryzomys swarthi	Santiago Galapagos Mouse	VU	2.18001	2.65162	0.636348	563	EC	Ecuador
19416	Reithrodontomys spectabilis	Cozumel Harvest Mouse	CR	0.505752	0.703451	0.634021	564	MX	Mexico
2888	Bos javanicus	Banteng	EN	0.883523	1.31031	0.63044	565	ID, KH, LA, MM, MY, TH, VN	Indonesia, Cambodia, Lao People's Democratic Republic, Myanmar, Malaysia, Thailand, Viet Nam
16697	Peromyscus zarhynchus	Chiapan Deer Mouse	VU	2.67153	2.73737	0.630262	566	MX	Mexico
39890	Hylobates funereus	Northern Gray Gibbon	EN	0.965249	1.27495	0.627617	567	BN, ID, MY	Brunei Darussalam, Indonesia, Malaysia
11793	Lepus hainanus	Hainan Hare	EN	1.19876	1.29202	0.626405	568	CN	China
14707	Nesoryzomys fernandinae	Fernandina Rice Rat	VU	2.17837	2.65845	0.624846	569	EC	Ecuador
136761	Lepilemur hubbardorum	Hubbard's Sportive Lemur	EN	0.966869	1.31608	0.624498	570	MG	Madagascar
10863	Isoodon auratus	Golden Bandicoot	VU	2.6106	2.68361	0.621718	571	AU	Australia
8203	Eulemur rubriventer	Red-bellied Lemur	VU	2.01819	2.62461	0.621646	572	MG	Madagascar
39876	Hoolock hoolock	Western Hoolock Gibbon	EN	0.679573	1.26195	0.617585	573	BD, IN, MM	Bangladesh, India, Myanmar
11617	Lepilemur edwardsi	Milne-Edwards's Sportive Lemur	EN	0.713069	1.27716	0.613808	574	MG	Madagascar
4216	Cercopithecus dryas	Dryas Monkey	EN	1.2562	1.2687	0.61176	575	CD	Congo, The Democratic Republic of the
44172	Taurotragus derbianus	Giant Eland	VU	2.43689	2.51214	0.60947	576	CF, CM, GN, ML, SN, SS, TD	Central African Republic, Cameroon, Guinea, Mali, Senegal, South Sudan, Chad
4037	Catopuma badia	Borneo Bay Cat	EN	1.03665	1.26661	0.603794	577	ID, MY	Indonesia, Malaysia
9760	Helarctos malayanus	Sun Bear	VU	2.52326	2.53528	0.59604	578	BD, BN, ID, IN, KH, LA, MM, MY, TH, VN	Bangladesh, Brunei Darussalam, Indonesia, India, Cambodia, Lao People's Democratic Republic, Myanmar, Malaysia, Thailand, Viet Nam
136264	Bullimus gamay	Camiguin Bullimus	VU	2.48786	2.51677	0.589305	579	PH	Philippines
13572	Miopithecus talapoin	Southern Talapoin Monkey	VU	1.93568	2.46911	0.588906	580	AO, CD	Angola, Congo, The Democratic Republic of the
5142	Colobus angolensis	Angolan Colobus	VU	2.27566	2.49733	0.588765	581	AO, BI, CD, KE, MW, MZ, RW, TZ, UG, ZM	Angola, Burundi, Congo, The Democratic Republic of the, Kenya, Malawi, Mozambique, Rwanda, Tanzania, United Republic of, Uganda, Zambia
10550	Hylobates moloch	Silvery Gibbon	EN	0.973852	1.21856	0.586188	582	ID	Indonesia
39889	Hylobates abbotti	Abbott’s Gray Gibbon	EN	0.920639	1.23884	0.586053	583	ID, MY	Indonesia, Malaysia
13216	Mesocapromys auritus	Large-eared Hutia	EN	0.757309	1.23416	0.580343	584	CU	Cuba
10547	Hylobates klossii	Kloss’s Gibbon	EN	0.954109	1.20481	0.577742	585	ID	Indonesia
6683	Dipodomys nitratoides	Fresno Kangaroo Rat	VU	2.34154	2.41068	0.576911	586	US	United States of America
10543	Hylobates agilis	Agile Gibbon	EN	0.825147	1.19764	0.576558	587	ID, MY, TH	Indonesia, Malaysia, Thailand
12568	Macaca nigrescens	Gorontalo Macaque	VU	2.45816	2.47049	0.575088	588	ID	Indonesia
41547	Ateles chamek	Black-faced Black Spider Monkey	EN	0.801409	1.21627	0.574671	589	BO, BR, PE	Bolivia, Plurinational State of, Brazil, Peru
39874	Trachypithecus germaini	Indochinese Silvered Langur	EN	1.09081	1.19533	0.573346	590	KH, LA, MM, TH, VN	Cambodia, Lao People's Democratic Republic, Myanmar, Thailand, Viet Nam
2150	Arvicola sapidus	Southern Water Vole	VU	2.37443	2.43298	0.572392	591	ES, FR, PT	Spain, France, Portugal
39879	Hylobates albibarbis	Bornean White-bearded Gibbon	EN	0.803909	1.1925	0.570182	592	ID	Indonesia
22732	Panthera uncia	Snow Leopard	VU	2.29784	2.33745	0.564952	593	AF, BT, CN, IN, KG, KZ, MN, NP, PK, RU, TJ, UZ	Afghanistan, Bhutan, China, India, Kyrgyzstan, Kazakhstan, Mongolia, Nepal, Pakistan, Russian Federation, Tajikistan, Uzbekistan
136796	Lepilemur otto	Otto's Sportive Lemur	EN	0.516118	1.1521	0.563175	594	MG	Madagascar
41707	Viverra megaspila	Large-spotted Civet	EN	1.01651	1.189	0.56049	595	KH, LA, MM, MY, TH	Cambodia, Lao People's Democratic Republic, Myanmar, Malaysia, Thailand
12520	Lynx pardinus	Iberian Lynx	EN	1.14765	1.16643	0.559481	596	ES	Spain
2478	Balaenoptera physalus	Fin Whale	VU	2.37639	2.37837	0.555538	597	AO, AQ, AR, AU, BE, BM, BR, BV, CA, CL, CN, CV, CY, DE, DK, DZ, EC, EG, ES, FJ, FK, FO, FR, GB, GI, GL, GR, GS, HM, HR, IE, IL, IS, IT, JP, KP, KR, LB, LY, MA, MC, MG, MT, MU, MX, MZ, NA, NC, NL, NO, NZ, PE, PM, PT, RE, RU, SA, SC, SE, SH, SI, SJ, SY, TF, TN, TR, US, ZA	Angola, Antarctica, Argentina, Australia, Belgium, Bermuda, Brazil, Bouvet Island, Canada, Chile, China, Cabo Verde, Cyprus, Germany, Denmark, Algeria, Ecuador, Egypt, Spain, Fiji, Falkland Islands (Malvinas), Faroe Islands, France, United Kingdom of Great Britain and Northern Ireland, Gibraltar, Greenland, Greece, South Georgia and the South Sandwich Islands, Heard Island and McDonald Islands, C…
6682	Dipodomys stephensi	Stephens' Kangaroo Rat	VU	2.36273	2.36356	0.553388	598	US	United States of America
41571	Microcebus tavaratra	Tavaratra Mouse Lemur	VU	2.2455	2.36358	0.549554	599	MG	Madagascar
136603	Neofelis diardi	Sunda Clouded Leopard	VU	1.4554	2.30865	0.544189	600	BN, ID, MY	Brunei Darussalam, Indonesia, Malaysia
22040	Trachypithecus phayrei	Phayre’s Leaf-monkey	EN	1.00853	1.13473	0.543558	601	BD, CN, IN, LA, MM, TH, VN	Bangladesh, China, India, Lao People's Democratic Republic, Myanmar, Thailand, Viet Nam
136648	Alticola olchonensis	Olkhon Mountain Vole	EN	1.12702	1.15127	0.540642	602	RU	Russian Federation
9673	Hapalemur griseus	Eastern Lesser Bamboo Lemur	VU	1.87652	2.27676	0.540428	603	MG	Madagascar
14519	Neofelis nebulosa	Clouded Leopard	VU	1.4554	2.3163	0.537822	604	BD, BT, CN, IN, KH, LA, MM, MY, NP, TH, VN	Bangladesh, Bhutan, China, India, Cambodia, Lao People's Democratic Republic, Myanmar, Malaysia, Nepal, Thailand, Viet Nam
12548	Macaca arctoides	Stump-tailed Macaque	VU	2.23901	2.24552	0.529618	605	CN, IN, KH, LA, MM, MY, TH, VN	China, India, Cambodia, Lao People's Democratic Republic, Myanmar, Malaysia, Thailand, Viet Nam
4151	Cephalophus spadix	Abbott's Duiker	EN	0.852948	1.08585	0.520015	606	TZ	Tanzania, United Republic of
2282	Ateles marginatus	White-cheeked Spider Monkey	EN	0.524588	1.06871	0.518734	607	BR	Brazil
6978	Phyllomys brasiliensis	Red-nosed Tree Rat	EN	0.975532	1.08755	0.517713	608	BR	Brazil
21870	Thylogale brunii	Dusky Pademelon	VU	1.91606	2.14967	0.516828	609	ID, PG	Indonesia, Papua New Guinea
12558	Macaca radiata	Bonnet Macaque	VU	1.55252	2.18453	0.516514	610	IN	India
2276	Ateles belzebuth	White-bellied Spider Monkey	EN	0.524588	1.05991	0.516475	611	BR, CO, EC, PE, VE	Brazil, Colombia, Ecuador, Peru, Venezuela, Bolivarian Republic of
118355648	Hoolock tianxing	Skywalker Hoolock Gibbon	EN	0.398594	1.06507	0.514169	612	CN, MM	China, Myanmar
22104	Trichechus senegalensis	African Manatee	VU	0.806051	2.15254	0.511836	613	AO, BJ, CD, CG, CI, CM, GA, GH, GM, GN, GQ, GW, LR, ML, MR, NE, NG, SL, SN, TD, TG	Angola, Benin, Congo, The Democratic Republic of the, Congo, Côte d'Ivoire, Cameroon, Gabon, Ghana, Gambia, Guinea, Equatorial Guinea, Guinea-Bissau, Liberia, Mali, Mauritania, Niger, Nigeria, Sierra Leone, Senegal, Chad, Togo
2283	Ateles paniscus	Guiana Spider Monkey	VU	1.8351	2.15881	0.510839	614	BR, GF, GY, SR	Brazil, French Guiana, Guyana, Suriname
20295	Sminthopsis butleri	Butler's Dunnart	VU	0.66787	2.13413	0.507467	615	AU	Australia
13219	Mesocricetus auratus	Golden Hamster	VU	1.96983	2.13227	0.506406	616	SY, TR	Syrian Arab Republic, Turkey
41754	Neophocaena asiaeorientalis	Narrow-ridged Finless Porpoise	EN	0.187802	1.05147	0.505823	617	CN, JP, KR, TW	China, Japan, Korea, Republic of, Taiwan, Province of China
9056	Geomys tropicalis	Tropical Pocket Gopher	EN	0.967001	1.02976	0.50516	618	MX	Mexico
190871	Sotalia fluviatilis	Tucuxi	EN	0.866238	1.05765	0.502679	619	BR, CO, EC, PE	Brazil, Colombia, Ecuador, Peru
22102	Trichechus inunguis	Amazonian Manatee	VU	0.806051	2.13587	0.501326	620	BR, CO, EC, PE	Brazil, Colombia, Ecuador, Peru
20476	Urocitellus townsendii	Townsend's Ground Squirrel	VU	2.02351	2.08556	0.495892	621	US	United States of America
12557	Macaca ochreata	Booted Macaque	VU	2.05112	2.07216	0.482184	622	ID	Indonesia
39792	Macaca leonina	Northern Pig-tailed Macaque	VU	2.01847	2.05592	0.481051	623	BD, CN, IN, KH, LA, MM, TH, VN	Bangladesh, China, India, Cambodia, Lao People's Democratic Republic, Myanmar, Thailand, Viet Nam
15954	Panthera pardus	Leopard	VU	1.86964	2.01585	0.477226	624	AF, AM, AO, AZ, BD, BF, BI, BJ, BT, BW, CD, CF, CG, CI, CM, CN, DJ, EG, ER, ET, GA, GH, GN, GQ, GW, ID, IN, IQ, IR, KE, KH, LK, LR, ML, MM, MW, MY, MZ, NA, NE, NG, NP, OM, PK, RU, RW, SA, SD, SL, SN, SO, SS, SZ, TD, TH, TM, TR, TZ, UG, YE, ZA, ZM, ZW	Afghanistan, Armenia, Angola, Azerbaijan, Bangladesh, Burkina Faso, Burundi, Benin, Bhutan, Botswana, Congo, The Democratic Republic of the, Central African Republic, Congo, Côte d'Ivoire, Cameroon, China, Djibouti, Egypt, Eritrea, Ethiopia, Gabon, Ghana, Guinea, Equatorial Guinea, Guinea-Bissau, Indonesia, India, Iraq, Iran, Islamic Republic of, Kenya, Cambodia, Sri Lanka, Liberia, Mali, Myanmar…
15951	Panthera leo	Lion	VU	1.86964	2.02138	0.469029	625	AO, BF, BJ, BW, CD, CF, CM, ET, IN, KE, MW, MZ, NA, NE, NG, SD, SN, SO, SS, SZ, TD, TZ, UG, ZA, ZM, ZW	Angola, Burkina Faso, Benin, Botswana, Congo, The Democratic Republic of the, Central African Republic, Cameroon, Ethiopia, India, Kenya, Malawi, Mozambique, Namibia, Niger, Nigeria, Sudan, Senegal, Somalia, South Sudan, Eswatini, Chad, Tanzania, United Republic of, Uganda, South Africa, Zambia, Zimbabwe
12305	Lontra provocax	Southern River Otter	EN	0.400336	0.960693	0.467416	626	AR, CL	Argentina, Chile
12303	Lontra felina	Marine Otter	EN	0.400336	0.953547	0.467107	627	AR, CL, PE	Argentina, Chile, Peru
8833	Galidictis fasciata	Broad-striped Vontsira	VU	0.966685	1.94857	0.46498	628	MG	Madagascar
21874	Thylogale browni	New Guinea Pademelon	VU	1.43565	1.92409	0.455309	629	ID, PG	Indonesia, Papua New Guinea
22824	Ursus thibetanus	Asiatic Black Bear	VU	1.91225	1.95725	0.4526	630	AF, BD, BT, CN, IN, IR, JP, KH, KP, KR, LA, MM, NP, PK, RU, TH, TW, VN	Afghanistan, Bangladesh, Bhutan, China, India, Iran, Islamic Republic of, Japan, Cambodia, Korea, Democratic People's Republic of, Korea, Republic of, Lao People's Democratic Republic, Myanmar, Nepal, Pakistan, Russian Federation, Thailand, Taiwan, Province of China, Viet Nam
6090	Cynomys parvidens	Utah Prairie Dog	EN	0.89798	0.901128	0.449869	631	US	United States of America
12827	Marmota menzbieri	Menzbier's Marmot	VU	1.78857	1.89641	0.449668	632	KG, KZ, UZ	Kyrgyzstan, Kazakhstan, Uzbekistan
198920	Neophocaena phocaenoides	Indo-Pacific Finless Porpoise	VU	0.187802	1.89498	0.447531	633	AE, BD, BH, BN, CN, HK, ID, IN, IQ, IR, KH, KW, LK, MM, MY, PK, QA, SA, SG, TH, TW, VN	United Arab Emirates, Bangladesh, Bahrain, Brunei Darussalam, China, Hong Kong, Indonesia, India, Iraq, Iran, Islamic Republic of, Cambodia, Kuwait, Sri Lanka, Myanmar, Malaysia, Pakistan, Qatar, Saudi Arabia, Singapore, Thailand, Taiwan, Province of China, Viet Nam
15087	Octodon bridgesi	Bridges's Degu	VU	1.46462	1.85773	0.441415	634	AR, CL	Argentina, Chile
18113	Praomys hartwigi	Hartwig's Soft-furred Mouse	VU	1.05445	1.8644	0.43413	635	CM	Cameroon
4162	Cephalorhynchus hectori	Hector's Dolphin	EN	0.854519	0.904659	0.427089	636	NZ	New Zealand
2461	Babyrousa babyrussa	Hairy Babirusa	VU	1.10719	1.78032	0.421353	637	ID	Indonesia
136446	Babyrousa celebensis	Sulawesi Babirusa	VU	1.07918	1.77666	0.416921	638	ID	Indonesia
2891	Bos frontalis	Gaur	VU	0.883663	1.7343	0.412635	639	BT, CN, IN, KH, LA, MM, MY, NP, TH, VN	Bhutan, China, India, Cambodia, Lao People's Democratic Republic, Myanmar, Malaysia, Nepal, Thailand, Viet Nam
118355453	Hoolock leuconedys	Eastern Hoolock Gibbon	VU	0.691447	1.72721	0.411786	640	MM	Myanmar
12563	Macaca tonkeana	Tonkean Macaque	VU	1.65675	1.72501	0.402123	641	ID	Indonesia
12555	Macaca nemestrina	Southern Pig-tailed Macaque	VU	1.41533	1.62668	0.385437	642	BN, ID, MY, TH	Brunei Darussalam, Indonesia, Malaysia, Thailand
21356	Neotamias bulleri	Buller's Chipmunk	VU	1.59201	1.59201	0.38342	643	MX	Mexico
14256	Mesocapromys melanurus	Black-tailed Hutia	VU	0.969637	1.53328	0.36821	644	CU	Cuba
12570	Macaca hecki	Heck's Macaque	VU	1.31292	1.54513	0.367375	645	ID	Indonesia

## Sheet: EDGE Research List
Species	RL.cat	TBL.median	ED.median	EDGE.median	no.above.median	EDGE.species
Hylomys megalotis	DD	34.4621	34.4621	8.27873	992	NO
Calyptophractus retusus	DD	11.8927	15.4453	3.68971	972	NO
Carterodon sulcidens	DD	16.8068	16.8068	3.64483	976	NO
Dendrogale melanura	DD	14.0706	14.0706	3.55393	975	NO
Chlamyphorus truncatus	DD	11.8927	15.8969	3.50836	972	NO
Calassomys apicalis	NA	14.5717	14.5975	3.00449	964	NO
Cardiocranius paradoxus	DD	12.5165	12.5991	2.7901	964	NO
Xeronycteris vieirai	DD	11.9229	12.2055	2.77989	974	NO
Peropteryx pallidoptera	DD	10.3273	10.3274	2.43435	975	NO
Camelus dromedarius	NA	2.66612	8.93926	2.20567	965	NO
Monodelphis gardneri	NA	8.31319	8.40974	1.95815	959	NO
Saccopteryx gymnura	DD	8.85282	9.00224	1.8828	955	NO
Uropsilus investigator	DD	8.92942	9.04595	1.85117	953	NO
Loxodonta cyclotis	NA	1.88674	8.09006	1.79538	956	NO
Hsunycteris pattoni	DD	3.90555	5.94983	1.52501	951	NO
Hsunycteris cadenai	DD	3.90467	6.09618	1.3534	950	NO

## Sheet: EDGE Watch List
Species	RL.cat	TBL.median	ED.median	EDGE.median	no.above.median	EDGE.species
Ornithorhynchus anatinus	NT	49.6991	51.2378	6.61663	1000	NO
Craseonycteris thonglongyai	NT	38.175	38.175	4.9161	1000	NO
Orycteropus afer	LC	77.7265	77.7265	4.30767	992	NO
Ptilocercus lowii	LC	51.9151	51.9151	2.86549	975	NO
Cyclopes didactylus	LC	43.181	43.188	2.39676	979	NO
Lophiomys imhausi	LC	44.6738	44.7061	2.3877	971	NO
Laonastes aenigmamus	LC	41.8784	41.8785	2.31487	978	NO
Ceratotherium simum	NT	6.23582	16.4534	2.11435	1000	NO
Solenodon paradoxus	LC	3.7778	40.5092	2.07429	980	NO
Aplodontia rufa	LC	35.3969	35.3969	2.03492	975	NO
Tarsipes rostratus	LC	34.7308	34.7308	2.00356	974	NO
Anathana ellioti	LC	34.7889	34.7889	1.80301	971	NO
Uranomys ruddi	LC	31.8282	31.88	1.67332	950	NO
Geogale aurita	LC	29.6223	29.7069	1.66093	959	NO
Rhyncholestes raphanurus	NT	12.7867	12.9865	1.64655	1000	NO
Platalina genovensium	NT	11.7697	12.5824	1.58019	995	NO
Nandinia binotata	LC	27.0865	27.0865	1.56372	966	NO
Vampyrum spectrum	NT	12.2113	12.5848	1.55767	998	NO
Sciurillus pusillus	LC	28.7933	28.7933	1.557	952	NO
Heterocephalus glaber	LC	27.7198	27.7198	1.52818	957	NO
Hemibelideus lemuroides	NT	11.7177	12.0945	1.51697	1000	NO
Tachyglossus aculeatus	LC	17.0816	27.7622	1.47891	957	NO
Pseudochirops archeri	NT	10.4495	10.4782	1.31064	999	NO
Rhinophylla alethina	NT	9.93876	10.0427	1.29043	1000	NO
Potorous tridactylus	NT	5.81662	10.0321	1.26147	1000	NO
Murexia rothschildi	NT	9.89135	9.94504	1.2548	1000	NO
Wyulda squamicaudata	NT	9.37103	9.37104	1.19316	1000	NO
Ectophylla alba	NT	8.94804	8.94804	1.12263	996	NO
Thylamys velutinus	NT	8.18556	8.68125	1.10735	1000	NO
Pantholops hodgsonii	NT	8.62903	8.62903	1.08422	1000	NO
Pelea capreolus	NT	8.41164	8.41164	1.07559	1000	NO
Rhinosciurus laticaudatus	NT	8.05022	8.40146	1.02972	981	NO
Tolypeutes matacus	NT	5.15658	8.10978	1.02946	1000	NO
Pseudochirops corinnae	NT	7.98384	7.99833	1.01883	993	NO
Dolichotis patagonum	NT	7.43215	7.74848	0.995336	1000	NO
Drymoreomys albimaculatus	NT	7.07027	7.68597	0.979127	974	NO
Sminthopsis douglasi	NT	7.508	7.53049	0.95968	1000	NO
Loris lydekkerianus	NT	1.07713	7.44866	0.955964	1000	NO
Sundasciurus hippurus	NT	7.57471	7.61922	0.955703	990	NO
Ammelaphus imberbis	NT	7.32278	7.33615	0.916616	1000	NO
Elaphodus cephalophus	NT	6.93794	6.93794	0.877892	1000	NO
Styloctenium wallacei	NT	0.387855	6.91075	0.872712	957	NO
Zaedyus pichiy	NT	6.77954	6.78194	0.868117	1000	NO
Dasyurus maculatus	NT	6.67601	6.67825	0.845793	1000	NO
Thylamys macrurus	NT	6.51307	6.53672	0.840636	1000	NO
Phascogale calura	NT	6.53838	6.86284	0.839872	976	NO
Leporillus conditor	NT	6.72449	6.75934	0.821263	973	NO
Phascogale tapoatafa	NT	6.3219	6.66098	0.808269	985	NO
Lasiorhinus latifrons	NT	1.62369	6.31768	0.805665	1000	NO
Eidolon helvum	NT	2.54482	6.30009	0.804607	995	NO
Bettongia lesueur	NT	6.02056	6.28011	0.781032	1000	NO
Chilonatalus tumidifrons	NT	5.44793	6.2096	0.779739	951	NO
Pseudochirops albertisii	NT	5.93286	6.04797	0.759664	991	NO
Litocranius walleri	NT	5.72228	5.81097	0.733581	1000	NO
Hemigalus derbyanus	NT	5.14914	5.72303	0.725652	1000	NO
Hydrictis maculicollis	NT	5.52287	5.52293	0.691437	1000	NO
Dasyurus albopunctatus	NT	4.86727	4.88075	0.621465	1000	NO
Syncerus caffer	NT	5.00678	5.10633	0.614603	954	NO
Erythrocebus patas	NT	4.6918	4.71095	0.591279	953	NO
Cuniculus taczanowskii	NT	3.4725	4.6904	0.586688	996	NO
Pudu puda	NT	4.67089	4.67459	0.585868	956	NO
Juliomys rimofrons	NT	4.38907	4.53953	0.569803	951	NO
Praomys mutoni	NT	4.45045	4.45601	0.55431	981	NO
Chrysocyon brachyurus	NT	4.39829	4.39829	0.554037	1000	NO
Bettongia gaimardi	NT	2.38452	4.27477	0.542578	1000	NO
Caenolestes caniventer	NT	3.09017	4.39756	0.539731	954	NO
Choeronycteris mexicana	NT	4.18083	4.18692	0.52742	986	NO
Casinycteris ophiodon	NT	3.62676	3.69264	0.471742	997	NO
Dipodomys spectabilis	NT	3.46979	3.62435	0.459964	972	NO
Sminthopsis bindi	NT	0.66787	3.40143	0.432946	998	NO
Bassaricyon neblina	NT	3.16237	3.16392	0.411119	992	NO
Mesocricetus brandti	NT	2.91875	3.17284	0.400993	976	NO
Mesocricetus newtoni	NT	2.90988	3.15398	0.398007	972	NO
Lutra lutra	NT	1.85876	2.97209	0.382085	986	NO
Cephalophus dorsalis	NT	2.97912	3.01676	0.381593	977	NO
Miopithecus ogouensis	NT	1.93568	2.95349	0.375677	988	NO
Kobus leche	NT	2.3162	2.92705	0.374245	976	NO
Panthera onca	NT	2.87441	2.8976	0.37192	998	NO
Capra sibirica	NT	2.80237	2.88111	0.366756	982	NO
Cephalophus leucogaster	NT	2.89906	2.90056	0.364047	959	NO
Hemitragus jemlahicus	NT	2.80237	2.83819	0.354864	968	NO
Lycalopex sechurae	NT	2.74903	2.74903	0.348446	980	NO
Balaenoptera bonaerensis	NT	2.67126	2.67675	0.339727	964	NO

## Sheet: Borderline EDGE Species List
RL.ID	Order	Family	Species	RL.cat	TBL.median	ED.median	EDGE.median	no.above.median
1620	Chiroptera	Hipposideridae	Anthops ornatus	VU	9.44929	12.5205	2.68198	942
6607	Rodentia	Cricetidae	Dinaromys bogdanovi	VU	8.23037	8.23783	1.7673	924
20757	Rodentia	Muridae	Nesoromys ceramicus	EN	2.82761	3.55854	1.73083	948
6671	Rodentia	Muridae	Diplothrix legata	EN	2.53186	3.49193	1.69683	950
3564	Primates	Cebidae	Callimico goeldii	VU	7.52682	7.52999	1.58472	923
22575	Rodentia	Cricetidae	Tylomys tumbalensis	CR	1.25687	1.70081	1.56854	949
163022885	Primates	Cheirogaleidae	Cheirogaleus thomasi	EN	2.27922	3.24659	1.54464	897
136616	Rodentia	Cricetidae	Habromys schmidlyi	CR	0.988509	1.71751	1.52536	944
163021607	Primates	Cheirogaleidae	Cheirogaleus andysabini	EN	2.1655	3.13373	1.51095	907
16675	Rodentia	Cricetidae	Peromyscus mekisturus	CR	1.15898	1.64531	1.5103	945
16653	Rodentia	Cricetidae	Peromyscus bullatus	CR	1.06911	1.60463	1.48148	947
19705	Macroscelidea	Macroscelididae	Rhynchocyon chrysopygus	EN	2.63229	2.96884	1.46656	941
20189	Rodentia	Sminthidae	Sicista kazbegica	EN	2.49866	3.06692	1.46336	935
163020756	Primates	Cheirogaleidae	Cheirogaleus shethi	EN	2.02319	3.06955	1.4615	899
5560	Eulipotyphla	Soricidae	Crocidura canariensis	EN	2.61132	3.11076	1.45523	949
21488	Primates	Tarsiidae	Cephalopachus bancanus	VU	3.96296	6.1268	1.4295	930
12271	Chiroptera	Phyllostomidae	Lonchorhina fernandezi	EN	2.31381	2.99348	1.42503	948
10138	Chiroptera	Hipposideridae	Hipposideros hypophyllus	CR	1.10826	1.49018	1.38588	944
87491102	Lagomorpha	Leporidae	Sylvilagus brasiliensis	EN	2.32516	2.9172	1.35444	931
163022131	Primates	Cheirogaleidae	Cheirogaleus lavasoensis	EN	2.3779	2.8525	1.34296	950
14202	Chiroptera	Vespertilionidae	Myotis sicarius	VU	5.8173	5.9106	1.34293	942
15597	Rodentia	Cricetidae	Mindomys hammondi	EN	2.19771	2.59996	1.33525	884
39815	Primates	Cercopithecidae	Presbytis potenziani	CR	1.44405	1.51236	1.33502	934
23324	Rodentia	Muridae	Zyzomys pedunculatus	CR	1.02211	1.45489	1.33412	941
136503	Chiroptera	Vespertilionidae	Plecotus sardus	VU	5.69231	5.8061	1.32064	928
5595	Eulipotyphla	Soricidae	Crocidura andamanensis	CR	1.13582	1.46905	1.31566	936
23141	Rodentia	Muridae	Xeromys myoides	VU	5.908	5.97221	1.30166	940
22454	Scandentia	Tupaiidae	Tupaia nicobarica	EN	2.13613	2.50277	1.20163	927
20394	Eulipotyphla	Soricidae	Sorex sclateri	CR	1.05547	1.32454	1.1966	933
7017	Peramelemorphia	Peramelidae	Echymipera davidi	EN	2.151	2.46563	1.17877	938
4232	Primates	Cercopithecidae	Cercopithecus roloway	CR	1.14237	1.31258	1.16471	903
51221900	Didelphimorphia	Didelphidae	Marmosops pakaraimae	VU	4.50367	5.13074	1.15128	919
136619	Rodentia	Muridae	Lophuromys eisentrauti	CR	0.93333	1.28005	1.13348	897
81633057	Chiroptera	Miniopteridae	Miniopterus schreibersii	VU	3.5826	4.85405	1.1285	907
21146	Eulipotyphla	Soricidae	Suncus mertensi	EN	1.4812	2.22135	1.12755	918
21210	Lagomorpha	Leporidae	Sylvilagus mansuetus	CR	0.96627	1.2216	1.11196	911
97250195	Rodentia	Spalacidae	Spalax antiquus	EN	1.94585	2.32594	1.10394	923
16121	Rodentia	Muridae	Paraleptomys rufilatus	EN	1.03062	2.30036	1.10255	939
5604	Eulipotyphla	Soricidae	Crocidura jenkinsi	CR	0.909387	1.22061	1.10229	941
21221	Eulipotyphla	Soricidae	Sylvisorex morio	EN	1.35379	2.22567	1.09398	942
9618	Rodentia	Muridae	Hadromys humei	EN	0.884701	2.26546	1.08238	938
54778911	Primates	Cheirogaleidae	Cheirogaleus major	VU	4.67279	4.83675	1.08002	941
13638	Chiroptera	Molossidae	Cabreramops aequatorianus	EN	1.88544	2.20927	1.07584	941
4273	Artiodactyla	Cervidae	Cervus alfredi	EN	2.35062	2.35609	1.0734	936
20395	Eulipotyphla	Soricidae	Sorex stizodon	CR	0.966246	1.21142	1.06763	929
5502	Rodentia	Muridae	Crateromys heaneyi	EN	1.10819	2.22364	1.06464	931
21148	Eulipotyphla	Soricidae	Suncus zeylanicus	EN	1.52339	2.27396	1.06384	933
136394	Rodentia	Muridae	Batomys russatus	EN	1.61376	2.10328	1.05523	879
80224880	Chiroptera	Hipposideridae	Hipposideros alongensis	VU	4.67979	4.74293	1.04808	894
4200	Primates	Cercopithecidae	Cercocebus galeritus	CR	0.870019	1.13115	1.04764	911
14108	Eulipotyphla	Soricidae	Myosorex longicaudatus	EN	1.19623	2.20022	1.04569	908
10108	Chiroptera	Hipposideridae	Hipposideros ridleyi	VU	4.58136	4.67425	1.03788	918
5500	Rodentia	Muridae	Crateromys schadenbergi	EN	1.17484	2.04078	1.0331	942
6773	Chiroptera	Pteropodidae	Dobsonia chapmani	CR	0.999315	1.1231	1.03299	909
40637	Diprotodontia	Phalangeridae	Ailurops ursinus	VU	1.67817	4.46657	1.02698	949
11062	Rodentia	Cricetidae	Gyldenstolpia fronto	CR	0.621921	1.13385	1.01757	899
45954382	Eulipotyphla	Soricidae	Myosorex gnoskei	EN	1.24831	2.06475	1.01298	932
13524	Rodentia	Muridae	Millardia kondana	EN	1.78507	1.97875	0.997774	904
44781	Chiroptera	Rhinolophidae	Rhinolophus hilli	CR	0.887054	1.10535	0.995253	918
80458824	Chiroptera	Hipposideridae	Hipposideros nicobarulae	EN	1.67748	1.89697	0.98051	833
136610	Chiroptera	Mormoopidae	Pteronotus paraguanensis	EN	1.7194	2.05101	0.96849	849
4425	Chiroptera	Vespertilionidae	Chalinolobus tuberculatus	VU	3.79176	4.14211	0.950462	920
6224	Diprotodontia	Petauridae	Dactylopsila tatei	EN	1.7553	2.05097	0.947749	876
14113	Eulipotyphla	Soricidae	Myosorex rumpii	EN	1.13821	1.95892	0.947242	913
21494	Primates	Tarsiidae	Tarsius pelengensis	EN	0.837709	1.90343	0.946493	914
136504	Chiroptera	Pteropodidae	Pteropus aruensis	CR	0.745127	1.05978	0.94492	933
40523	Dasyuromorpha	Dasyuridae	Antechinus bellus	VU	3.92899	4.08972	0.942539	928
62017	Afrosoricida	Tenrecidae	Microgale nasoloi	VU	3.10639	3.81558	0.933327	912
6285	Rodentia	Dasyproctidae	Dasyprocta mexicana	CR	0.775493	1.0086	0.933056	908
44784	Chiroptera	Rhinolophidae	Rhinolophus ruwenzorii	EN	1.04568	1.9599	0.933016	947
40036	Chiroptera	Molossidae	Tadarida latouchei	EN	1.48445	1.86108	0.93143	886
22806	Rodentia	Muridae	Uromys rex	EN	1.05347	1.96999	0.930294	920
23036	Carnivora	Viverridae	Viverra civettina	CR	0.877727	1.02869	0.928254	937
10149	Chiroptera	Hipposideridae	Hipposideros marisae	VU	3.49626	4.11675	0.927157	902
45957342	Rodentia	Muridae	Margaretamys christinae	EN	1.2784	1.89835	0.919371	931
71733227	Chiroptera	Molossidae	Mormopterus acetabulosus	EN	1.47793	1.87747	0.917969	880
7929	Chiroptera	Vespertilionidae	Eptesicus guadeloupensis	EN	1.44403	1.91814	0.914352	897
16858	Diprotodontia	Phalangeridae	Phalanger alexandrae	EN	1.55373	1.94121	0.91259	914
39872	Primates	Cercopithecidae	Trachypithecus leucocephalus	CR	0.775016	0.991611	0.908589	919
18148	Carnivora	Felidae	Prionailurus planiceps	EN	1.92742	1.98371	0.907522	939
136763	Rodentia	Muridae	Pogonomys fergussoniensis	EN	1.48288	1.85747	0.906762	887
21493	Primates	Tarsiidae	Tarsius sangirensis	EN	0.989186	1.8992	0.906375	913
40579	Diprotodontia	Pseudocheiridae	Petauroides volans	VU	1.99873	3.85606	0.896562	906
136807	Chiroptera	Vespertilionidae	Nyctophilus nebulosus	CR	0.714901	0.99395	0.893485	906
12264	Chiroptera	Phyllostomidae	Lonchophylla dekeyseri	EN	1.42045	1.80024	0.890031	886
12906	Rodentia	Muridae	Maxomys wattsi	EN	1.3596	1.75277	0.889498	950
4420	Chiroptera	Vespertilionidae	Chalinolobus neocaledonicus	EN	1.36553	1.89568	0.888374	900
14111	Eulipotyphla	Soricidae	Myosorex blarina	EN	1.07145	1.82761	0.880973	910
19683	Chiroptera	Vespertilionidae	Rhogeessa mira	VU	3.50209	3.72459	0.877642	939
21490	Primates	Tarsiidae	Tarsius pumilus	EN	0.814136	1.79252	0.877157	914
10278	Rodentia	Muridae	Hybomys basilii	EN	1.2502	1.80932	0.874997	914
14862	Rodentia	Muridae	Notomys aquilo	EN	1.71903	1.86657	0.869494	919
18267	Carnivora	Procyonidae	Procyon pygmaeus	CR	0.920997	0.945617	0.869399	872
116989865	Rodentia	Muridae	Hybomys badius	EN	1.29305	1.86876	0.863515	889
10606	Rodentia	Sciuridae	Hylopetes sipora	EN	1.42963	1.79792	0.86294	911
12263	Chiroptera	Phyllostomidae	Lonchophylla bokermanni	EN	1.33947	1.78233	0.859503	897
29462	Afrosoricida	Tenrecidae	Microgale monticola	VU	3.10565	3.57008	0.854733	906
10966	Chiroptera	Vespertilionidae	Kerivoula africana	EN	1.2638	1.77736	0.844439	880
16688	Rodentia	Cricetidae	Peromyscus sejugis	EN	1.1109	1.76074	0.844068	875
13356	Afrosoricida	Tenrecidae	Microgale dryas	VU	2.98864	3.68273	0.842639	916
18751	Chiroptera	Pteropodidae	Pteropus poliocephalus	VU	3.52806	3.68862	0.842468	946
10968	Chiroptera	Vespertilionidae	Kerivoula agnella	EN	1.28937	1.81389	0.838249	893
15611	Rodentia	Cricetidae	Handleyomys rhabdops	EN	1.39792	1.69427	0.833987	920
14699281	Primates	Pitheciidae	Plecturocebus caquetensis	CR	0.6872	0.919048	0.832719	906
136230	Rodentia	Muridae	Echiothrix centrosa	VU	1.04473	3.44125	0.832546	940
13961	Rodentia	Muridae	Mus fernandoni	EN	1.40946	1.76211	0.830859	869
136517	Rodentia	Muridae	Rattus satarae	VU	2.45144	3.37058	0.823777	864
10127	Chiroptera	Hipposideridae	Hipposideros demissus	EN	1.70626	1.7616	0.823682	943
41026	Primates	Cercopithecidae	Piliocolobus preussi	CR	0.471443	0.89711	0.819374	853
17225	Rodentia	Cricetidae	Phyllotis definitus	EN	1.36925	1.65456	0.813421	870
136939	Primates	Cercopithecidae	Piliocolobus rufomitratus	CR	0.502676	0.902272	0.811854	863
12272	Chiroptera	Phyllostomidae	Lonchorhina marinkellei	VU	2.63356	3.40438	0.808092	899
163015864	Primates	Lorisidae	Nycticebus bancanus	CR	0.613977	0.905841	0.807208	876
41025	Primates	Cercopithecidae	Piliocolobus pennantii	CR	0.463596	0.863237	0.806907	851
14876	Chiroptera	Pteropodidae	Notopteris macdonaldi	VU	1.02971	3.43531	0.805182	925
11050	Rodentia	Muridae	Komodomys rintjanus	VU	2.56517	3.38293	0.804586	873
16679	Rodentia	Cricetidae	Peromyscus melanurus	EN	0.924526	1.568	0.803611	847
115554360	Rodentia	Cricetidae	Oryzomys gorgasi	EN	1.35821	1.65789	0.803378	856
15050	Lagomorpha	Ochotonidae	Ochotona iliensis	EN	1.40992	1.68891	0.79768	896
39929	Primates	Pitheciidae	Callicebus barbarabrownae	CR	0.657128	0.887597	0.795712	920
1141	Artiodactyla	Bovidae	Ammodorcas clarkei	VU	1.99025	3.3945	0.791524	924
136390	Rodentia	Ctenomyidae	Ctenomys osvaldoreigi	CR	0.640532	0.852291	0.780182	915
14191	Chiroptera	Vespertilionidae	Myotis planiceps	EN	1.19735	1.60685	0.779582	891
3553	Primates	Pitheciidae	Plecturocebus oenanthe	CR	0.633957	0.870104	0.778709	901
14159	Chiroptera	Vespertilionidae	Myotis findleyi	EN	1.14586	1.61142	0.777523	878
16212	Rodentia	Sciuridae	Paraxerus vincenti	EN	1.35786	1.617	0.777264	868
41024	Primates	Cercopithecidae	Piliocolobus epieni	CR	0.461744	0.833078	0.770988	804
20336	Rodentia	Muridae	Solomys sapientis	EN	0.707485	1.58616	0.770528	943
20335	Rodentia	Muridae	Solomys salebrosus	EN	0.692984	1.64129	0.76049	948
17829	Eulipotyphla	Erinaceidae	Podogymnura aureospinula	EN	1.32828	1.5866	0.759612	927
10125	Chiroptera	Hipposideridae	Hipposideros curtus	EN	1.09169	1.5165	0.75021	873
16752	Diprotodontia	Macropodidae	Petrogale coenensis	EN	1.11729	1.57	0.746857	912
12904	Rodentia	Muridae	Maxomys rajah	VU	2.17085	3.16354	0.743602	948
19549	Chiroptera	Rhinolophidae	Rhinolophus maclaudi	EN	1.02261	1.58658	0.738128	945
9456	Rodentia	Muridae	Grammomys gigas	EN	1.26064	1.4927	0.735924	847
8032	Rodentia	Muridae	Eropeplus canus	VU	2.3379	3.0306	0.732076	877
136812	Diprotodontia	Macropodidae	Dendrolagus stellarum	VU	1.9907	3.10044	0.729321	932
29404	Rodentia	Cricetidae	Hylaeamys laticeps	VU	3.00954	3.20995	0.7287	945
22844	Rodentia	Muridae	Vandeleuria nolthenii	EN	1.00573	1.45844	0.728418	908
12902	Rodentia	Muridae	Maxomys pagensis	VU	2.14386	3.1732	0.727737	949
45069	Rodentia	Muridae	Otomys barbouri	EN	1.09197	1.46432	0.725325	867
136356	Chiroptera	Pteropodidae	Dyacopterus brooksi	VU	1.73333	3.05782	0.723982	906
3571	Primates	Cebidae	Callithrix flaviceps	CR	0.620032	0.77857	0.718731	853
136683	Rodentia	Cricetidae	Habromys delicatulus	EN	0.370386	1.41386	0.716276	914
163313085	Primates	Cheirogaleidae	Microcebus ganzhorni	EN	1.05587	1.56116	0.71335	888
137	Chiroptera	Pteropodidae	Acerodon celebensis	VU	2.03284	3.01365	0.712989	946
5594	Eulipotyphla	Soricidae	Crocidura thomensis	EN	1.13347	1.4146	0.710794	872
13162	Rodentia	Muridae	Meriones dahli	EN	1.22421	1.41668	0.710714	825
5584	Eulipotyphla	Soricidae	Crocidura telfordi	VU	2.82183	3.07118	0.708376	882
22046	Artiodactyla	Bovidae	Tragelaphus buxtoni	EN	1.228	1.48777	0.708032	927
136372	Rodentia	Muridae	Vandeleuria nilagirica	EN	0.94275	1.45251	0.704115	892
10280	Rodentia	Muridae	Hybomys lunaris	VU	1.623	2.97792	0.697339	830
136638	Rodentia	Heteromyidae	Heteromys oasicus	EN	1.09724	1.43585	0.696713	886
5558	Eulipotyphla	Soricidae	Crocidura ansellorum	EN	1.05022	1.36779	0.695435	854
22065	Artiodactyla	Tragulidae	Tragulus nigricans	EN	1.05259	1.4291	0.694572	890
112503346	Eulipotyphla	Soricidae	Crocidura mdumai	EN	1.37607	1.50762	0.694014	917
136299	Eulipotyphla	Soricidae	Cryptotis mera	EN	0.966949	1.40199	0.691841	843
14189	Chiroptera	Vespertilionidae	Myotis peninsularis	EN	1.01264	1.44696	0.691478	842
6434	Diprotodontia	Macropodidae	Dendrolagus ursinus	VU	1.6912	2.84429	0.691384	900
5590	Eulipotyphla	Soricidae	Crocidura orii	EN	1.03534	1.38848	0.687289	864
5146	Primates	Cercopithecidae	Colobus vellerosus	CR	0.648401	0.76419	0.686578	918
15657	Rodentia	Muridae	Otomys occidentalis	VU	2.51508	2.96938	0.685058	937
48269619	Eulipotyphla	Soricidae	Cryptotis griseoventris	EN	0.951631	1.33796	0.683422	848
10137	Chiroptera	Hipposideridae	Hipposideros halophyllus	VU	2.76998	2.88901	0.681342	880
6989	Rodentia	Echimyidae	Phyllomys thomasi	EN	0.861137	1.3909	0.677986	839
22039	Primates	Cercopithecidae	Trachypithecus obscurus	EN	1.27398	1.39924	0.670767	948
85202881	Chiroptera	Vespertilionidae	Hypsugo lanzai	EN	1.14419	1.41811	0.669281	867
161247840	Primates	Cercopithecidae	Piliocolobus badius	EN	0.661143	1.39828	0.66592	811
16971364	Primates	Cheirogaleidae	Microcebus margotmarshae	EN	0.746174	1.39177	0.660195	894
18746	Chiroptera	Pteropodidae	Pteropus ornatus	VU	2.77906	2.84841	0.65979	932
136635	Rodentia	Ctenomyidae	Ctenomys rionegrensis	EN	1.36496	1.39943	0.657242	950
3329	Rodentia	Muridae	Bunomys coelestis	EN	1.02358	1.34524	0.656832	856
40652	Primates	Galagidae	Paragalago rondoensis	EN	1.20036	1.33197	0.655746	830
136484	Rodentia	Cricetidae	Aepeomys reigi	VU	2.2052	2.79578	0.654778	891
5763	Eulipotyphla	Soricidae	Cryptotis endersi	EN	0.999635	1.32798	0.653547	847
136765	Chiroptera	Vespertilionidae	Nyctalus furvus	EN	1.2266	1.33781	0.652294	871
19359	Rodentia	Muridae	Rattus ranjiniae	EN	1.06585	1.30584	0.649678	841
2446	Artiodactyla	Cervidae	Axis calamianensis	EN	0.736807	1.36645	0.647262	866
5580	Eulipotyphla	Soricidae	Crocidura phaeura	EN	1.05402	1.33983	0.645234	841
5636	Eulipotyphla	Soricidae	Crocidura picea	EN	1.01531	1.27989	0.6377	836
136715	Rodentia	Muridae	Melomys caurinus	EN	0.967577	1.32185	0.636228	863
163021377	Primates	Cheirogaleidae	Cheirogaleus crossleyi	VU	2.30591	2.77243	0.632712	915
45051	Eulipotyphla	Soricidae	Sylvisorex camerunensis	VU	1.6447	2.58165	0.629934	828
45954361	Eulipotyphla	Soricidae	Cryptotis aroensis	EN	0.937098	1.30136	0.629106	842
18762	Chiroptera	Pteropodidae	Pteropus temminckii	VU	2.71999	2.77456	0.628862	924
21790	Rodentia	Cricetidae	Thomasomys rosalinda	EN	1.05307	1.29715	0.626409	837
3128	Artiodactyla	Bovidae	Bubalus quarlesi	EN	0.683091	1.29835	0.626396	947
3126	Artiodactyla	Bovidae	Bubalus depressicornis	EN	0.684826	1.29257	0.625095	946
914	Primates	Atelidae	Alouatta pigra	EN	1.23466	1.31537	0.621994	932
14132	Chiroptera	Vespertilionidae	Myotis grisescens	VU	2.54274	2.68394	0.616501	938
13604	Eulipotyphla	Talpidae	Mogera etigo	EN	1.01155	1.2934	0.613341	846
62008	Afrosoricida	Chrysochloridae	Amblysomus robustus	VU	2.09185	2.55437	0.612771	922
13110	Carnivora	Mustelidae	Melogale everetti	EN	1.0504	1.29086	0.611213	822
3333	Rodentia	Muridae	Bunomys prolatus	EN	0.930755	1.23253	0.60795	831
136458	Primates	Cheirogaleidae	Microcebus jollyae	EN	0.647204	1.24395	0.607344	879
47992974	Rodentia	Muridae	Lophuromys chercherensis	EN	0.91375	1.23862	0.605812	816
14486	Rodentia	Cricetidae	Nelsonia goldmani	EN	0.965893	1.28581	0.605242	873
20760	Rodentia	Muridae	Rattus vandeuseni	EN	0.965572	1.2277	0.601654	839
136206	Primates	Cheirogaleidae	Microcebus mamiratra	EN	0.581729	1.2734	0.59882	877
41360	Eulipotyphla	Soricidae	Crocidura tarella	EN	0.916954	1.20438	0.598483	849
19325	Rodentia	Muridae	Rattus burrus	EN	0.980938	1.1934	0.597659	820
19484	Rodentia	Cricetidae	Rheomys mexicanus	EN	1.12329	1.21013	0.596495	848
19348	Rodentia	Muridae	Rattus montanus	EN	0.986114	1.23128	0.595468	830
16971566	Primates	Indriidae	Avahi mooreorum	EN	0.703759	1.18051	0.593478	895
13570	Chiroptera	Miniopteridae	Miniopterus robustior	EN	0.969831	1.19479	0.593016	843
4203	Primates	Cercopithecidae	Cercocebus sanjei	EN	0.8415	1.18683	0.592752	841
5622	Eulipotyphla	Soricidae	Crocidura bottegoides	EN	0.956309	1.21904	0.591892	856
21206	Lagomorpha	Leporidae	Sylvilagus graysoni	EN	0.93342	1.22179	0.58884	804
41309	Lagomorpha	Leporidae	Sylvilagus cognatus	EN	0.93495	1.23284	0.58741	815
136244	Didelphimorphia	Didelphidae	Marmosa phaea	VU	1.80879	2.4973	0.579135	811
140	Chiroptera	Pteropodidae	Acerodon leucotis	VU	1.18468	2.36382	0.575105	912
21220	Eulipotyphla	Soricidae	Sylvisorex isabellae	VU	1.45692	2.38136	0.575045	818
14155	Chiroptera	Vespertilionidae	Myotis dominicensis	VU	2.41118	2.43769	0.572397	930
136522	Rodentia	Muridae	Melomys matambuai	EN	0.89336	1.18818	0.570116	853
13120	Rodentia	Muridae	Melomys fraterculus	EN	0.851159	1.16164	0.568488	816
14953	Chiroptera	Pteropodidae	Nyctimene rabori	EN	0.937053	1.16629	0.567541	827
75927871	Rodentia	Muridae	Pseudomys australis	VU	2.16254	2.40798	0.561967	801
40596	Afrosoricida	Chrysochloridae	Carpitalpa arendsi	VU	2.09798	2.41451	0.560186	941
19334	Rodentia	Muridae	Rattus hainaldi	EN	0.933035	1.18703	0.556963	827
13114	Rodentia	Muridae	Melomys aerosus	EN	0.824186	1.16055	0.556171	831
4217	Primates	Cercopithecidae	Cercopithecus erythrogaster	EN	1.11016	1.17346	0.55557	939
136248	Chiroptera	Rhinolophidae	Rhinolophus montanus	EN	0.907583	1.1415	0.555547	806
136320	Rodentia	Muridae	Melomys talaudium	EN	0.82081	1.1543	0.552251	817
18739	Chiroptera	Pteropodidae	Pteropus melanopogon	EN	0.776671	1.09798	0.550375	831
18724	Chiroptera	Pteropodidae	Pteropus fundatus	EN	0.828481	1.14817	0.549804	839
19362	Rodentia	Muridae	Rattus simalurensis	EN	0.936026	1.1413	0.549448	808
142	Chiroptera	Pteropodidae	Acerodon mackloti	VU	1.01951	2.2861	0.548902	905
136369	Primates	Indriidae	Avahi meridionalis	EN	0.661992	1.16823	0.548404	920
136767	Primates	Indriidae	Avahi betsileo	EN	0.666661	1.13338	0.54708	911
16751	Diprotodontia	Macropodidae	Petrogale lateralis	VU	2.21974	2.28683	0.542162	938
12560	Primates	Cercopithecidae	Macaca sinica	EN	0.695002	1.05643	0.538527	902
18752	Chiroptera	Pteropodidae	Pteropus pselaphon	EN	0.733471	1.12784	0.535865	838
18768	Chiroptera	Pteropodidae	Pteropus voeltzkowi	VU	1.36288	2.34747	0.534627	915
18755	Chiroptera	Pteropodidae	Pteropus rodricensis	EN	1.05554	1.10199	0.534622	945
14863	Rodentia	Muridae	Notomys fuscus	VU	2.04031	2.23924	0.530905	845
6799	Diprotodontia	Macropodidae	Dorcopsis luctuosa	VU	1.73484	2.26701	0.530834	808
45959327	Rodentia	Cricetidae	Oxymycterus wayku	VU	2.35364	2.37513	0.530497	886
20638	Diprotodontia	Phalangeridae	Spilocuscus papuensis	VU	1.41461	2.26521	0.527801	811
19562	Chiroptera	Rhinolophidae	Rhinolophus rex	EN	1.06092	1.09028	0.526932	894
14087	Rodentia	Gliridae	Myomimus roachi	VU	1.14135	2.18979	0.525565	823
18723	Chiroptera	Pteropodidae	Pteropus faunulus	EN	0.752257	1.07847	0.523093	848
136604	Rodentia	Muridae	Melomys bannisteri	EN	0.794855	1.08834	0.522423	812
15602	Rodentia	Cricetidae	Euryoryzomys lamia	VU	2.21125	2.27039	0.51869	926
40767	Rodentia	Gliridae	Dryomys niethammeri	VU	1.44785	2.20292	0.516758	810
14193	Chiroptera	Vespertilionidae	Myotis pilosus	VU	2.08057	2.19392	0.511629	914
40768	Rodentia	Cricetidae	Geoxus annectens	VU	1.83172	2.23737	0.511262	810
136531	Chiroptera	Pteropodidae	Pteropus ualanus	EN	0.747011	1.05855	0.510821	844
82347204	Chiroptera	Rhinolophidae	Rhinolophus kahuzi	EN	0.809387	1.02631	0.508376	802
136933	Primates	Cercopithecidae	Cercocebus atys	VU	2.09045	2.20476	0.505437	943
21474	Perissodactyla	Tapiridae	Tapirus terrestris	VU	0.496196	2.04727	0.498168	891
39954	Primates	Pitheciidae	Callicebus coimbrai	EN	0.862132	1.05395	0.491465	838
136685	Chiroptera	Pteropodidae	Pteropus rennelli	EN	0.692593	1.01686	0.490892	830
12828	Rodentia	Sciuridae	Marmota vancouverensis	CR	0.495015	0.541635	0.490235	950
953	Rodentia	Cricetidae	Alticola montosa	VU	2.06717	2.08306	0.489743	937
4220	Primates	Cercopithecidae	Allochrocebus lhoesti	VU	1.75453	2.15895	0.48885	920
19519	Chiroptera	Rhinolophidae	Rhinolophus mehelyi	VU	1.76055	2.13856	0.4873	846
13564	Chiroptera	Miniopteridae	Miniopterus fuscus	EN	0.780618	1.01824	0.485733	884
15591	Rodentia	Cricetidae	Handleyomys chapmani	VU	1.83937	2.06705	0.485731	947
136633	Rodentia	Ctenomyidae	Ctenomys roigi	CR	0.493461	0.539295	0.482001	923
9678	Primates	Lemuridae	Hapalemur occidentalis	VU	0.710925	2.01609	0.473286	941
39916	Primates	Atelidae	Alouatta guariba	VU	1.90779	1.99208	0.473232	878
14114	Eulipotyphla	Soricidae	Myosorex sclateri	VU	1.86371	2.056	0.472515	904
3416	Primates	Pitheciidae	Cacajao calvus	VU	1.85991	2.07512	0.467198	883
12898	Rodentia	Muridae	Maxomys inflatus	VU	1.42626	1.91035	0.465459	802
39811	Primates	Cercopithecidae	Presbytis melalophos	EN	0.853338	0.995174	0.462605	833
4685	Primates	Pitheciidae	Chiropotes albinasus	VU	1.6751	2.00603	0.46219	926
15571	Artiodactyla	Bovidae	Oryx beisa	EN	0.878941	0.946915	0.458402	945
18125	Primates	Cercopithecidae	Presbytis comata	EN	0.855873	0.988018	0.456381	842
39869	Primates	Cercopithecidae	Trachypithecus shortridgei	EN	0.406442	0.967129	0.453879	858
4768	Afrosoricida	Chrysochloridae	Chlorotalpa duthieae	VU	1.46957	1.86698	0.445602	894
14026	Carnivora	Mustelidae	Mustela felipei	VU	1.84384	1.87444	0.44344	942
42655	Rodentia	Spalacidae	Spalax zemni	VU	1.48459	1.92545	0.44018	886
5797	Rodentia	Ctenomyidae	Ctenomys azarae	EN	0.912724	0.932318	0.437686	923
136384	Primates	Lemuridae	Hapalemur meridionalis	VU	0.794023	1.76132	0.437135	900
15452	Carnivora	Felidae	Leopardus jacobita	EN	0.870483	0.897866	0.433113	817
2475	Artiodactyla	Balaenopteridae	Balaenoptera borealis	EN	0.863387	0.914232	0.43292	935
8998	Carnivora	Viverridae	Genetta cristata	VU	1.82251	1.86205	0.43247	917
3570	Primates	Cebidae	Callithrix aurita	EN	0.597889	0.911537	0.430539	807
39833	Primates	Cercopithecidae	Semnopithecus ajax	EN	0.609563	0.895687	0.427145	818
39957	Primates	Atelidae	Alouatta belzebul	VU	1.81332	1.86518	0.426155	808
42697	Primates	Cebidae	Sapajus robustus	EN	0.883713	0.884881	0.425238	897
21147	Eulipotyphla	Soricidae	Suncus montanus	VU	1.63621	1.82892	0.421159	871
22044	Primates	Cercopithecidae	Trachypithecus laotum	EN	0.508131	0.854197	0.420252	885
9128	Rodentia	Muridae	Gerbillus hesperinus	EN	0.608943	0.891457	0.415407	864
12427	Carnivora	Mustelidae	Lutrogale perspicillata	VU	1.56356	1.79179	0.414921	868
39960	Primates	Atelidae	Alouatta palliata	VU	1.23011	1.77221	0.407969	846
41669	Carnivora	Phocidae	Pusa caspica	EN	0.850646	0.861643	0.406896	946
2434	Primates	Indriidae	Avahi laniger	VU	1.05005	1.73473	0.404125	817
18716	Chiroptera	Pteropodidae	Pteropus anetianus	VU	1.70928	1.75638	0.403829	879
11792	Lagomorpha	Leporidae	Lepus callotis	VU	1.71978	1.72014	0.400714	934
44166	Carnivora	Mustelidae	Aonyx cinereus	VU	1.52174	1.76408	0.400478	841
13211	Rodentia	Muridae	Mesembriomys gouldii	VU	1.04494	1.61724	0.394994	814
136309	Macroscelidea	Macroscelididae	Rhynchocyon udzungwensis	VU	1.49239	1.68651	0.394212	814
136820	Chiroptera	Vespertilionidae	Neoromicia malagasyensis	VU	1.11361	1.67774	0.393894	861
6431	Diprotodontia	Macropodidae	Dendrolagus inustus	VU	1.36829	1.66062	0.392951	813
136209	Chiroptera	Vespertilionidae	Pipistrellus hanaki	VU	1.54957	1.65982	0.389161	848
14932	Chiroptera	Nycteridae	Nycteris javanica	VU	1.07037	1.62442	0.388096	811
21174	Artiodactyla	Suidae	Sus verrucosus	EN	0.615069	0.81794	0.387245	883
136370	Rodentia	Ctenomyidae	Ctenomys pundti	EN	0.734693	0.808998	0.384894	849
163013860	Primates	Lorisidae	Nycticebus menagensis	VU	1.57254	1.66319	0.382212	859
5609	Eulipotyphla	Soricidae	Crocidura negrina	EN	0.639451	0.77609	0.38086	827
136791	Primates	Cercopithecidae	Rungwecebus kipunji	EN	0.770135	0.791673	0.375066	881
39751	Primates	Cheirogaleidae	Microcebus ravelobensis	VU	0.515565	1.63007	0.372001	826
13325	Primates	Cheirogaleidae	Microcebus myoxinus	VU	1.3746	1.56967	0.369419	908
5582	Eulipotyphla	Soricidae	Crocidura stenocephala	EN	0.635948	0.762699	0.367155	818
40025	Chiroptera	Rhinonycteridae	Paratriaenops auritus	VU	1.19174	1.56366	0.360909	862
5144	Primates	Cercopithecidae	Colobus polykomos	EN	0.645211	0.741745	0.360905	891
8969	Artiodactyla	Bovidae	Gazella dorcas	VU	1.46808	1.52768	0.359409	912
4218	Primates	Cercopithecidae	Cercopithecus erythrotis	VU	1.48156	1.52486	0.35573	888
22035	Primates	Cercopithecidae	Trachypithecus cristatus	VU	1.42951	1.53699	0.352038	878
14918	Chiroptera	Vespertilionidae	Nyctalus lasiopterus	VU	1.34369	1.49344	0.348217	808
18722	Chiroptera	Pteropodidae	Pteropus dasymallus	VU	1.41938	1.50246	0.346701	822
195277	Primates	Tarsiidae	Tarsius wallacei	VU	1.22372	1.49362	0.345048	822
18726	Chiroptera	Pteropodidae	Pteropus gilliardorum	VU	1.41792	1.44435	0.337002	832
8972	Artiodactyla	Bovidae	Gazella leptoceros	EN	0.384812	0.698015	0.336257	852
136289	Rodentia	Ctenomyidae	Ctenomys pilarensis	EN	0.640859	0.691325	0.329524	829
40789	Primates	Cercopithecidae	Trachypithecus hatinhensis	EN	0.5013	0.687429	0.32623	805
188566753	Chiroptera	Pteropodidae	Pteropus mariannus	EN	0.535378	0.668141	0.325583	825
18743	Chiroptera	Pteropodidae	Pteropus niger	EN	0.674971	0.684539	0.324161	851
14020	Carnivora	Mustelidae	Mustela nigripes	EN	0.67494	0.67635	0.321612	863
5145	Primates	Cercopithecidae	Colobus satanas	VU	1.25418	1.35429	0.320161	892
136199	Primates	Cheirogaleidae	Microcebus lehilahytsara	VU	1.3265	1.4035	0.318056	840
2892	Artiodactyla	Bovidae	Bos mutus	VU	1.01704	1.34022	0.317439	828
3796	Artiodactyla	Bovidae	Capra nubiana	VU	0.771939	1.32378	0.315691	916
3794	Artiodactyla	Bovidae	Capra caucasica	EN	0.511434	0.628154	0.309034	802
15569	Artiodactyla	Bovidae	Oryx leucoryx	VU	1.16436	1.27882	0.307895	837
11699	Chiroptera	Phyllostomidae	Leptonycteris curasoae	VU	0.281984	1.3024	0.307491	891
19750	Chiroptera	Pteropodidae	Rousettus madagascariensis	VU	1.15389	1.28435	0.306386	863
19757	Chiroptera	Pteropodidae	Rousettus obliviosus	VU	1.14388	1.28242	0.302284	849
17315	Chiroptera	Vespertilionidae	Pipistrellus maderensis	VU	1.08612	1.30343	0.301987	806

## Sheet: Phylogenetic data
Species	Order	Family	phy.placement	Proportion.genus.genetic.data
Burramys parvus	Diprotodontia	Burramyidae	Genetic	1
Daubentonia madagascariensis	Primates	Daubentoniidae	Genetic	1
Gymnobelideus leadbeateri	Diprotodontia	Petauridae	Genetic	1
Atopogale cubana	Eulipotyphla	Solenodontidae	Upham	0.5
Solenodon paradoxus	Eulipotyphla	Solenodontidae	Genetic	0.5
Myrmecobius fasciatus	Dasyuromorpha	Myrmecobiidae	Genetic	1
Manis culionensis	Pholidota	Manidae	Upham	0.5
Manis pentadactyla	Pholidota	Manidae	Genetic	0.5
Manis javanica	Pholidota	Manidae	Genetic	0.5
Mystacina robusta	Chiroptera	Mystacinidae	Upham	0.5
Dicerorhinus sumatrensis	Perissodactyla	Rhinocerotidae	Genetic	1
Solisorex pearsoni	Eulipotyphla	Soricidae	Genetic	1
Ailurus fulgens	Carnivora	Ailuridae	Genetic	1
Varecia rubra	Primates	Lemuridae	Genetic	1
Varecia variegata	Primates	Lemuridae	Genetic	1
Manis crassicaudata	Pholidota	Manidae	Upham	0.5
Indri indri	Primates	Indriidae	Genetic	1
Macrotarsomys ingens	Rodentia	Nesomyidae	Genetic	0.666667
Mirimiri acrodonta	Chiroptera	Pteropodidae	Genetic	1
Zaglossus bruijni	Monotremata	Tachyglossidae	Genetic	0.333333
Zaglossus attenboroughi	Monotremata	Tachyglossidae	Upham	0.333333
Lipotes vexillifer	Artiodactyla	Lipotidae	Genetic	1
Mystacina tuberculata	Chiroptera	Mystacinidae	Genetic	0.5
Neohylomys hainanensis	Eulipotyphla	Erinaceidae	Genetic	1
Bunolagus monticularis	Lagomorpha	Leporidae	Genetic	1
Tokudaia muenninki	Rodentia	Muridae	Genetic	1
Pongo abelii	Primates	Hominidae	Genetic	1
Pongo pygmaeus	Primates	Hominidae	Genetic	1
Hylomys megalotis	Eulipotyphla	Erinaceidae	Genetic	1
Hypogeomys antimena	Rodentia	Nesomyidae	Genetic	1
Pseudoryx nghetinhensis	Artiodactyla	Bovidae	Genetic	1
Platanista gangetica	Artiodactyla	Platanistidae	Genetic	1
Saiga tatarica	Artiodactyla	Bovidae	Genetic	1
Macrotis lagotis	Peramelemorphia	Thylacomyidae	Genetic	1
Desmana moschata	Eulipotyphla	Talpidae	Genetic	1
Phascolarctos cinereus	Diprotodontia	Phascolarctidae	Genetic	1
Diceros bicornis	Perissodactyla	Rhinocerotidae	Genetic	1
Rhinoceros sondaicus	Perissodactyla	Rhinocerotidae	Genetic	1
Cheirogaleus sibreei	Primates	Cheirogaleidae	Genetic	0.555556
Latidens salimalii	Chiroptera	Pteropodidae	Genetic	1
Ornithorhynchus anatinus	Monotremata	Ornithorhynchidae	Genetic	1
Choeropsis liberiensis	Artiodactyla	Hippopotamidae	Genetic	1
Neomicroxus latebricola	Rodentia	Cricetidae	Genetic	0.5
Callistomys pictus	Rodentia	Echimyidae	Genetic	1
Peromyscus mayensis	Rodentia	Cricetidae	Genetic	0.661538
Delanymys brooksi	Rodentia	Nesomyidae	Genetic	1
Potorous gilbertii	Diprotodontia	Potoroidae	Genetic	1
Acrocodia indicus	Perissodactyla	Tapiridae	Genetic	1
Indopacetus pacificus	Artiodactyla	Ziphiidae	Upham	0
Santamartamys rufodorsalis	Rodentia	Echimyidae	Genetic	1
Parantechinus apicalis	Dasyuromorpha	Dasyuridae	Genetic	1
Bradypus pygmaeus	Pilosa	Bradypodidae	Upham	0.75
Hippopotamus amphibius	Artiodactyla	Hippopotamidae	Genetic	1
Pentalagus furnessi	Lagomorpha	Leporidae	Genetic	1
Oryctolagus cuniculus	Lagomorpha	Leporidae	Genetic	1
Craseonycteris thonglongyai	Chiroptera	Craseonycteridae	Genetic	1
Caprolagus hispidus	Lagomorpha	Leporidae	Genetic	1
Plagiodontia aedium	Rodentia	Capromyidae	Genetic	1
Gorilla beringei	Primates	Hominidae	Genetic	1
Gorilla gorilla	Primates	Hominidae	Genetic	1
Smutsia gigantea	Pholidota	Manidae	Genetic	1
Chaetomys subspinosus	Rodentia	Erethizontidae	Genetic	1
Dasyurus hallucatus	Dasyuromorpha	Dasyuridae	Genetic	1
Abrocoma boliviensis	Rodentia	Abrocomidae	Genetic	0.375
Platacanthomys lasiurus	Rodentia	Platacanthomyidae	Upham	0
Tokudaia osimensis	Rodentia	Muridae	Genetic	1
Tokudaia tokunoshimensis	Rodentia	Muridae	Genetic	1
Okapia johnstoni	Artiodactyla	Giraffidae	Genetic	1
Habromys chinanteco	Rodentia	Cricetidae	Genetic	0.857143
Habromys simulatus	Rodentia	Cricetidae	Genetic	0.857143
Microakodontomys transitorius	Rodentia	Cricetidae	Genetic	1
Pteronura brasiliensis	Carnivora	Mustelidae	Genetic	1
Prolemur simus	Primates	Lemuridae	Genetic	1
Orycteropus afer	Tubulidentata	Orycteropodidae	Genetic	1
Rhynchomeles prattorum	Peramelemorphia	Peramelidae	Upham	0
Phyllomys mantiqueirensis	Rodentia	Echimyidae	Genetic	0.692308
Zaglossus bartoni	Monotremata	Tachyglossidae	Upham	0.333333
Camelus bactrianus	Artiodactyla	Camelidae	Genetic	1
Sarcophilus harrisii	Dasyuromorpha	Dasyuridae	Genetic	1
Suncus dayi	Eulipotyphla	Soricidae	Genetic	0.631579
Cynogale bennettii	Carnivora	Viverridae	Genetic	1
Xenomys nelsoni	Rodentia	Cricetidae	Genetic	1
Elephas maximus	Proboscidea	Elephantidae	Genetic	1
Galemys pyrenaicus	Eulipotyphla	Talpidae	Genetic	1
Zygogeomys trichopus	Rodentia	Geomyidae	Genetic	1
Petaurus abidi	Diprotodontia	Petauridae	Genetic	0.666667
Bradypus torquatus	Pilosa	Bradypodidae	Genetic	0.75
Phataginus tricuspis	Pholidota	Manidae	Genetic	1
Calyptophractus retusus	Cingulata	Chlamyphoridae	Genetic	1
Equus africanus	Perissodactyla	Equidae	Genetic	0.888889
Carterodon sulcidens	Rodentia	Echimyidae	Genetic	1
Pipanacoctomys aureus	Rodentia	Octodontidae	Genetic	1
Eupetaurus cinereus	Rodentia	Sciuridae	Genetic	1
Trinomys yonenagae	Rodentia	Echimyidae	Genetic	0.9
Lagostrophus fasciatus	Diprotodontia	Macropodidae	Genetic	1
Dendrogale melanura	Scandentia	Tupaiidae	Genetic	1
Hylomyscus baeri	Rodentia	Muridae	Genetic	0.777778
Lonchorhina orinocensis	Chiroptera	Phyllostomidae	Genetic	0.5
Chlamyphorus truncatus	Cingulata	Chlamyphoridae	Genetic	1
Rhinoceros unicornis	Perissodactyla	Rhinocerotidae	Genetic	1
Dendromus kahuziensis	Rodentia	Nesomyidae	Upham	0.428571
Habromys lepturus	Rodentia	Cricetidae	Genetic	0.857143
Priodontes maximus	Cingulata	Chlamyphoridae	Genetic	1
Feroculus feroculus	Eulipotyphla	Soricidae	Genetic	1
Pseudocheirus occidentalis	Diprotodontia	Pseudocheiridae	Upham	0.5
Habromys ixtlani	Rodentia	Cricetidae	Genetic	0.857143
Simias concolor	Primates	Cercopithecidae	Genetic	1
Macroderma gigas	Chiroptera	Megadermatidae	Genetic	1
Eudiscoderma thongareeae	Chiroptera	Megadermatidae	Upham	0
Myrmecophaga tridactyla	Pilosa	Myrmecophagidae	Genetic	1
Mystromys albicaudatus	Rodentia	Nesomyidae	Genetic	1
Lamottemys okuensis	Rodentia	Muridae	Genetic	1
Bos sauveli	Artiodactyla	Bovidae	Genetic	1
Lagothrix flavicauda	Primates	Atelidae	EDGE	0.5
Smutsia temminckii	Pholidota	Manidae	Genetic	1
Chrotogale owstoni	Carnivora	Viverridae	Genetic	1
Pharotis imogene	Chiroptera	Vespertilionidae	Upham	0
Hipposideros coxi	Chiroptera	Hipposideridae	Genetic	0.581081
Rhagomys rufescens	Rodentia	Cricetidae	Genetic	1
Catagonus wagneri	Artiodactyla	Tayassuidae	Genetic	1
Boneia bidens	Chiroptera	Pteropodidae	Genetic	1
Aproteles bulmerae	Chiroptera	Pteropodidae	Upham	0
Sturnira nana	Chiroptera	Phyllostomidae	Genetic	0.869565
Calassomys apicalis	Rodentia	Cricetidae	Genetic	1
Peroryctes broadbenti	Peramelemorphia	Peramelidae	Genetic	1
Crossogale phaeura	Eulipotyphla	Soricidae	Genetic	0.333333
Dipodomys gravipes	Rodentia	Heteromyidae	Genetic	0.95
Hapalemur aureus	Primates	Lemuridae	Genetic	0.8
Beatragus hunteri	Artiodactyla	Bovidae	Genetic	1
Lepilemur jamesorum	Primates	Lepilemuridae	Genetic	0.615385
Nilopegamys plumbeus	Rodentia	Muridae	Upham	0
Congosorex phillipsorum	Eulipotyphla	Soricidae	Genetic	0.333333
Enhydra lutris	Carnivora	Mustelidae	Genetic	1
Tapirella bairdii	Perissodactyla	Tapiridae	Genetic	1
Ptilocercus lowii	Scandentia	Ptilocercidae	Genetic	1
Myotis yanbarensis	Chiroptera	Vespertilionidae	Genetic	0.649254
Pteralopex pulchra	Chiroptera	Pteropodidae	Upham	0.2
Pygathrix cinerea	Primates	Cercopithecidae	Genetic	1
Perimyotis subflavus	Chiroptera	Vespertilionidae	Genetic	1
Romerolagus diazi	Lagomorpha	Leporidae	Genetic	1
Pteralopex flanneryi	Chiroptera	Pteropodidae	Upham	0.2
Cardiocranius paradoxus	Rodentia	Dipodidae	Genetic	1
Elaphurus davidianus	Artiodactyla	Cervidae	Genetic	1
Xeronycteris vieirai	Chiroptera	Phyllostomidae	Genetic	1
Phataginus tetradactyla	Pholidota	Manidae	Genetic	1
Leptonycteris nivalis	Chiroptera	Phyllostomidae	Genetic	1
Crocidura wimmeri	Eulipotyphla	Soricidae	Genetic	0.540404
Sminthopsis psammophila	Dasyuromorpha	Dasyuridae	Genetic	1
Lemur catta	Primates	Lemuridae	Genetic	1
Allocebus trichotis	Primates	Cheirogaleidae	Genetic	1
Dasyuroides byrnei	Dasyuromorpha	Dasyuridae	Genetic	1
Myotis pruinosus	Chiroptera	Vespertilionidae	Genetic	0.649254
Peromyscus ochraventer	Rodentia	Cricetidae	Genetic	0.661538
Cryptochloris wintoni	Afrosoricida	Chrysochloridae	Genetic	0.5
Nasalis larvatus	Primates	Cercopithecidae	Genetic	1
Brachyteles arachnoides	Primates	Atelidae	Genetic	1
Reithrodontomys raviventris	Rodentia	Cricetidae	Genetic	0.75
Brachyteles hypoxanthus	Primates	Atelidae	Genetic	1
Crocidura zimmermanni	Eulipotyphla	Soricidae	Genetic	0.540404
Dendrolagus scottae	Diprotodontia	Macropodidae	Upham	0.5
Dugong dugon	Sirenia	Dugongidae	Genetic	1
Pteromyscus pulverulentus	Rodentia	Sciuridae	Genetic	1
Mirza zaza	Primates	Cheirogaleidae	Genetic	1
Ailurops melanotis	Diprotodontia	Phalangeridae	Upham	0.333333
Mirza coquereli	Primates	Cheirogaleidae	Genetic	1
Dendrolagus mayri	Diprotodontia	Macropodidae	Upham	0.5
Balantiopteryx infusca	Chiroptera	Emballonuridae	Genetic	1
Neomonachus schauinslandi	Carnivora	Phocidae	Genetic	1
Physeter macrocephalus	Artiodactyla	Physeteridae	Genetic	1
Megadendromus nikolausi	Rodentia	Nesomyidae	Upham	0
Monachus monachus	Carnivora	Phocidae	Genetic	1
Peropteryx pallidoptera	Chiroptera	Emballonuridae	Genetic	1
Balantiopteryx io	Chiroptera	Emballonuridae	Genetic	1
Ailuropoda melanoleuca	Carnivora	Ursidae	Genetic	1
Cyclopes didactylus	Pilosa	Cyclopedidae	Genetic	1
Marmosa rubra	Didelphimorphia	Didelphidae	Genetic	0.684211
Lophiomys imhausi	Rodentia	Muridae	Genetic	1
Propithecus perrieri	Primates	Indriidae	Genetic	0.777778
Macaca sylvanus	Primates	Cercopithecidae	Genetic	0.913043
Addax nasomaculatus	Artiodactyla	Bovidae	Genetic	1
Dendrolagus pulcherrimus	Diprotodontia	Macropodidae	Upham	0.5
Emballonura semicaudata	Chiroptera	Emballonuridae	Genetic	0.875
Cryptoprocta ferox	Carnivora	Eupleridae	Genetic	1
Ochotona koslowi	Lagomorpha	Ochotonidae	Genetic	0.833333
Laonastes aenigmamus	Rodentia	Diatomyidae	Genetic	1
Lepilemur septentrionalis	Primates	Lepilemuridae	Genetic	0.615385
Megadontomys cryophilus	Rodentia	Cricetidae	Genetic	1
Potorous longipes	Diprotodontia	Potoroidae	Genetic	1
Leontopithecus caissara	Primates	Cebidae	Upham	0.5
Tarsius tarsier	Primates	Tarsiidae	Genetic	0.363636
Lycaon pictus	Carnivora	Canidae	Genetic	1
Emballonura serii	Chiroptera	Emballonuridae	Genetic	0.875
Camelus dromedarius	Artiodactyla	Camelidae	Genetic	1
Phyllonycteris aphylla	Chiroptera	Phyllostomidae	Genetic	1
Marmosa andersoni	Didelphimorphia	Didelphidae	Genetic	0.684211
Nomascus hainanus	Primates	Hylobatidae	Genetic	0.857143
Rhinopithecus avunculus	Primates	Cercopithecidae	Genetic	1
Heteromys nelsoni	Rodentia	Heteromyidae	Genetic	0.75
Nomascus nasutus	Primates	Hylobatidae	Genetic	0.857143
Presbytis chrysomelas	Primates	Cercopithecidae	Genetic	0.411765
Chinchilla chinchilla	Rodentia	Chinchillidae	Genetic	1
Chinchilla lanigera	Rodentia	Chinchillidae	Genetic	1
Cremnomys elvira	Rodentia	Muridae	Upham	0.5
Coleura seychellensis	Chiroptera	Emballonuridae	Genetic	1
Marmosops handleyi	Didelphimorphia	Didelphidae	Upham	0.4
Monodelphis unistriata	Didelphimorphia	Didelphidae	EDGE	0.782609
Prionomys batesi	Rodentia	Nesomyidae	Upham	0
Biswamoyopterus biswasi	Rodentia	Sciuridae	Upham	0
Macrogalidia musschenbroekii	Carnivora	Viverridae	Genetic	1
Porcula salvania	Artiodactyla	Suidae	Upham	0
Ceratotherium simum	Perissodactyla	Rhinocerotidae	Genetic	1
Caenolestes convelatus	Paucituberculata	Caenolestidae	Genetic	0.8
Propithecus diadema	Primates	Indriidae	Genetic	0.777778
Peromyscus melanocarpus	Rodentia	Cricetidae	Genetic	0.661538
Lasiorhinus krefftii	Diprotodontia	Vombatidae	Genetic	1
Microtus umbrosus	Rodentia	Cricetidae	Genetic	0.79661
Hesperoptenus tomesi	Chiroptera	Vespertilionidae	Genetic	0.4
Megadontomys nelsoni	Rodentia	Cricetidae	Genetic	1
Megadontomys thomasi	Rodentia	Cricetidae	Genetic	1
Symphalangus syndactylus	Primates	Hylobatidae	Genetic	1
Aplodontia rufa	Rodentia	Aplodontiidae	Genetic	1
Tachyoryctes macrocephalus	Rodentia	Spalacidae	Upham	0.5
Macrotarsomys petteri	Rodentia	Nesomyidae	Upham	0.666667
Dendrolagus matschiei	Diprotodontia	Macropodidae	Genetic	0.5
Thylamys karimii	Didelphimorphia	Didelphidae	Genetic	1
Tarsipes rostratus	Diprotodontia	Tarsipedidae	Genetic	1
Eulemur mongoz	Primates	Lemuridae	Genetic	1
Pontoporia blainvillei	Artiodactyla	Pontoporiidae	Genetic	1
Salinomys delicatus	Rodentia	Cricetidae	Genetic	1
Spilocuscus rufoniger	Diprotodontia	Phalangeridae	Genetic	0.333333
Odobenus rosmarus	Carnivora	Odobenidae	Genetic	1
Petrogale persephone	Diprotodontia	Macropodidae	Genetic	0.764706
Srilankamys ohiensis	Rodentia	Muridae	Genetic	1
Redunca fulvorufula	Artiodactyla	Bovidae	Genetic	1
Rheithrosciurus macrotis	Rodentia	Sciuridae	Genetic	1
Monodelphis gardneri	Didelphimorphia	Didelphidae	Genetic	0.782609
Phalanger lullulae	Diprotodontia	Phalangeridae	Genetic	0.5
Dasyurus viverrinus	Dasyuromorpha	Dasyuridae	Genetic	1
Eubalaena glacialis	Artiodactyla	Balaenidae	Genetic	1
Podoxymys roraimae	Rodentia	Cricetidae	Genetic	1
Pteralopex anceps	Chiroptera	Pteropodidae	Upham	0.2
Ruwenzorisorex suncoides	Eulipotyphla	Soricidae	Genetic	1
Loxodonta africana	Proboscidea	Elephantidae	Genetic	0.5
Bubalus mindorensis	Artiodactyla	Bovidae	Genetic	0.8
Spilocuscus wilsoni	Diprotodontia	Phalangeridae	Upham	0.333333
Saccopteryx antioquensis	Chiroptera	Emballonuridae	Upham	0.8
Amblysomus marleyi	Afrosoricida	Chrysochloridae	Genetic	0.6
Crocidura miya	Eulipotyphla	Soricidae	Genetic	0.540404
Nesolagus timminsi	Lagomorpha	Leporidae	Upham	0
Pteralopex atrata	Chiroptera	Pteropodidae	Upham	0.2
Tremarctos ornatus	Carnivora	Ursidae	Genetic	1
Saccopteryx gymnura	Chiroptera	Emballonuridae	Genetic	0.8
Eulemur flavifrons	Primates	Lemuridae	Genetic	1
Murina tenebrosa	Chiroptera	Vespertilionidae	Upham	0.763158
Murina balaensis	Chiroptera	Vespertilionidae	Upham	0.763158
Cryptochloris zyli	Afrosoricida	Chrysochloridae	Upham	0.5
Arabitragus jayakari	Artiodactyla	Bovidae	Genetic	1
Microgale mergulus	Afrosoricida	Tenrecidae	Genetic	0.380952
Uropsilus investigator	Eulipotyphla	Talpidae	Genetic	0.714286
Muntiacus vuquangensis	Artiodactyla	Cervidae	Genetic	0.615385
Dipodomys ingens	Rodentia	Heteromyidae	Genetic	0.95
Anthops ornatus	Chiroptera	Hipposideridae	Genetic	1
Bettongia penicillata	Diprotodontia	Potoroidae	Genetic	1
Dendroprionomys rousseloti	Rodentia	Nesomyidae	Upham	0
Setonix brachyurus	Diprotodontia	Macropodidae	Genetic	1
Microgale jobihely	Afrosoricida	Tenrecidae	Upham	0.380952
Neopteryx frosti	Chiroptera	Pteropodidae	Upham	0
Panthera tigris	Carnivora	Felidae	Genetic	1
Microgale jenkinsae	Afrosoricida	Tenrecidae	Upham	0.380952
Lepilemur microdon	Primates	Lepilemuridae	Genetic	0.615385
Trinomys moojeni	Rodentia	Echimyidae	Genetic	0.9
Crocidura hikmiya	Eulipotyphla	Soricidae	Genetic	0.540404
Murina loreliae	Chiroptera	Vespertilionidae	Genetic	0.763158
Myotis capaccinii	Chiroptera	Vespertilionidae	Genetic	0.649254
Propithecus candidus	Primates	Indriidae	Upham	0.777778
Rousettus spinalatus	Chiroptera	Pteropodidae	Genetic	0.75
Anathana ellioti	Scandentia	Tupaiidae	Upham	0
Reithrodontomys hirsutus	Rodentia	Cricetidae	Genetic	0.75
Hylomys parvus	Eulipotyphla	Erinaceidae	Genetic	1
Loxodonta cyclotis	Proboscidea	Elephantidae	EDGE	0.5
Rhinopithecus strykeri	Primates	Cercopithecidae	Genetic	1
Reithrodontomys tenuirostris	Rodentia	Cricetidae	Genetic	0.75
Dinaromys bogdanovi	Rodentia	Cricetidae	Genetic	1
Dorcopsis atrata	Diprotodontia	Macropodidae	Upham	0.5
Microtus oaxacensis	Rodentia	Cricetidae	Genetic	0.79661
Pygathrix nigripes	Primates	Cercopithecidae	Genetic	1
Voalavo antsahabensis	Rodentia	Nesomyidae	Upham	0.5
Eupleres major	Carnivora	Eupleridae	EDGE	0.5
Pygathrix nemaeus	Primates	Cercopithecidae	Genetic	1
Propithecus edwardsi	Primates	Indriidae	Genetic	0.777778
Perameles bougainville	Peramelemorphia	Peramelidae	Genetic	0.75
Uromys boeadii	Rodentia	Muridae	Upham	0.1
Nesoromys ceramicus	Rodentia	Muridae	Upham	0
Nilgiritragus hylocrius	Artiodactyla	Bovidae	Genetic	1
Phalanger matanim	Diprotodontia	Phalangeridae	Upham	0.5
Propithecus tattersalli	Primates	Indriidae	Genetic	0.777778
Heteromys spectabilis	Rodentia	Heteromyidae	Genetic	0.75
Tasmacetus shepherdi	Artiodactyla	Ziphiidae	Genetic	1
Diplothrix legata	Rodentia	Muridae	Genetic	1
Eubalaena japonica	Artiodactyla	Balaenidae	Genetic	1
Panolia eldii	Artiodactyla	Cervidae	Genetic	1
Chrysospalax trevelyani	Afrosoricida	Chrysochloridae	Genetic	0.5
Hyladelphys kalinowskii	Didelphimorphia	Didelphidae	Genetic	1
Nesomys lambertoni	Rodentia	Nesomyidae	Upham	0.666667
Hipposideros lamottei	Chiroptera	Hipposideridae	Genetic	0.581081
Microcebus gerpi	Primates	Cheirogaleidae	Genetic	0.666667
Glironia venusta	Didelphimorphia	Didelphidae	Genetic	1
Myomyscus yemeni	Rodentia	Muridae	Genetic	0.75
Kadarsanomys sodyi	Rodentia	Muridae	Upham	0
Phaenomys ferrugineus	Rodentia	Cricetidae	Upham	0
Microcebus marohita	Primates	Cheirogaleidae	Genetic	0.666667
Uranomys ruddi	Rodentia	Muridae	Genetic	1
Rhogeessa genowaysi	Chiroptera	Vespertilionidae	Genetic	0.615385
Myosorex eisentrauti	Eulipotyphla	Soricidae	Upham	0.421053
Anotomys leander	Rodentia	Cricetidae	Upham	0
Wilfredomys oenax	Rodentia	Cricetidae	Upham	0
Geogale aurita	Afrosoricida	Tenrecidae	Genetic	1
Rangifer tarandus	Artiodactyla	Cervidae	Genetic	1
Uromys porculus	Rodentia	Muridae	Upham	0.1
Proedromys liangshanensis	Rodentia	Cricetidae	Genetic	1
Ateles fusciceps	Primates	Atelidae	Genetic	1
Lepilemur leucopus	Primates	Lepilemuridae	Genetic	0.615385
Rhyncholestes raphanurus	Paucituberculata	Caenolestidae	Genetic	1
Proedromys bedfordi	Rodentia	Cricetidae	Genetic	1
Peromyscus guardia	Rodentia	Cricetidae	Upham	0.661538
Peromyscus slevini	Rodentia	Cricetidae	Upham	0.661538
Fossa fossana	Carnivora	Eupleridae	Genetic	1
Gracilinanus emiliae	Didelphimorphia	Didelphidae	Genetic	0.714286
Leontopithecus chrysopygus	Primates	Cebidae	Upham	0.5
Tolypeutes tricinctus	Cingulata	Chlamyphoridae	Upham	0.5
Nomascus concolor	Primates	Hylobatidae	Genetic	0.857143
Uromys emmae	Rodentia	Muridae	Upham	0.1
Peromyscus caniceps	Rodentia	Cricetidae	Upham	0.661538
Peromyscus pseudocrinitus	Rodentia	Cricetidae	Upham	0.661538
Peromyscus interparietalis	Rodentia	Cricetidae	Upham	0.661538
Peromyscus dickeyi	Rodentia	Cricetidae	Upham	0.661538
Rhinopoma hadramauticum	Chiroptera	Rhinopomatidae	Genetic	0.666667
Oryzorictes tetradactylus	Afrosoricida	Tenrecidae	Upham	0.5
Callimico goeldii	Primates	Cebidae	Genetic	1
Murina aenea	Chiroptera	Vespertilionidae	Genetic	0.763158
Platalina genovensium	Chiroptera	Phyllostomidae	Genetic	1
Eulemur coronatus	Primates	Lemuridae	Genetic	1
Uromys imperator	Rodentia	Muridae	Upham	0.1
Nannospalax ehrenbergi	Rodentia	Spalacidae	Genetic	1
Tylomys tumbalensis	Rodentia	Cricetidae	Upham	0.285714
Heterogeomys lanius	Rodentia	Geomyidae	Genetic	1
Praomys morio	Rodentia	Muridae	Genetic	1
Nandinia binotata	Carnivora	Nandiniidae	Genetic	1
Tomopeas ravus	Chiroptera	Molossidae	Upham	0
Dorcatragus megalotis	Artiodactyla	Bovidae	Genetic	1
Murina rozendaali	Chiroptera	Vespertilionidae	Genetic	0.763158
Sminthopsis archeri	Dasyuromorpha	Dasyuridae	Genetic	1
Eliurus petteri	Rodentia	Nesomyidae	Upham	0.75
Vampyrum spectrum	Chiroptera	Phyllostomidae	Genetic	1
Sciurillus pusillus	Rodentia	Sciuridae	Genetic	1
Waiomys mamasae	Rodentia	Muridae	Genetic	1
Phaner parienti	Primates	Cheirogaleidae	Upham	0.25
Huetia leucorhina	Afrosoricida	Chrysochloridae	Upham	0
Cansumys canus	Rodentia	Cricetidae	Upham	0
Canis rufus	Carnivora	Canidae	Genetic	0.888889
Arctictis binturong	Carnivora	Viverridae	Genetic	1
Heterocephalus glaber	Rodentia	Heterocephalidae	Genetic	1
Habromys schmidlyi	Rodentia	Cricetidae	Upham	0.857143
Hsunycteris pattoni	Chiroptera	Phyllostomidae	Genetic	0.666667
Vormela peregusna	Carnivora	Mustelidae	Genetic	1
Geocapromys brownii	Rodentia	Capromyidae	Genetic	1
Pteropus tuberculatus	Chiroptera	Pteropodidae	Genetic	0.672414
Hemibelideus lemuroides	Diprotodontia	Pseudocheiridae	Genetic	1
Phaner pallescens	Primates	Cheirogaleidae	Upham	0.25
Peromyscus mekisturus	Rodentia	Cricetidae	Upham	0.661538
Pteropus livingstonii	Chiroptera	Pteropodidae	Genetic	0.672414
Monodelphis iheringi	Didelphimorphia	Didelphidae	Genetic	0.782609
Oryx dammah	Artiodactyla	Bovidae	Genetic	1
Trachypithecus geei	Primates	Cercopithecidae	Genetic	0.7
Marmosa xerophila	Didelphimorphia	Didelphidae	Genetic	0.684211
Tarsius tumpara	Primates	Tarsiidae	Upham	0.363636
Paulamys naso	Rodentia	Muridae	Upham	0
Mus famulus	Rodentia	Muridae	Genetic	0.714286
Tonatia bidens	Chiroptera	Phyllostomidae	Genetic	1
Hipposideros turpis	Chiroptera	Hipposideridae	Genetic	0.581081
Peromyscus bullatus	Rodentia	Cricetidae	Upham	0.661538
Hypsiprymnodon moschatus	Diprotodontia	Hypsiprymnodontidae	Genetic	1
[truncated: 5,871 more rows]
