# Supplementary material for: The EDGE2 protocol: Advancing the prioritisation of Evolutionarily Distinct and Globally Endangered species for practical conservation action
Source: PLoS Biol. 2023 Feb 28;21(2):e3001991. doi: 10.1371/journal.pbio.3001991 (PMC9974121; doi:10.1371/journal.pbio.3001991)
Supplement: S2 Data — (XLSX) [file pbio.3001991.s004.xlsx]

## Sheet: Fig 1AB
Fig 1A+B - pext curve						Fig 1A - bars
pext	Rank					RL.cat	pext
0.00188112	1					LC	0.060625
0.00188112	2					NT	0.12125
0.00194953	3					VU	0.2425
0.00194953	4					EN	0.485
0.00201791	5					CR	0.97
0.00201791	6
0.00208626	7
0.00208626	8
0.00215457	9
0.00215457	10
0.00222286	11
0.00222286	12
0.0022911	13
0.0022911	14
0.00235932	15
0.00235932	16
0.0024275	17
0.0024275	18
0.00249566	19
0.00249566	20
0.00256378	21
0.00256378	22
0.00263186	23
0.00263186	24
0.00269992	25
0.00269992	26
0.00276794	27
0.00276794	28
0.00283593	29
0.00283593	30
0.00290389	31
0.00290389	32
0.00297181	33
0.00297181	34
0.0030397	35
0.0030397	36
0.00310757	37
0.00310757	38
0.00317539	39
0.00317539	40
0.00324319	41
0.00324319	42
0.00331095	43
0.00331095	44
0.00337869	45
0.00337869	46
0.00344639	47
0.00344639	48
0.00351405	49
0.00351405	50
0.00358169	51
0.00358169	52
0.00364929	53
0.00364929	54
0.00371686	55
0.00371686	56
0.0037844	57
0.0037844	58
0.00385191	59
0.00385191	60
0.00391938	61
0.00391938	62
0.00398682	63
0.00398682	64
0.00405423	65
0.00405423	66
0.00412161	67
0.00412161	68
0.00418896	69
0.00418896	70
0.00425627	71
0.00425627	72
0.00432356	73
0.00432356	74
0.00439081	75
0.00439081	76
0.00445803	77
0.00445803	78
0.00452521	79
0.00452521	80
0.00459237	81
0.00459237	82
0.00465949	83
0.00465949	84
0.00472658	85
0.00472658	86
0.00479364	87
0.00479364	88
0.00486067	89
0.00486067	90
0.00492766	91
0.00492766	92
0.00499462	93
0.00499462	94
0.00506156	95
0.00506156	96
0.00512846	97
0.00512846	98
0.00519532	99
0.00519532	100
0.00526216	101
0.00526216	102
0.00532896	103
0.00532896	104
0.00539574	105
0.00539574	106
0.00546248	107
0.00546248	108
0.00552919	109
0.00552919	110
0.00559586	111
0.00559586	112
0.00566251	113
0.00566251	114
0.00572912	115
0.00572912	116
0.00579571	117
0.00579571	118
0.00586226	119
0.00586226	120
0.00592878	121
0.00592878	122
0.00599526	123
0.00599526	124
0.00606172	125
0.00606172	126
0.00612814	127
0.00612814	128
0.00619454	129
0.00619454	130
0.0062609	131
0.0062609	132
0.00632723	133
0.00632723	134
0.00639353	135
0.00639353	136
0.00645979	137
0.00645979	138
0.00652603	139
0.00652603	140
0.00659223	141
0.00659223	142
0.0066584	143
0.0066584	144
0.00672454	145
0.00672454	146
0.00679065	147
0.00679065	148
0.00685673	149
0.00685673	150
0.00692278	151
0.00692278	152
0.00698879	153
0.00698879	154
0.00705478	155
0.00705478	156
0.00712073	157
0.00712073	158
0.00718665	159
0.00718665	160
0.00725254	161
0.00725254	162
0.0073184	163
0.0073184	164
0.00738423	165
0.00738423	166
0.00745002	167
0.00745002	168
0.00751579	169
0.00751579	170
0.00758152	171
0.00758152	172
0.00764722	173
0.00764722	174
0.0077129	175
0.0077129	176
0.00777854	177
0.00777854	178
0.00784414	179
0.00784414	180
0.00790972	181
0.00790972	182
0.00797527	183
0.00797527	184
0.00804078	185
0.00804078	186
0.00810627	187
0.00810627	188
0.00817172	189
0.00817172	190
0.00823714	191
0.00823714	192
0.00830253	193
0.00830253	194
0.00836789	195
0.00836789	196
0.00843322	197
0.00843322	198
0.00849852	199
0.00849852	200
0.00856379	201
0.00856379	202
0.00862902	203
0.00862902	204
0.00869423	205
0.00869423	206
0.0087594	207
0.0087594	208
0.00882455	209
0.00882455	210
0.00888966	211
0.00888966	212
0.00895474	213
0.00895474	214
0.00901979	215
0.00901979	216
0.00908481	217
0.00908481	218
0.0091498	219
0.0091498	220
0.00921476	221
0.00921476	222
0.00927968	223
0.00927968	224
0.00934458	225
0.00934458	226
0.00940944	227
0.00940944	228
0.00947428	229
0.00947428	230
0.00953908	231
0.00953908	232
0.00960385	233
0.00960385	234
0.0096686	235
0.0096686	236
0.00973331	237
0.00973331	238
0.00979799	239
0.00979799	240
0.00986264	241
0.00986264	242
0.00992726	243
0.00992726	244
0.00999185	245
0.00999185	246
0.0100564	247
0.0100564	248
0.0101209	249
0.0101209	250
0.0101854	251
0.0101854	252
0.0102499	253
0.0102499	254
0.0103143	255
0.0103143	256
0.0103787	257
0.0103787	258
0.0104431	259
0.0104431	260
0.0105075	261
0.0105075	262
0.0105718	263
0.0105718	264
0.0106361	265
0.0106361	266
0.0107003	267
0.0107003	268
0.0107645	269
0.0107645	270
0.0108287	271
0.0108287	272
0.0108929	273
0.0108929	274
0.010957	275
0.010957	276
0.0110211	277
0.0110211	278
0.0110852	279
0.0110852	280
0.0111492	281
0.0111492	282
0.0112132	283
0.0112132	284
0.0112772	285
0.0112772	286
0.0113412	287
0.0113412	288
0.0114051	289
0.0114051	290
0.011469	291
0.011469	292
0.0115328	293
0.0115328	294
0.0115966	295
0.0115966	296
0.0116604	297
0.0116604	298
0.0117242	299
0.0117242	300
0.0117879	301
0.0117879	302
0.0118516	303
0.0118516	304
0.0119153	305
0.0119153	306
0.011979	307
0.011979	308
0.0120426	309
0.0120426	310
0.0121062	311
0.0121062	312
0.0121697	313
0.0121697	314
0.0122333	315
0.0122333	316
0.0122967	317
0.0122967	318
0.0123602	319
0.0123602	320
0.0124236	321
0.0124236	322
0.012487	323
0.012487	324
0.0125504	325
0.0125504	326
0.0126138	327
0.0126138	328
0.0126771	329
0.0126771	330
0.0127404	331
0.0127404	332
0.0128036	333
0.0128036	334
0.0128668	335
0.0128668	336
0.01293	337
0.01293	338
0.0129932	339
0.0129932	340
0.0130563	341
0.0130563	342
0.0131194	343
0.0131194	344
0.0131825	345
0.0131825	346
0.0132456	347
0.0132456	348
0.0133086	349
0.0133086	350
0.0133716	351
0.0133716	352
0.0134345	353
0.0134345	354
0.0134974	355
0.0134974	356
0.0135603	357
0.0135603	358
0.0136232	359
0.0136232	360
0.013686	361
0.013686	362
0.0137489	363
0.0137489	364
0.0138116	365
0.0138116	366
0.0138744	367
0.0138744	368
0.0139371	369
0.0139371	370
0.0139998	371
0.0139998	372
0.0140624	373
0.0140624	374
0.0141251	375
0.0141251	376
0.0141877	377
0.0141877	378
0.0142502	379
0.0142502	380
0.0143128	381
0.0143128	382
0.0143753	383
0.0143753	384
0.0144378	385
0.0144378	386
0.0145002	387
0.0145002	388
0.0145626	389
0.0145626	390
0.014625	391
0.014625	392
0.0146874	393
0.0146874	394
0.0147497	395
0.0147497	396
0.014812	397
0.014812	398
0.0148743	399
0.0148743	400
0.0149365	401
0.0149365	402
0.0149988	403
0.0149988	404
0.0150609	405
0.0150609	406
0.0151231	407
0.0151231	408
0.0151852	409
0.0151852	410
0.0152473	411
0.0152473	412
0.0153094	413
0.0153094	414
0.0153714	415
0.0153714	416
0.0154334	417
0.0154334	418
0.0154954	419
0.0154954	420
0.0155574	421
0.0155574	422
0.0156193	423
0.0156193	424
0.0156812	425
0.0156812	426
0.015743	427
0.015743	428
0.0158049	429
0.0158049	430
0.0158667	431
0.0158667	432
0.0159285	433
0.0159285	434
0.0159902	435
0.0159902	436
0.0160519	437
0.0160519	438
0.0161136	439
0.0161136	440
0.0161753	441
0.0161753	442
0.0162369	443
0.0162369	444
0.0162985	445
0.0162985	446
0.0163601	447
0.0163601	448
0.0164216	449
0.0164216	450
0.0164831	451
0.0164831	452
0.0165446	453
0.0165446	454
0.0166061	455
0.0166061	456
0.0166675	457
0.0166675	458
0.0167289	459
0.0167289	460
0.0167902	461
0.0167902	462
0.0168516	463
0.0168516	464
0.0169129	465
0.0169129	466
0.0169742	467
0.0169742	468
0.0170354	469
0.0170354	470
0.0170966	471
0.0170966	472
0.0171578	473
0.0171578	474
0.017219	475
0.017219	476
0.0172801	477
0.0172801	478
0.0173412	479
0.0173412	480
0.0174023	481
0.0174023	482
0.0174634	483
0.0174634	484
0.0175244	485
0.0175244	486
0.0175854	487
0.0175854	488
0.0176464	489
0.0176464	490
0.0177073	491
0.0177073	492
0.0177682	493
0.0177682	494
0.0178291	495
0.0178291	496
0.0178899	497
0.0178899	498
0.0179507	499
0.0179507	500
0.0180115	501
0.0180115	502
0.0180723	503
0.0180723	504
0.018133	505
0.018133	506
0.0181937	507
0.0181937	508
0.0182544	509
0.0182544	510
0.018315	511
0.018315	512
0.0183757	513
0.0183757	514
0.0184363	515
0.0184363	516
0.0184968	517
0.0184968	518
0.0185574	519
0.0185574	520
0.0186179	521
0.0186179	522
0.0186783	523
0.0186783	524
0.0187388	525
0.0187388	526
0.0187992	527
0.0187992	528
0.0188596	529
0.0188596	530
0.0189199	531
0.0189199	532
0.0189803	533
0.0189803	534
0.0190406	535
0.0190406	536
0.0191009	537
0.0191009	538
0.0191611	539
0.0191611	540
0.0192213	541
0.0192213	542
0.0192815	543
0.0192815	544
0.0193417	545
0.0193417	546
0.0194018	547
0.0194018	548
0.0194619	549
0.0194619	550
0.019522	551
0.019522	552
0.0195821	553
0.0195821	554
0.0196421	555
0.0196421	556
0.0197021	557
0.0197021	558
0.019762	559
0.019762	560
0.019822	561
0.019822	562
0.0198819	563
0.0198819	564
0.0199418	565
0.0199418	566
0.0200016	567
0.0200016	568
0.0200614	569
0.0200614	570
0.0201212	571
0.0201212	572
0.020181	573
0.020181	574
0.0202407	575
0.0202407	576
0.0203004	577
0.0203004	578
0.0203601	579
0.0203601	580
0.0204198	581
0.0204198	582
0.0204794	583
0.0204794	584
0.020539	585
0.020539	586
0.0205986	587
0.0205986	588
0.0206581	589
0.0206581	590
0.0207176	591
0.0207176	592
0.0207771	593
0.0207771	594
0.0208366	595
0.0208366	596
0.020896	597
0.020896	598
0.0209554	599
0.0209554	600
0.0210148	601
0.0210148	602
0.0210741	603
0.0210741	604
0.0211335	605
0.0211335	606
0.0211928	607
0.0211928	608
0.021252	609
0.021252	610
0.0213113	611
0.0213113	612
0.0213705	613
0.0213705	614
0.0214296	615
0.0214296	616
0.0214888	617
0.0214888	618
0.0215479	619
0.0215479	620
0.021607	621
0.021607	622
0.0216661	623
0.0216661	624
0.0217251	625
0.0217251	626
0.0217841	627
0.0217841	628
0.0218431	629
0.0218431	630
0.0219021	631
0.0219021	632
0.021961	633
0.021961	634
0.0220199	635
0.0220199	636
0.0220788	637
0.0220788	638
0.0221376	639
0.0221376	640
0.0221965	641
0.0221965	642
0.0222552	643
0.0222552	644
0.022314	645
0.022314	646
0.0223727	647
0.0223727	648
0.0224315	649
0.0224315	650
0.0224901	651
0.0224901	652
0.0225488	653
0.0225488	654
0.0226074	655
0.0226074	656
0.022666	657
0.022666	658
0.0227246	659
0.0227246	660
0.0227831	661
0.0227831	662
0.0228416	663
0.0228416	664
0.0229001	665
0.0229001	666
0.0229586	667
0.0229586	668
0.023017	669
0.023017	670
0.0230754	671
0.0230754	672
0.0231338	673
0.0231338	674
0.0231922	675
0.0231922	676
0.0232505	677
0.0232505	678
0.0233088	679
0.0233088	680
0.0233671	681
0.0233671	682
0.0234253	683
0.0234253	684
0.0234835	685
0.0234835	686
0.0235417	687
0.0235417	688
0.0235999	689
0.0235999	690
0.023658	691
0.023658	692
0.0237161	693
0.0237161	694
0.0237742	695
0.0237742	696
0.0238322	697
0.0238322	698
0.0238903	699
0.0238903	700
0.0239483	701
0.0239483	702
0.0240062	703
0.0240062	704
0.0240642	705
0.0240642	706
0.0241221	707
0.0241221	708
0.02418	709
0.02418	710
0.0242378	711
0.0242378	712
0.0242957	713
0.0242957	714
0.0243535	715
0.0243535	716
0.0244113	717
0.0244113	718
0.024469	719
0.024469	720
0.0245268	721
0.0245268	722
0.0245845	723
0.0245845	724
0.0246421	725
0.0246421	726
0.0246998	727
0.0246998	728
0.0247574	729
0.0247574	730
0.024815	731
0.024815	732
0.0248725	733
0.0248725	734
0.0249301	735
0.0249301	736
0.0249876	737
0.0249876	738
0.0250451	739
0.0250451	740
0.0251025	741
0.0251025	742
0.02516	743
0.02516	744
0.0252174	745
0.0252174	746
0.0252747	747
0.0252747	748
0.0253321	749
0.0253321	750
0.0253894	751
0.0253894	752
0.0254467	753
0.0254467	754
0.025504	755
0.025504	756
0.0255612	757
0.0255612	758
0.0256184	759
0.0256184	760
0.0256756	761
0.0256756	762
0.0257328	763
0.0257328	764
0.0257899	765
0.0257899	766
0.025847	767
0.025847	768
0.0259041	769
0.0259041	770
0.0259612	771
0.0259612	772
0.0260182	773
0.0260182	774
0.0260752	775
0.0260752	776
0.0261322	777
0.0261322	778
0.0261891	779
0.0261891	780
0.0262461	781
0.0262461	782
0.026303	783
0.026303	784
0.0263598	785
0.0263598	786
0.0264167	787
0.0264167	788
0.0264735	789
0.0264735	790
0.0265303	791
0.0265303	792
0.0265871	793
0.0265871	794
0.0266438	795
0.0266438	796
0.0267005	797
0.0267005	798
0.0267572	799
0.0267572	800
0.0268138	801
0.0268138	802
0.0268705	803
0.0268705	804
0.0269271	805
0.0269271	806
0.0269837	807
0.0269837	808
0.0270402	809
0.0270402	810
0.0270967	811
0.0270967	812
0.0271532	813
0.0271532	814
0.0272097	815
0.0272097	816
0.0272662	817
0.0272662	818
0.0273226	819
0.0273226	820
0.027379	821
0.027379	822
0.0274354	823
0.0274354	824
0.0274917	825
0.0274917	826
0.027548	827
0.027548	828
0.0276043	829
0.0276043	830
0.0276606	831
0.0276606	832
0.0277168	833
0.0277168	834
0.027773	835
0.027773	836
0.0278292	837
0.0278292	838
0.0278854	839
0.0278854	840
0.0279415	841
0.0279415	842
0.0279976	843
0.0279976	844
0.0280537	845
0.0280537	846
0.0281097	847
0.0281097	848
0.0281658	849
0.0281658	850
0.0282218	851
0.0282218	852
0.0282777	853
0.0282777	854
0.0283337	855
0.0283337	856
0.0283896	857
0.0283896	858
0.0284455	859
0.0284455	860
0.0285014	861
0.0285014	862
0.0285572	863
0.0285572	864
0.0286131	865
0.0286131	866
0.0286689	867
0.0286689	868
0.0287246	869
0.0287246	870
0.0287804	871
0.0287804	872
0.0288361	873
0.0288361	874
0.0288918	875
0.0288918	876
0.0289475	877
0.0289475	878
0.0290031	879
0.0290031	880
0.0290587	881
0.0290587	882
0.0291143	883
0.0291143	884
0.0291699	885
0.0291699	886
0.0292254	887
0.0292254	888
0.0292809	889
0.0292809	890
0.0293364	891
0.0293364	892
0.0293919	893
0.0293919	894
0.0294473	895
0.0294473	896
0.0295027	897
0.0295027	898
0.0295581	899
0.0295581	900
0.0296134	901
0.0296134	902
0.0296688	903
0.0296688	904
0.0297241	905
0.0297241	906
0.0297794	907
0.0297794	908
0.0298346	909
0.0298346	910
0.0298898	911
0.0298898	912
0.029945	913
0.029945	914
0.0300002	915
0.0300002	916
0.0300554	917
0.0300554	918
0.0301105	919
0.0301105	920
0.0301656	921
0.0301656	922
0.0302207	923
0.0302207	924
0.0302757	925
0.0302757	926
0.0303308	927
0.0303308	928
0.0303858	929
0.0303858	930
0.0304407	931
0.0304407	932
0.0304957	933
0.0304957	934
0.0305506	935
0.0305506	936
0.0306055	937
0.0306055	938
0.0306604	939
0.0306604	940
0.0307152	941
0.0307152	942
0.03077	943
0.03077	944
0.0308248	945
0.0308248	946
0.0308796	947
0.0308796	948
0.0309344	949
0.0309344	950
0.0309891	951
0.0309891	952
0.0310438	953
0.0310438	954
0.0310984	955
0.0310984	956
0.0311531	957
0.0311531	958
0.0312077	959
0.0312077	960
0.0312623	961
0.0312623	962
0.0313169	963
0.0313169	964
0.0313714	965
0.0313714	966
0.0314259	967
0.0314259	968
0.0314804	969
0.0314804	970
0.0315349	971
0.0315349	972
0.0315894	973
0.0315894	974
0.0316438	975
0.0316438	976
0.0316982	977
0.0316982	978
0.0317525	979
0.0317525	980
0.0318069	981
0.0318069	982
0.0318612	983
0.0318612	984
0.0319155	985
0.0319155	986
0.0319698	987
0.0319698	988
0.032024	989
0.032024	990
0.0320782	991
0.0320782	992
0.0321324	993
0.0321324	994
0.0321866	995
0.0321866	996
0.0322407	997
0.0322407	998
0.0322948	999
0.0322948	1000
0.0323489	1001
0.0323489	1002
0.032403	1003
0.032403	1004
0.0324571	1005
0.0324571	1006
0.0325111	1007
0.0325111	1008
0.0325651	1009
0.0325651	1010
0.032619	1011
0.032619	1012
0.032673	1013
0.032673	1014
0.0327269	1015
0.0327269	1016
0.0327808	1017
0.0327808	1018
0.0328347	1019
0.0328347	1020
0.0328885	1021
0.0328885	1022
0.0329423	1023
0.0329423	1024
0.0329961	1025
0.0329961	1026
0.0330499	1027
0.0330499	1028
0.0331037	1029
0.0331037	1030
0.0331574	1031
0.0331574	1032
0.0332111	1033
0.0332111	1034
0.0332647	1035
0.0332647	1036
0.0333184	1037
0.0333184	1038
0.033372	1039
0.033372	1040
0.0334256	1041
0.0334256	1042
0.0334792	1043
0.0334792	1044
0.0335327	1045
0.0335327	1046
0.0335863	1047
0.0335863	1048
0.0336398	1049
0.0336398	1050
0.0336932	1051
0.0336932	1052
0.0337467	1053
0.0337467	1054
0.0338001	1055
0.0338001	1056
0.0338535	1057
0.0338535	1058
0.0339069	1059
0.0339069	1060
0.0339603	1061
0.0339603	1062
0.0340136	1063
0.0340136	1064
0.0340669	1065
0.0340669	1066
0.0341202	1067
0.0341202	1068
0.0341734	1069
0.0341734	1070
0.0342267	1071
0.0342267	1072
0.0342799	1073
0.0342799	1074
0.0343331	1075
0.0343331	1076
0.0343862	1077
0.0343862	1078
0.0344394	1079
0.0344394	1080
0.0344925	1081
0.0344925	1082
0.0345456	1083
0.0345456	1084
0.0345986	1085
0.0345986	1086
0.0346517	1087
0.0346517	1088
0.0347047	1089
0.0347047	1090
0.0347577	1091
0.0347577	1092
0.0348106	1093
0.0348106	1094
0.0348636	1095
0.0348636	1096
0.0349165	1097
0.0349165	1098
0.0349694	1099
0.0349694	1100
0.0350222	1101
0.0350222	1102
0.0350751	1103
0.0350751	1104
0.0351279	1105
0.0351279	1106
0.0351807	1107
0.0351807	1108
0.0352335	1109
0.0352335	1110
0.0352862	1111
0.0352862	1112
0.0353389	1113
0.0353389	1114
0.0353917	1115
0.0353917	1116
0.0354443	1117
0.0354443	1118
0.035497	1119
0.035497	1120
0.0355496	1121
0.0355496	1122
0.0356022	1123
0.0356022	1124
0.0356548	1125
0.0356548	1126
0.0357073	1127
0.0357073	1128
0.0357599	1129
0.0357599	1130
0.0358124	1131
0.0358124	1132
0.0358649	1133
0.0358649	1134
0.0359173	1135
0.0359173	1136
0.0359698	1137
0.0359698	1138
0.0360222	1139
0.0360222	1140
0.0360746	1141
0.0360746	1142
0.0361269	1143
0.0361269	1144
0.0361793	1145
0.0361793	1146
0.0362316	1147
0.0362316	1148
0.0362839	1149
0.0362839	1150
0.0363362	1151
0.0363362	1152
0.0363884	1153
0.0363884	1154
0.0364406	1155
0.0364406	1156
0.0364928	1157
0.0364928	1158
0.036545	1159
0.036545	1160
0.0365972	1161
0.0365972	1162
0.0366493	1163
0.0366493	1164
0.0367014	1165
0.0367014	1166
0.0367535	1167
0.0367535	1168
0.0368055	1169
0.0368055	1170
0.0368576	1171
0.0368576	1172
0.0369096	1173
0.0369096	1174
0.0369616	1175
0.0369616	1176
0.0370135	1177
0.0370135	1178
0.0370655	1179
0.0370655	1180
0.0371174	1181
0.0371174	1182
0.0371693	1183
0.0371693	1184
0.0372211	1185
0.0372211	1186
0.037273	1187
0.037273	1188
0.0373248	1189
0.0373248	1190
0.0373766	1191
0.0373766	1192
0.0374284	1193
0.0374284	1194
0.0374801	1195
0.0374801	1196
0.0375319	1197
0.0375319	1198
0.0375836	1199
0.0375836	1200
0.0376352	1201
0.0376352	1202
0.0376869	1203
0.0376869	1204
0.0377385	1205
0.0377385	1206
0.0377901	1207
0.0377901	1208
0.0378417	1209
0.0378417	1210
0.0378933	1211
0.0378933	1212
0.0379448	1213
0.0379448	1214
0.0379964	1215
0.0379964	1216
0.0380478	1217
0.0380478	1218
0.0380993	1219
0.0380993	1220
0.0381508	1221
0.0381508	1222
0.0382022	1223
0.0382022	1224
0.0382536	1225
0.0382536	1226
0.038305	1227
0.038305	1228
0.0383563	1229
0.0383563	1230
0.0384077	1231
0.0384077	1232
0.038459	1233
0.038459	1234
0.0385103	1235
0.0385103	1236
0.0385615	1237
0.0385615	1238
0.0386128	1239
0.0386128	1240
0.038664	1241
0.038664	1242
0.0387152	1243
0.0387152	1244
0.0387663	1245
0.0387663	1246
0.0388175	1247
0.0388175	1248
0.0388686	1249
0.0388686	1250
0.0389197	1251
0.0389197	1252
0.0389708	1253
0.0389708	1254
0.0390218	1255
0.0390218	1256
0.0390729	1257
0.0390729	1258
0.0391239	1259
0.0391239	1260
0.0391749	1261
0.0391749	1262
0.0392258	1263
0.0392258	1264
0.0392768	1265
0.0392768	1266
0.0393277	1267
0.0393277	1268
0.0393786	1269
0.0393786	1270
0.0394295	1271
0.0394295	1272
0.0394803	1273
0.0394803	1274
0.0395311	1275
0.0395311	1276
0.0395819	1277
0.0395819	1278
0.0396327	1279
0.0396327	1280
0.0396835	1281
0.0396835	1282
0.0397342	1283
0.0397342	1284
0.0397849	1285
0.0397849	1286
0.0398356	1287
0.0398356	1288
0.0398863	1289
0.0398863	1290
0.0399369	1291
0.0399369	1292
0.0399875	1293
0.0399875	1294
0.0400381	1295
0.0400381	1296
0.0400887	1297
0.0400887	1298
0.0401393	1299
0.0401393	1300
0.0401898	1301
0.0401898	1302
0.0402403	1303
0.0402403	1304
0.0402908	1305
0.0402908	1306
0.0403413	1307
0.0403413	1308
0.0403917	1309
0.0403917	1310
0.0404421	1311
0.0404421	1312
0.0404925	1313
0.0404925	1314
0.0405429	1315
0.0405429	1316
0.0405932	1317
0.0405932	1318
0.0406436	1319
0.0406436	1320
0.0406939	1321
0.0406939	1322
0.0407442	1323
0.0407442	1324
0.0407944	1325
0.0407944	1326
0.0408447	1327
0.0408447	1328
0.0408949	1329
0.0408949	1330
0.0409451	1331
0.0409451	1332
0.0409952	1333
0.0409952	1334
0.0410454	1335
0.0410454	1336
0.0410955	1337
0.0410955	1338
0.0411456	1339
0.0411456	1340
0.0411957	1341
0.0411957	1342
0.0412457	1343
0.0412457	1344
0.0412958	1345
0.0412958	1346
0.0413458	1347
0.0413458	1348
0.0413958	1349
0.0413958	1350
0.0414458	1351
0.0414458	1352
0.0414957	1353
0.0414957	1354
0.0415456	1355
0.0415456	1356
0.0415955	1357
0.0415955	1358
0.0416454	1359
0.0416454	1360
0.0416953	1361
0.0416953	1362
0.0417451	1363
0.0417451	1364
0.0417949	1365
0.0417949	1366
0.0418447	1367
0.0418447	1368
0.0418945	1369
0.0418945	1370
0.0419442	1371
0.0419442	1372
0.041994	1373
0.041994	1374
0.0420437	1375
0.0420437	1376
0.0420934	1377
0.0420934	1378
0.042143	1379
0.042143	1380
0.0421926	1381
0.0421926	1382
0.0422423	1383
0.0422423	1384
0.0422919	1385
0.0422919	1386
0.0423414	1387
0.0423414	1388
0.042391	1389
0.042391	1390
0.0424405	1391
0.0424405	1392
0.04249	1393
0.04249	1394
0.0425395	1395
0.0425395	1396
0.042589	1397
0.042589	1398
0.0426384	1399
0.0426384	1400
0.0426878	1401
0.0426878	1402
0.0427372	1403
0.0427372	1404
0.0427866	1405
0.0427866	1406
0.0428359	1407
0.0428359	1408
0.0428853	1409
0.0428853	1410
0.0429346	1411
0.0429346	1412
0.0429839	1413
0.0429839	1414
0.0430331	1415
0.0430331	1416
0.0430824	1417
0.0430824	1418
0.0431316	1419
0.0431316	1420
0.0431808	1421
0.0431808	1422
0.04323	1423
0.04323	1424
0.0432791	1425
0.0432791	1426
0.0433283	1427
0.0433283	1428
0.0433774	1429
0.0433774	1430
0.0434265	1431
0.0434265	1432
0.0434755	1433
0.0434755	1434
0.0435246	1435
0.0435246	1436
0.0435736	1437
0.0435736	1438
0.0436226	1439
0.0436226	1440
0.0436716	1441
0.0436716	1442
0.0437206	1443
0.0437206	1444
0.0437695	1445
0.0437695	1446
0.0438184	1447
0.0438184	1448
0.0438673	1449
0.0438673	1450
0.0439162	1451
0.0439162	1452
0.0439651	1453
0.0439651	1454
0.0440139	1455
0.0440139	1456
0.0440627	1457
0.0440627	1458
0.0441115	1459
0.0441115	1460
0.0441603	1461
0.0441603	1462
0.044209	1463
0.044209	1464
0.0442577	1465
0.0442577	1466
0.0443064	1467
0.0443064	1468
0.0443551	1469
0.0443551	1470
0.0444038	1471
0.0444038	1472
0.0444524	1473
0.0444524	1474
0.044501	1475
0.044501	1476
0.0445496	1477
0.0445496	1478
0.0445982	1479
0.0445982	1480
0.0446468	1481
0.0446468	1482
0.0446953	1483
0.0446953	1484
0.0447438	1485
0.0447438	1486
0.0447923	1487
0.0447923	1488
0.0448408	1489
0.0448408	1490
0.0448892	1491
0.0448892	1492
0.0449377	1493
0.0449377	1494
0.0449861	1495
0.0449861	1496
0.0450344	1497
0.0450344	1498
0.0450828	1499
0.0450828	1500
0.0451312	1501
0.0451312	1502
0.0451795	1503
0.0451795	1504
0.0452278	1505
0.0452278	1506
0.0452761	1507
0.0452761	1508
0.0453243	1509
0.0453243	1510
0.0453726	1511
0.0453726	1512
0.0454208	1513
0.0454208	1514
0.045469	1515
0.045469	1516
0.0455171	1517
0.0455171	1518
0.0455653	1519
0.0455653	1520
0.0456134	1521
0.0456134	1522
0.0456615	1523
0.0456615	1524
0.0457096	1525
0.0457096	1526
0.0457577	1527
0.0457577	1528
0.0458057	1529
0.0458057	1530
0.0458538	1531
0.0458538	1532
0.0459018	1533
0.0459018	1534
0.0459498	1535
0.0459498	1536
0.0459977	1537
0.0459977	1538
0.0460457	1539
0.0460457	1540
0.0460936	1541
0.0460936	1542
0.0461415	1543
0.0461415	1544
0.0461894	1545
0.0461894	1546
0.0462372	1547
0.0462372	1548
0.0462851	1549
0.0462851	1550
0.0463329	1551
0.0463329	1552
0.0463807	1553
0.0463807	1554
0.0464285	1555
0.0464285	1556
0.0464762	1557
0.0464762	1558
0.046524	1559
0.046524	1560
0.0465717	1561
0.0465717	1562
0.0466194	1563
0.0466194	1564
0.0466671	1565
0.0466671	1566
0.0467147	1567
0.0467147	1568
0.0467623	1569
0.0467623	1570
0.04681	1571
0.04681	1572
0.0468576	1573
0.0468576	1574
0.0469051	1575
0.0469051	1576
0.0469527	1577
0.0469527	1578
0.0470002	1579
0.0470002	1580
0.0470477	1581
0.0470477	1582
0.0470952	1583
0.0470952	1584
0.0471427	1585
0.0471427	1586
0.0471901	1587
0.0471901	1588
0.0472375	1589
0.0472375	1590
0.047285	1591
0.047285	1592
0.0473323	1593
0.0473323	1594
0.0473797	1595
0.0473797	1596
0.0474271	1597
0.0474271	1598
0.0474744	1599
0.0474744	1600
0.0475217	1601
0.0475217	1602
0.047569	1603
0.047569	1604
0.0476162	1605
0.0476162	1606
0.0476635	1607
0.0476635	1608
0.0477107	1609
0.0477107	1610
0.0477579	1611
0.0477579	1612
0.0478051	1613
0.0478051	1614
0.0478523	1615
0.0478523	1616
0.0478994	1617
0.0478994	1618
0.0479465	1619
0.0479465	1620
0.0479936	1621
0.0479936	1622
0.0480407	1623
0.0480407	1624
0.0480878	1625
0.0480878	1626
0.0481348	1627
0.0481348	1628
0.0481818	1629
0.0481818	1630
0.0482288	1631
0.0482288	1632
0.0482758	1633
0.0482758	1634
0.0483228	1635
0.0483228	1636
0.0483697	1637
0.0483697	1638
0.0484166	1639
0.0484166	1640
0.0484635	1641
0.0484635	1642
0.0485104	1643
0.0485104	1644
0.0485573	1645
0.0485573	1646
0.0486041	1647
0.0486041	1648
0.0486509	1649
0.0486509	1650
0.0486977	1651
0.0486977	1652
0.0487445	1653
0.0487445	1654
0.0487913	1655
0.0487913	1656
0.048838	1657
0.048838	1658
0.0488847	1659
0.0488847	1660
0.0489314	1661
0.0489314	1662
0.0489781	1663
0.0489781	1664
0.0490248	1665
0.0490248	1666
0.0490714	1667
0.0490714	1668
0.049118	1669
0.049118	1670
0.0491646	1671
0.0491646	1672
0.0492112	1673
0.0492112	1674
0.0492578	1675
0.0492578	1676
0.0493043	1677
0.0493043	1678
0.0493508	1679
0.0493508	1680
0.0493973	1681
0.0493973	1682
0.0494438	1683
0.0494438	1684
0.0494903	1685
0.0494903	1686
0.0495367	1687
0.0495367	1688
0.0495831	1689
0.0495831	1690
0.0496296	1691
0.0496296	1692
0.0496759	1693
0.0496759	1694
0.0497223	1695
0.0497223	1696
0.0497686	1697
0.0497686	1698
0.049815	1699
0.049815	1700
0.0498613	1701
0.0498613	1702
0.0499076	1703
0.0499076	1704
0.0499538	1705
0.0499538	1706
0.0500001	1707
0.0500001	1708
0.0500463	1709
0.0500463	1710
0.0500925	1711
0.0500925	1712
0.0501387	1713
0.0501387	1714
0.0501849	1715
0.0501849	1716
0.050231	1717
0.050231	1718
0.0502771	1719
0.0502771	1720
0.0503232	1721
0.0503232	1722
0.0503693	1723
0.0503693	1724
0.0504154	1725
0.0504154	1726
0.0504614	1727
0.0504614	1728
0.0505075	1729
0.0505075	1730
0.0505535	1731
0.0505535	1732
0.0505995	1733
0.0505995	1734
0.0506455	1735
0.0506455	1736
0.0506914	1737
0.0506914	1738
0.0507373	1739
0.0507373	1740
0.0507833	1741
0.0507833	1742
0.0508292	1743
0.0508292	1744
0.050875	1745
0.050875	1746
0.0509209	1747
0.0509209	1748
0.0509667	1749
0.0509667	1750
0.0510125	1751
0.0510125	1752
0.0510583	1753
0.0510583	1754
0.0511041	1755
0.0511041	1756
0.0511499	1757
0.0511499	1758
0.0511956	1759
0.0511956	1760
0.0512413	1761
0.0512413	1762
0.051287	1763
0.051287	1764
0.0513327	1765
0.0513327	1766
0.0513784	1767
0.0513784	1768
0.051424	1769
0.051424	1770
0.0514697	1771
0.0514697	1772
0.0515153	1773
0.0515153	1774
0.0515609	1775
0.0515609	1776
0.0516064	1777
0.0516064	1778
0.051652	1779
0.051652	1780
0.0516975	1781
0.0516975	1782
0.051743	1783
0.051743	1784
0.0517885	1785
0.0517885	1786
0.051834	1787
0.051834	1788
0.0518794	1789
0.0518794	1790
0.0519249	1791
0.0519249	1792
0.0519703	1793
0.0519703	1794
0.0520157	1795
0.0520157	1796
0.0520611	1797
0.0520611	1798
0.0521064	1799
0.0521064	1800
0.0521518	1801
0.0521518	1802
0.0521971	1803
0.0521971	1804
0.0522424	1805
0.0522424	1806
0.0522877	1807
0.0522877	1808
0.0523329	1809
0.0523329	1810
0.0523782	1811
0.0523782	1812
0.0524234	1813
0.0524234	1814
0.0524686	1815
0.0524686	1816
0.0525138	1817
0.0525138	1818
0.052559	1819
0.052559	1820
0.0526041	1821
0.0526041	1822
0.0526493	1823
0.0526493	1824
0.0526944	1825
0.0526944	1826
0.0527395	1827
0.0527395	1828
0.0527846	1829
0.0527846	1830
0.0528296	1831
0.0528296	1832
0.0528747	1833
0.0528747	1834
0.0529197	1835
0.0529197	1836
0.0529647	1837
0.0529647	1838
0.0530097	1839
0.0530097	1840
0.0530546	1841
0.0530546	1842
0.0530996	1843
0.0530996	1844
0.0531445	1845
0.0531445	1846
0.0531894	1847
0.0531894	1848
0.0532343	1849
0.0532343	1850
0.0532792	1851
0.0532792	1852
0.053324	1853
0.053324	1854
0.0533689	1855
0.0533689	1856
0.0534137	1857
0.0534137	1858
0.0534585	1859
0.0534585	1860
0.0535033	1861
0.0535033	1862
0.053548	1863
0.053548	1864
0.0535928	1865
0.0535928	1866
0.0536375	1867
0.0536375	1868
0.0536822	1869
0.0536822	1870
0.0537269	1871
0.0537269	1872
0.0537716	1873
0.0537716	1874
0.0538162	1875
0.0538162	1876
0.0538609	1877
0.0538609	1878
0.0539055	1879
0.0539055	1880
0.0539501	1881
0.0539501	1882
0.0539946	1883
0.0539946	1884
0.0540392	1885
0.0540392	1886
0.0540837	1887
0.0540837	1888
0.0541283	1889
0.0541283	1890
0.0541728	1891
0.0541728	1892
0.0542173	1893
0.0542173	1894
0.0542617	1895
0.0542617	1896
0.0543062	1897
0.0543062	1898
0.0543506	1899
0.0543506	1900
0.054395	1901
0.054395	1902
0.0544394	1903
0.0544394	1904
0.0544838	1905
0.0544838	1906
0.0545282	1907
0.0545282	1908
0.0545725	1909
0.0545725	1910
0.0546168	1911
0.0546168	1912
0.0546611	1913
0.0546611	1914
0.0547054	1915
0.0547054	1916
0.0547497	1917
0.0547497	1918
0.0547939	1919
0.0547939	1920
0.0548382	1921
0.0548382	1922
0.0548824	1923
0.0548824	1924
0.0549266	1925
0.0549266	1926
0.0549708	1927
0.0549708	1928
0.0550149	1929
0.0550149	1930
0.0550591	1931
0.0550591	1932
0.0551032	1933
0.0551032	1934
0.0551473	1935
0.0551473	1936
0.0551914	1937
0.0551914	1938
0.0552355	1939
0.0552355	1940
0.0552795	1941
0.0552795	1942
0.0553236	1943
0.0553236	1944
0.0553676	1945
0.0553676	1946
0.0554116	1947
0.0554116	1948
0.0554556	1949
0.0554556	1950
0.0554995	1951
0.0554995	1952
0.0555435	1953
0.0555435	1954
0.0555874	1955
0.0555874	1956
0.0556313	1957
0.0556313	1958
0.0556752	1959
0.0556752	1960
0.0557191	1961
0.0557191	1962
0.0557629	1963
0.0557629	1964
0.0558068	1965
0.0558068	1966
0.0558506	1967
0.0558506	1968
0.0558944	1969
0.0558944	1970
0.0559382	1971
0.0559382	1972
0.055982	1973
0.055982	1974
0.0560257	1975
0.0560257	1976
0.0560695	1977
0.0560695	1978
0.0561132	1979
0.0561132	1980
0.0561569	1981
0.0561569	1982
0.0562006	1983
0.0562006	1984
0.0562442	1985
0.0562442	1986
0.0562879	1987
0.0562879	1988
0.0563315	1989
0.0563315	1990
0.0563751	1991
0.0563751	1992
0.0564187	1993
0.0564187	1994
0.0564623	1995
0.0564623	1996
0.0565058	1997
0.0565058	1998
[truncated: 18,002 more rows]

## Sheet: Fig 3
Species	EDGE
Ailurus fulgens	11.8172
Ailurus fulgens	17.054
Ailurus fulgens	8.26975
Ailurus fulgens	10.5402
Ailurus fulgens	11.5119
Ailurus fulgens	10.8357
Ailurus fulgens	10.7547
Ailurus fulgens	9.47995
Ailurus fulgens	17.5274
Ailurus fulgens	13.5976
Ailurus fulgens	11.1319
Ailurus fulgens	7.95796
Ailurus fulgens	11.9456
Ailurus fulgens	9.34673
Ailurus fulgens	14.4616
Ailurus fulgens	9.31745
Ailurus fulgens	9.18411
Ailurus fulgens	9.28028
Ailurus fulgens	10.1547
Ailurus fulgens	11.5813
Ailurus fulgens	7.36306
Ailurus fulgens	12.4592
Ailurus fulgens	14.7361
Ailurus fulgens	8.81146
Ailurus fulgens	9.32632
Ailurus fulgens	12.8664
Ailurus fulgens	12.0658
Ailurus fulgens	9.49557
Ailurus fulgens	11.9338
Ailurus fulgens	15.917
Ailurus fulgens	18.2899
Ailurus fulgens	14.4913
Ailurus fulgens	16.2462
Ailurus fulgens	7.87868
Ailurus fulgens	13.5322
Ailurus fulgens	8.86896
Ailurus fulgens	14.531
Ailurus fulgens	13.1719
Ailurus fulgens	15.0638
Ailurus fulgens	10.3154
Ailurus fulgens	9.99129
Ailurus fulgens	11.8899
Ailurus fulgens	13.4303
Ailurus fulgens	9.80595
Ailurus fulgens	9.8776
Ailurus fulgens	15.1737
Ailurus fulgens	12.3348
Ailurus fulgens	9.55893
Ailurus fulgens	10.2843
Ailurus fulgens	11.4099
Ailurus fulgens	11.3491
Ailurus fulgens	11.3742
Ailurus fulgens	15.4512
Ailurus fulgens	13.224
Ailurus fulgens	13.4034
Ailurus fulgens	9.63416
Ailurus fulgens	7.94836
Ailurus fulgens	8.55189
Ailurus fulgens	9.50028
Ailurus fulgens	10.3552
Ailurus fulgens	12.3071
Ailurus fulgens	14.408
Ailurus fulgens	9.48527
Ailurus fulgens	10.6147
Ailurus fulgens	11.399
Ailurus fulgens	11.7172
Ailurus fulgens	11.4761
Ailurus fulgens	11.0288
Ailurus fulgens	11.6784
Ailurus fulgens	10.4927
Ailurus fulgens	10.4096
Ailurus fulgens	8.28819
Ailurus fulgens	9.46946
Ailurus fulgens	12.5278
Ailurus fulgens	11.1572
Ailurus fulgens	8.6475
Ailurus fulgens	14.9074
Ailurus fulgens	13.3647
Ailurus fulgens	11.6721
Ailurus fulgens	13.8571
Ailurus fulgens	12.0021
Ailurus fulgens	19.0779
Ailurus fulgens	14.5786
Ailurus fulgens	7.67603
Ailurus fulgens	9.69445
Ailurus fulgens	18.3433
Ailurus fulgens	13.046
Ailurus fulgens	9.82689
Ailurus fulgens	8.14062
Ailurus fulgens	12.9074
Ailurus fulgens	10.6027
Ailurus fulgens	8.39282
Ailurus fulgens	8.88525
Ailurus fulgens	12.8267
Ailurus fulgens	9.13464
Ailurus fulgens	8.15781
Ailurus fulgens	12.7645
Ailurus fulgens	14.6027
Ailurus fulgens	10.9381
Ailurus fulgens	14.0984
Ailurus fulgens	7.04613
Ailurus fulgens	9.25476
Ailurus fulgens	13.8503
Ailurus fulgens	10.9872
Ailurus fulgens	11.3442
Ailurus fulgens	11.9738
Ailurus fulgens	10.4648
Ailurus fulgens	10.2656
Ailurus fulgens	9.57901
Ailurus fulgens	10.151
Ailurus fulgens	12.9118
Ailurus fulgens	14.981
Ailurus fulgens	10.0807
Ailurus fulgens	7.54426
Ailurus fulgens	12.2425
Ailurus fulgens	6.92937
Ailurus fulgens	12.7313
Ailurus fulgens	9.17398
Ailurus fulgens	11.7305
Ailurus fulgens	11.4514
Ailurus fulgens	9.81411
Ailurus fulgens	10.3536
Ailurus fulgens	14.4811
Ailurus fulgens	7.29465
Ailurus fulgens	14.4321
Ailurus fulgens	13.4594
Ailurus fulgens	7.42401
Ailurus fulgens	10.5122
Ailurus fulgens	10.1302
Ailurus fulgens	10.669
Ailurus fulgens	12.6895
Ailurus fulgens	13.63
Ailurus fulgens	13.4138
Ailurus fulgens	17.5351
Ailurus fulgens	14.3394
Ailurus fulgens	12.0808
Ailurus fulgens	7.23413
Ailurus fulgens	8.04816
Ailurus fulgens	12.3898
Ailurus fulgens	15.0434
Ailurus fulgens	15.2308
Ailurus fulgens	8.4171
Ailurus fulgens	10.6036
Ailurus fulgens	8.34526
Ailurus fulgens	8.98983
Ailurus fulgens	10.977
Ailurus fulgens	10.0849
Ailurus fulgens	11.3266
Ailurus fulgens	10.9469
Ailurus fulgens	14.5216
Ailurus fulgens	9.06688
Ailurus fulgens	12.2646
Ailurus fulgens	9.72147
Ailurus fulgens	10.9419
Ailurus fulgens	12.6889
Ailurus fulgens	7.0226
Ailurus fulgens	11.4043
Ailurus fulgens	10.9174
Ailurus fulgens	14.9386
Ailurus fulgens	12.2789
Ailurus fulgens	7.53469
Ailurus fulgens	9.55807
Ailurus fulgens	10.7718
Ailurus fulgens	16.8604
Ailurus fulgens	11.8221
Ailurus fulgens	12.656
Ailurus fulgens	13.8372
Ailurus fulgens	8.49709
Ailurus fulgens	11.4061
Ailurus fulgens	8.10221
Ailurus fulgens	13.5484
Ailurus fulgens	14.1872
Ailurus fulgens	14.726
Ailurus fulgens	16.0095
Ailurus fulgens	9.67469
Ailurus fulgens	8.39347
Ailurus fulgens	12.4786
Ailurus fulgens	13.5205
Ailurus fulgens	14.4785
Ailurus fulgens	14.5397
Ailurus fulgens	8.31251
Ailurus fulgens	13.7331
Ailurus fulgens	11.208
Ailurus fulgens	16.0418
Ailurus fulgens	9.985
Ailurus fulgens	10.0448
Ailurus fulgens	15.7369
Ailurus fulgens	13.4189
Ailurus fulgens	16.7544
Ailurus fulgens	8.86412
Ailurus fulgens	8.46173
Ailurus fulgens	11.9568
Ailurus fulgens	14.0044
Ailurus fulgens	15.0497
Ailurus fulgens	14.1041
Ailurus fulgens	15.7995
Ailurus fulgens	8.48106
Ailurus fulgens	11.018
Ailurus fulgens	8.64947
Ailurus fulgens	13.4492
Ailurus fulgens	15.1531
Ailurus fulgens	15.3697
Ailurus fulgens	11.7231
Ailurus fulgens	7.76039
Ailurus fulgens	10.926
Ailurus fulgens	7.80243
Ailurus fulgens	10.7545
Ailurus fulgens	8.8647
Ailurus fulgens	10.3453
Ailurus fulgens	11.44
Ailurus fulgens	10.4558
Ailurus fulgens	8.58392
Ailurus fulgens	8.29414
Ailurus fulgens	14.337
Ailurus fulgens	8.51043
Ailurus fulgens	18.1376
Ailurus fulgens	8.14268
Ailurus fulgens	8.34409
Ailurus fulgens	8.87922
Ailurus fulgens	10.8248
Ailurus fulgens	15.6296
Ailurus fulgens	9.51511
Ailurus fulgens	8.90451
Ailurus fulgens	10.2003
Ailurus fulgens	11.4994
Ailurus fulgens	13.0662
Ailurus fulgens	13.549
Ailurus fulgens	14.3076
Ailurus fulgens	12.9324
Ailurus fulgens	13.1486
Ailurus fulgens	15.0126
Ailurus fulgens	15.3678
Ailurus fulgens	12.2536
Ailurus fulgens	7.63097
Ailurus fulgens	11.8754
Ailurus fulgens	10.2213
Ailurus fulgens	10.3508
Ailurus fulgens	12.9898
Ailurus fulgens	14.8767
Ailurus fulgens	11.2432
Ailurus fulgens	14.3517
Ailurus fulgens	8.19377
Ailurus fulgens	9.27427
Ailurus fulgens	8.90395
Ailurus fulgens	8.53289
Ailurus fulgens	7.65069
Ailurus fulgens	12.6717
Ailurus fulgens	12.0073
Ailurus fulgens	14.4445
Ailurus fulgens	10.1915
Ailurus fulgens	14.8051
Ailurus fulgens	11.5835
Ailurus fulgens	7.78363
Ailurus fulgens	8.06405
Ailurus fulgens	11.4245
Ailurus fulgens	10.234
Ailurus fulgens	10.9389
Ailurus fulgens	8.77764
Ailurus fulgens	10.247
Ailurus fulgens	11.729
Ailurus fulgens	9.08004
Ailurus fulgens	14.7481
Ailurus fulgens	14.4034
Ailurus fulgens	13.5394
Ailurus fulgens	12.4019
Ailurus fulgens	15.4925
Ailurus fulgens	12.0011
Ailurus fulgens	11.2815
Ailurus fulgens	16.0088
Ailurus fulgens	8.32546
Ailurus fulgens	19.4946
Ailurus fulgens	11.7965
Ailurus fulgens	9.71585
Ailurus fulgens	9.41645
Ailurus fulgens	16.9166
Ailurus fulgens	10.1305
Ailurus fulgens	10.2495
Ailurus fulgens	9.94095
Ailurus fulgens	13.4382
Ailurus fulgens	11.6253
Ailurus fulgens	11.8211
Ailurus fulgens	16.5682
Ailurus fulgens	13.0655
Ailurus fulgens	16.0342
Ailurus fulgens	13.2925
Ailurus fulgens	11.5096
Ailurus fulgens	12.3212
Ailurus fulgens	9.43066
Ailurus fulgens	14.9294
Ailurus fulgens	10.351
Ailurus fulgens	11.0647
Ailurus fulgens	12.1373
Ailurus fulgens	12.1091
Ailurus fulgens	8.10487
Ailurus fulgens	10.1038
Ailurus fulgens	10.0304
Ailurus fulgens	8.34296
Ailurus fulgens	11.2587
Ailurus fulgens	11.079
Ailurus fulgens	9.1367
Ailurus fulgens	16.6207
Ailurus fulgens	8.56516
Ailurus fulgens	8.54972
Ailurus fulgens	15.6009
Ailurus fulgens	11.0657
Ailurus fulgens	15.0989
Ailurus fulgens	12.0493
Ailurus fulgens	14.3452
Ailurus fulgens	10.0277
Ailurus fulgens	8.23892
Ailurus fulgens	8.78472
Ailurus fulgens	6.92962
Ailurus fulgens	8.38251
Ailurus fulgens	17.5703
Ailurus fulgens	15.1669
Ailurus fulgens	7.78747
Ailurus fulgens	14.6154
Ailurus fulgens	10.92
Ailurus fulgens	8.96905
Ailurus fulgens	12.2777
Ailurus fulgens	15.651
Ailurus fulgens	10.7694
Ailurus fulgens	10.3242
Ailurus fulgens	13.0864
Ailurus fulgens	9.03117
Ailurus fulgens	9.71179
Ailurus fulgens	10.4024
Ailurus fulgens	11.3609
Ailurus fulgens	10.5578
Ailurus fulgens	13.4232
Ailurus fulgens	10
Ailurus fulgens	11.4603
Ailurus fulgens	13.1941
Ailurus fulgens	9.85197
Ailurus fulgens	11.26
Ailurus fulgens	15.1449
Ailurus fulgens	16.8726
Ailurus fulgens	13.0166
Ailurus fulgens	12.7228
Ailurus fulgens	10.1103
Ailurus fulgens	15.1586
Ailurus fulgens	10.4979
Ailurus fulgens	17.7984
Ailurus fulgens	17.6408
Ailurus fulgens	8.00118
Ailurus fulgens	13.4253
Ailurus fulgens	13.2051
Ailurus fulgens	14.0496
Ailurus fulgens	7.92033
Ailurus fulgens	16.4974
Ailurus fulgens	8.60612
Ailurus fulgens	9.28654
Ailurus fulgens	9.285
Ailurus fulgens	17.4228
Ailurus fulgens	10.5309
Ailurus fulgens	11.4068
Ailurus fulgens	11.9297
Ailurus fulgens	13.9209
Ailurus fulgens	7.1198
Ailurus fulgens	12.8112
Ailurus fulgens	9.23861
Ailurus fulgens	9.291
Ailurus fulgens	12.8003
Ailurus fulgens	7.9457
Ailurus fulgens	9.80515
Ailurus fulgens	8.61229
Ailurus fulgens	9.71838
Ailurus fulgens	14.9593
Ailurus fulgens	13.9743
Ailurus fulgens	13.1618
Ailurus fulgens	10.6958
Ailurus fulgens	13.3588
Ailurus fulgens	10.4466
Ailurus fulgens	11.5206
Ailurus fulgens	8.92159
Ailurus fulgens	9.78787
Ailurus fulgens	11.1891
Ailurus fulgens	16.6181
Ailurus fulgens	9.78738
Ailurus fulgens	12.9941
Ailurus fulgens	12.9969
Ailurus fulgens	10.5883
Ailurus fulgens	14.9187
Ailurus fulgens	12.3373
Ailurus fulgens	19.7641
Ailurus fulgens	9.60863
Ailurus fulgens	13.5118
Ailurus fulgens	8.38491
Ailurus fulgens	8.32928
Ailurus fulgens	11.6306
Ailurus fulgens	8.38312
Ailurus fulgens	11.0608
Ailurus fulgens	8.52367
Ailurus fulgens	9.02663
Ailurus fulgens	12.8393
Ailurus fulgens	7.95503
Ailurus fulgens	7.54242
Ailurus fulgens	9.08912
Ailurus fulgens	17.3793
Ailurus fulgens	7.6909
Ailurus fulgens	13.486
Ailurus fulgens	10.4007
Ailurus fulgens	12.6442
Ailurus fulgens	12.2773
Ailurus fulgens	10.6461
Ailurus fulgens	13.0824
Ailurus fulgens	11.8643
Ailurus fulgens	13.5211
Ailurus fulgens	10.3181
Ailurus fulgens	11.4447
Ailurus fulgens	15.9374
Ailurus fulgens	13.4882
Ailurus fulgens	13.1971
Ailurus fulgens	13.0528
Ailurus fulgens	12.2051
Ailurus fulgens	9.41628
Ailurus fulgens	11.3593
Ailurus fulgens	8.69271
Ailurus fulgens	10.8556
Ailurus fulgens	11.6252
Ailurus fulgens	11.0557
Ailurus fulgens	11.839
Ailurus fulgens	10.0584
Ailurus fulgens	8.06318
Ailurus fulgens	11.7796
Ailurus fulgens	11.3377
Ailurus fulgens	12.0618
Ailurus fulgens	10.6881
Ailurus fulgens	15.5622
Ailurus fulgens	11.758
Ailurus fulgens	9.04515
Ailurus fulgens	9.31132
Ailurus fulgens	12.3524
Ailurus fulgens	14.7033
Ailurus fulgens	8.92605
Ailurus fulgens	14.4274
Ailurus fulgens	15.6959
Ailurus fulgens	8.34525
Ailurus fulgens	12.6239
Ailurus fulgens	15.1912
Ailurus fulgens	8.9397
Ailurus fulgens	10.2247
Ailurus fulgens	7.20128
Ailurus fulgens	8.44825
Ailurus fulgens	9.10415
Ailurus fulgens	13.7228
Ailurus fulgens	10.0014
Ailurus fulgens	12.1982
Ailurus fulgens	14.4027
Ailurus fulgens	11.6995
Ailurus fulgens	12.1691
Ailurus fulgens	12.2786
Ailurus fulgens	14.4708
Ailurus fulgens	12.4027
Ailurus fulgens	12.1053
Ailurus fulgens	14.3388
Ailurus fulgens	13.662
Ailurus fulgens	7.52753
Ailurus fulgens	10.6834
Ailurus fulgens	11.2645
Ailurus fulgens	10.0707
Ailurus fulgens	17.5865
Ailurus fulgens	14.6127
Ailurus fulgens	4.03713
Ailurus fulgens	12.7228
Ailurus fulgens	13.9558
Ailurus fulgens	10.551
Ailurus fulgens	12.556
Ailurus fulgens	8.95607
Ailurus fulgens	10.0846
Ailurus fulgens	13.742
Ailurus fulgens	10.5245
Ailurus fulgens	8.68729
Ailurus fulgens	11.9009
Ailurus fulgens	12.5934
Ailurus fulgens	15.1284
Ailurus fulgens	16.7683
Ailurus fulgens	14.4102
Ailurus fulgens	10.2569
Ailurus fulgens	13.6855
Ailurus fulgens	10.1076
Ailurus fulgens	9.90527
Ailurus fulgens	9.56042
Ailurus fulgens	8.21708
Ailurus fulgens	12.4738
Ailurus fulgens	10.8363
Ailurus fulgens	14.5614
Ailurus fulgens	15.8399
Ailurus fulgens	16.1687
Ailurus fulgens	10.4805
Ailurus fulgens	16.0283
Ailurus fulgens	7.73797
Ailurus fulgens	8.23398
Ailurus fulgens	13.6697
Ailurus fulgens	12.016
Ailurus fulgens	15.3014
Ailurus fulgens	12.4086
Ailurus fulgens	10.4154
Ailurus fulgens	9.40945
Ailurus fulgens	11.9482
Ailurus fulgens	10.7031
Ailurus fulgens	14.8669
Ailurus fulgens	10.8735
Ailurus fulgens	10.0708
Ailurus fulgens	11.6616
Ailurus fulgens	14.3595
Ailurus fulgens	12.4748
Ailurus fulgens	10.6221
Ailurus fulgens	7.92509
Ailurus fulgens	9.30771
Ailurus fulgens	11.4541
Ailurus fulgens	13.4556
Ailurus fulgens	8.97133
Ailurus fulgens	13.2796
Ailurus fulgens	14.9694
Ailurus fulgens	11.8299
Ailurus fulgens	12.1737
Ailurus fulgens	13.779
Ailurus fulgens	8.71763
Ailurus fulgens	7.81391
Ailurus fulgens	11.3689
Ailurus fulgens	13.8278
Ailurus fulgens	13.6562
Ailurus fulgens	9.73844
Ailurus fulgens	7.29621
Ailurus fulgens	12.9758
Ailurus fulgens	11.7927
Ailurus fulgens	14.5444
Ailurus fulgens	8.86884
Ailurus fulgens	16.0515
Ailurus fulgens	11.2733
Ailurus fulgens	8.15211
Ailurus fulgens	11.5484
Ailurus fulgens	9.65763
Ailurus fulgens	11.5084
Ailurus fulgens	11.2313
Ailurus fulgens	12.3578
Ailurus fulgens	10.7718
Ailurus fulgens	12.6588
Ailurus fulgens	17.9719
Ailurus fulgens	10.3448
Ailurus fulgens	10.1661
Ailurus fulgens	13.6564
Ailurus fulgens	12.3215
Ailurus fulgens	16.9141
Ailurus fulgens	8.73595
Ailurus fulgens	9.71257
Ailurus fulgens	16.2358
Ailurus fulgens	15.0278
Ailurus fulgens	16.1926
Ailurus fulgens	15.6189
Ailurus fulgens	14.5499
Ailurus fulgens	9.13639
Ailurus fulgens	9.46626
Ailurus fulgens	13.6732
Ailurus fulgens	14.4933
Ailurus fulgens	9.5629
Ailurus fulgens	8.70701
Ailurus fulgens	9.44441
Ailurus fulgens	13.5404
Ailurus fulgens	15.117
Ailurus fulgens	14.0456
Ailurus fulgens	9.49564
Ailurus fulgens	13.6205
Ailurus fulgens	17.0041
Ailurus fulgens	11.1038
Ailurus fulgens	8.01454
Ailurus fulgens	9.32693
Ailurus fulgens	8.28265
Ailurus fulgens	14.8343
Ailurus fulgens	13.5828
Ailurus fulgens	8.59489
Ailurus fulgens	10.5494
Ailurus fulgens	15.1461
Ailurus fulgens	12.5804
Ailurus fulgens	14.5392
Ailurus fulgens	13.2896
Ailurus fulgens	14.0893
Ailurus fulgens	16.813
Ailurus fulgens	13.6281
Ailurus fulgens	12.3264
Ailurus fulgens	8.59205
Ailurus fulgens	12.4164
Ailurus fulgens	12.5414
Ailurus fulgens	15.1861
Ailurus fulgens	9.91819
Ailurus fulgens	11.7996
Ailurus fulgens	10.7759
Ailurus fulgens	17.352
Ailurus fulgens	10.6303
Ailurus fulgens	8.47964
Ailurus fulgens	10.8163
Ailurus fulgens	18.5504
Ailurus fulgens	16.772
Ailurus fulgens	12.9129
Ailurus fulgens	11.375
Ailurus fulgens	7.72938
Ailurus fulgens	10.576
Ailurus fulgens	8.17494
Ailurus fulgens	13.4571
Ailurus fulgens	11.0027
Ailurus fulgens	12.1929
Ailurus fulgens	11.4698
Ailurus fulgens	9.68145
Ailurus fulgens	10.7494
Ailurus fulgens	7.51375
Ailurus fulgens	13.8192
Ailurus fulgens	10.6991
Ailurus fulgens	10.3198
Ailurus fulgens	8.14627
Ailurus fulgens	13.0954
Ailurus fulgens	8.20561
Ailurus fulgens	7.74592
Ailurus fulgens	12.6891
Ailurus fulgens	13.6933
Ailurus fulgens	13.9771
Ailurus fulgens	16.4035
Ailurus fulgens	9.15556
Ailurus fulgens	14.8003
Ailurus fulgens	13.9322
Ailurus fulgens	15.0586
Ailurus fulgens	13.0844
Ailurus fulgens	10.8417
Ailurus fulgens	14.0958
Ailurus fulgens	16.1371
Ailurus fulgens	11.25
Ailurus fulgens	9.85156
Ailurus fulgens	8.01378
Ailurus fulgens	15.47
Ailurus fulgens	12.3216
Ailurus fulgens	9.44644
Ailurus fulgens	10.9073
Ailurus fulgens	11.3342
Ailurus fulgens	11.1644
Ailurus fulgens	8.60512
Ailurus fulgens	9.90664
Ailurus fulgens	18.3572
Ailurus fulgens	16.8967
Ailurus fulgens	7.97546
Ailurus fulgens	13.3237
Ailurus fulgens	16.8495
Ailurus fulgens	15.0618
Ailurus fulgens	12.8397
Ailurus fulgens	10.2657
Ailurus fulgens	7.60667
Ailurus fulgens	11.15
Ailurus fulgens	8.40794
Ailurus fulgens	12.5897
Ailurus fulgens	10.1914
Ailurus fulgens	7.39812
Ailurus fulgens	18.5191
Ailurus fulgens	9.32579
Ailurus fulgens	9.69537
Ailurus fulgens	12.5384
Ailurus fulgens	12.941
Ailurus fulgens	14.7602
Ailurus fulgens	8.45846
Ailurus fulgens	14.1695
Ailurus fulgens	7.94672
Ailurus fulgens	8.19099
Ailurus fulgens	7.33896
Ailurus fulgens	9.34908
Ailurus fulgens	13.3533
Ailurus fulgens	14.7112
Ailurus fulgens	12.507
Ailurus fulgens	10.213
Ailurus fulgens	9.4258
Ailurus fulgens	12.4068
Ailurus fulgens	8.12655
Ailurus fulgens	10.7231
Ailurus fulgens	8.19937
Ailurus fulgens	14.4409
Ailurus fulgens	11.7698
Ailurus fulgens	9.58506
Ailurus fulgens	10.3194
Ailurus fulgens	12.2906
Ailurus fulgens	14.4197
Ailurus fulgens	16.3263
Ailurus fulgens	10.4961
Ailurus fulgens	14.5756
Ailurus fulgens	14.2667
Ailurus fulgens	8.62905
Ailurus fulgens	8.69901
Ailurus fulgens	12.3355
Ailurus fulgens	13.4095
Ailurus fulgens	14.3154
Ailurus fulgens	8.92519
Ailurus fulgens	13.7299
Ailurus fulgens	12.5178
Ailurus fulgens	14.2874
Ailurus fulgens	8.77079
Ailurus fulgens	8.70912
Ailurus fulgens	11.5088
Ailurus fulgens	10.6888
Ailurus fulgens	13.6076
Ailurus fulgens	9.10275
Ailurus fulgens	9.96652
Ailurus fulgens	15.2617
Ailurus fulgens	8.57618
Ailurus fulgens	11.929
Ailurus fulgens	13.8522
Ailurus fulgens	13.2611
Ailurus fulgens	7.71859
Ailurus fulgens	15.1676
Ailurus fulgens	14.2558
Ailurus fulgens	13.9611
Ailurus fulgens	8.64227
Ailurus fulgens	10.9251
Ailurus fulgens	8.97071
Ailurus fulgens	11.2107
Ailurus fulgens	18.4364
Ailurus fulgens	12.3317
Ailurus fulgens	12.5014
Ailurus fulgens	11.4962
Ailurus fulgens	10.8323
Ailurus fulgens	13.605
Ailurus fulgens	12.6705
Ailurus fulgens	14.6748
Ailurus fulgens	10.3016
Ailurus fulgens	12.2899
Ailurus fulgens	8.81305
Ailurus fulgens	12.7051
Ailurus fulgens	13.5643
Ailurus fulgens	13.2219
Ailurus fulgens	11.8038
Ailurus fulgens	9.99606
Ailurus fulgens	11.1759
Ailurus fulgens	11.3394
Ailurus fulgens	13.3753
Ailurus fulgens	14.0208
Ailurus fulgens	11.6169
Ailurus fulgens	11.5087
Ailurus fulgens	13.6295
Ailurus fulgens	17.6701
Ailurus fulgens	11.0105
Ailurus fulgens	14.4972
Ailurus fulgens	10.3994
Ailurus fulgens	14.3682
Ailurus fulgens	14.6513
Ailurus fulgens	7.3871
Ailurus fulgens	8.5524
Ailurus fulgens	12.7872
Ailurus fulgens	14.9148
Ailurus fulgens	13.0844
Ailurus fulgens	7.78951
Ailurus fulgens	10.6387
Ailurus fulgens	15.5801
Ailurus fulgens	14.0815
Ailurus fulgens	11.1307
Ailurus fulgens	10.32
Ailurus fulgens	16.9659
Ailurus fulgens	15.3397
Ailurus fulgens	10.6334
Ailurus fulgens	10.4718
Ailurus fulgens	10.3984
Ailurus fulgens	11.8933
Ailurus fulgens	13.0853
Ailurus fulgens	14.2985
Ailurus fulgens	10.4996
Ailurus fulgens	8.27285
Ailurus fulgens	12.4384
Ailurus fulgens	8.53404
Ailurus fulgens	11.5421
Ailurus fulgens	11.4173
Ailurus fulgens	11.0762
Ailurus fulgens	10.1812
Ailurus fulgens	11.8339
Ailurus fulgens	8.65153
Ailurus fulgens	9.08926
Ailurus fulgens	7.81464
Ailurus fulgens	9.93794
Ailurus fulgens	10.3615
Ailurus fulgens	9.78078
Ailurus fulgens	10.0033
Ailurus fulgens	11.606
Ailurus fulgens	9.20688
Ailurus fulgens	9.51424
Ailurus fulgens	7.55752
Ailurus fulgens	13.2611
Ailurus fulgens	9.88524
Ailurus fulgens	14.8829
Ailurus fulgens	10.3173
Ailurus fulgens	10.8321
Ailurus fulgens	12.9424
Ailurus fulgens	10.3787
Ailurus fulgens	9.85849
Ailurus fulgens	14.6801
Ailurus fulgens	7.04531
Ailurus fulgens	12.2864
Ailurus fulgens	11.9472
Ailurus fulgens	12.1866
Ailurus fulgens	8.91398
Ailurus fulgens	14.7558
Ailurus fulgens	17.9888
Ailurus fulgens	9.71084
Ailurus fulgens	15.3996
Ailurus fulgens	8.36009
Ailurus fulgens	15.6799
Ailurus fulgens	9.84103
Ailurus fulgens	10.2447
Ailurus fulgens	10.8753
Ailurus fulgens	12.9839
Ailurus fulgens	10.6477
Ailurus fulgens	12.6786
Ailurus fulgens	15.7351
Ailurus fulgens	7.83694
Ailurus fulgens	16.5923
Ailurus fulgens	12.5569
Ailurus fulgens	8.86978
Ailurus fulgens	9.75637
Ailurus fulgens	10.8986
Ailurus fulgens	11.1644
Ailurus fulgens	9.53543
Ailurus fulgens	10.9909
Ailurus fulgens	7.53942
Ailurus fulgens	10.3429
Ailurus fulgens	10.8221
Ailurus fulgens	7.95907
Ailurus fulgens	9.27286
Ailurus fulgens	10.0818
Ailurus fulgens	14.7481
Ailurus fulgens	16.5361
Ailurus fulgens	8.51245
Ailurus fulgens	7.9714
Ailurus fulgens	14.888
Ailurus fulgens	14.2728
Ailurus fulgens	6.21907
Ailurus fulgens	8.96511
Ailurus fulgens	14.5593
Ailurus fulgens	12.0941
Ailurus fulgens	15.1151
Ailurus fulgens	17.5977
Ailurus fulgens	14.5006
Ailurus fulgens	14.9858
Ailurus fulgens	10.6056
Ailurus fulgens	13.9841
Ailurus fulgens	18.2419
Ailurus fulgens	14.4156
Ailurus fulgens	8.44087
Ailurus fulgens	17.1528
Ailurus fulgens	10.0376
Ailurus fulgens	11.3163
Ailurus fulgens	11.8761
Ailurus fulgens	8.49858
Ailurus fulgens	13.6742
Ailurus fulgens	12.472
Ailurus fulgens	11.3867
Ailurus fulgens	12.2114
Ailurus fulgens	12.8999
Ailurus fulgens	12.519
Ailurus fulgens	15.1825
Ailurus fulgens	14.0312
Ailurus fulgens	9.97902
Ailurus fulgens	14.4884
Ailurus fulgens	8.3379
Ailurus fulgens	14.8853
Ailurus fulgens	10.4961
Ailurus fulgens	18.0328
Ailurus fulgens	8.38008
Ailurus fulgens	8.18934
Ailurus fulgens	12.983
Ailurus fulgens	8.92403
Ailurus fulgens	7.92106
Ailurus fulgens	6.84601
Ailurus fulgens	7.56676
Ailurus fulgens	7.75413
Ailurus fulgens	11.636
Ailurus fulgens	8.77662
Ailurus fulgens	11.6314
Ailurus fulgens	15.9372
Ailurus fulgens	15.6036
Ailurus fulgens	13.2008
Ailurus fulgens	11.3489
Ailurus fulgens	11.5698
Ailurus fulgens	13.3974
Ailurus fulgens	8.89968
Ailurus fulgens	7.77122
Ailurus fulgens	8.76661
Ailurus fulgens	15.5909
Ailurus fulgens	16.1357
Ailurus fulgens	10.1184
Ailurus fulgens	16.4972
Ailurus fulgens	13.986
Ailurus fulgens	7.73384
Ailurus fulgens	11.744
Ailurus fulgens	11.833
Ailurus fulgens	7.88567
Ailurus fulgens	12.7602
Ailurus fulgens	9.72129
Ailurus fulgens	12.9541
Ailurus fulgens	9.01827
Ailurus fulgens	8.3738
Ailurus fulgens	7.62625
Ailurus fulgens	13.1387
Ailurus fulgens	12.2623
Ailurus fulgens	14.2945
Ailurus fulgens	9.69382
Ailurus fulgens	12.0157
Ailurus fulgens	11.345
Ailurus fulgens	11.3488
Ailurus fulgens	15.8876
Ailurus fulgens	8.9898
Ailurus fulgens	12.735
Ailurus fulgens	8.54643
Ailurus fulgens	9.02135
Ailurus fulgens	15.7719
Ailurus fulgens	15.4159
Ailurus fulgens	13.7266
Ailurus fulgens	13.0784
Ailurus fulgens	10.2971
Ailurus fulgens	12.9794
Ailurus fulgens	13.5784
Ailurus fulgens	13.567
Ailurus fulgens	15.1039
Ailurus fulgens	8.45017
Ailurus fulgens	14.1952
Ailurus fulgens	15.9914
Ailurus fulgens	7.25693
Ailurus fulgens	9.27043
Ailurus fulgens	15.4156
Ailurus fulgens	12.9742
Ailurus fulgens	10.8043
Ailurus fulgens	12.912
Ailurus fulgens	13.0043
Ailurus fulgens	11.3503
Ailurus fulgens	11.8898
Ailurus fulgens	10.077
Ailurus fulgens	10.3216
Ailurus fulgens	10.6114
Ailurus fulgens	10.5152
Ailurus fulgens	8.58405
Ailurus fulgens	15.8819
Ailurus fulgens	13.5186
Ailurus fulgens	13.1862
Ailurus fulgens	8.61354
Ailurus fulgens	14.7168
Ailurus fulgens	13.8255
Ailurus fulgens	13.4212
Ailurus fulgens	12.1857
Ailurus fulgens	17.2959
Ailurus fulgens	12.7017
Ailurus fulgens	17.099
Ailurus fulgens	9.4415
Ailurus fulgens	10.3123
Ailurus fulgens	11.2141
Ailurus fulgens	16.3916
Ailurus fulgens	11.4483
Ailurus fulgens	9.48579
Ailurus fulgens	12.8198
Ailurus fulgens	9.42263
Ailurus fulgens	19.0749
Ailurus fulgens	13.0632
Ailurus fulgens	14.3025
Ailurus fulgens	11.069
Ailurus fulgens	16.2667
Ailurus fulgens	9.59318
Ailurus fulgens	8.99492
Ailurus fulgens	14.4904
Ailurus fulgens	9.15544
Ailurus fulgens	13.7324
Ailurus fulgens	9.68396
Ailurus fulgens	9.05843
Ailurus fulgens	8.9516
Ailurus fulgens	10.9504
Ailurus fulgens	8.51499
Ailurus fulgens	8.30569
Ailurus fulgens	15.0921
Ailurus fulgens	13.3446
Ailurus fulgens	13.7183
Ailurus fulgens	12.9202
Ailurus fulgens	14.9827
Ailurus fulgens	11.1039
Ailurus fulgens	14.0545
Ailurus fulgens	14.7917
Ailurus fulgens	9.78563
Ailurus fulgens	12.3992
Ailurus fulgens	10.0909
Ailurus fulgens	13.8802
Ailurus fulgens	17.6327
Ailurus fulgens	10.8462
Ailurus fulgens	14.9479
Ailurus fulgens	10.4672
Ailurus fulgens	15.6315
Ailurus fulgens	14.4257
Ailurus fulgens	11.9447
Ailurus fulgens	10.4743
Ailurus fulgens	11.631
Ailurus fulgens	16.7437
Ailurus fulgens	8.81107
Ailurus fulgens	12.4309
Ailurus fulgens	12.2417
Ailurus fulgens	14.2154
Ailurus fulgens	17.258
Ailurus fulgens	13.845
Ailurus fulgens	9.59118
Ailurus fulgens	11.5377
Ailurus fulgens	9.89982
Ailurus fulgens	9.4559
Ailurus fulgens	11.307
Ailurus fulgens	11.8299
Bunolagus monticularis	6.52027
Bunolagus monticularis	12.6919
Bunolagus monticularis	8.86936
Bunolagus monticularis	12.1242
Bunolagus monticularis	9.60363
Bunolagus monticularis	9.0005
Bunolagus monticularis	7.88982
Bunolagus monticularis	12.3166
Bunolagus monticularis	9.24734
Bunolagus monticularis	10.5212
Bunolagus monticularis	12.0482
Bunolagus monticularis	8.89618
Bunolagus monticularis	11.489
Bunolagus monticularis	7.26444
Bunolagus monticularis	6.81608
Bunolagus monticularis	9.61734
Bunolagus monticularis	9.90622
Bunolagus monticularis	4.83986
Bunolagus monticularis	10.4702
Bunolagus monticularis	6.59853
Bunolagus monticularis	7.9919
Bunolagus monticularis	11.2215
Bunolagus monticularis	8.3606
Bunolagus monticularis	5.84175
Bunolagus monticularis	9.96706
Bunolagus monticularis	8.64827
Bunolagus monticularis	6.53138
Bunolagus monticularis	10.1244
Bunolagus monticularis	10.6823
Bunolagus monticularis	9.50011
Bunolagus monticularis	12.2751
Bunolagus monticularis	11.0835
Bunolagus monticularis	11.6087
Bunolagus monticularis	9.97789
Bunolagus monticularis	12.5143
Bunolagus monticularis	8.27997
Bunolagus monticularis	9.44953
Bunolagus monticularis	10.1171
Bunolagus monticularis	10.8755
Bunolagus monticularis	12.609
Bunolagus monticularis	7.75101
Bunolagus monticularis	12.7967
Bunolagus monticularis	7.72979
Bunolagus monticularis	7.65627
Bunolagus monticularis	8.25072
Bunolagus monticularis	10.9403
Bunolagus monticularis	10.1415
Bunolagus monticularis	8.44674
Bunolagus monticularis	8.64195
Bunolagus monticularis	8.71204
Bunolagus monticularis	9.50131
Bunolagus monticularis	1.86428
Bunolagus monticularis	10.183
Bunolagus monticularis	7.1226
Bunolagus monticularis	7.81817
Bunolagus monticularis	8.23467
Bunolagus monticularis	10.3552
Bunolagus monticularis	7.82632
Bunolagus monticularis	9.99267
Bunolagus monticularis	10.7372
Bunolagus monticularis	6.22025
Bunolagus monticularis	3.45887
Bunolagus monticularis	2.90494
Bunolagus monticularis	9.55844
Bunolagus monticularis	10.6829
Bunolagus monticularis	7.7527
Bunolagus monticularis	11.3469
Bunolagus monticularis	10.6648
Bunolagus monticularis	5.5152
Bunolagus monticularis	9.80812
Bunolagus monticularis	7.9445
Bunolagus monticularis	10.5633
Bunolagus monticularis	9.45356
Bunolagus monticularis	9.81449
Bunolagus monticularis	10.6076
Bunolagus monticularis	10.0388
Bunolagus monticularis	9.15443
Bunolagus monticularis	10.7051
Bunolagus monticularis	7.29851
Bunolagus monticularis	8.83859
Bunolagus monticularis	0.248804
Bunolagus monticularis	8.81847
Bunolagus monticularis	9.90954
Bunolagus monticularis	8.85433
Bunolagus monticularis	7.32356
Bunolagus monticularis	8.60177
Bunolagus monticularis	12.4268
Bunolagus monticularis	10.9616
Bunolagus monticularis	9.44402
Bunolagus monticularis	11.0278
Bunolagus monticularis	9.88865
Bunolagus monticularis	3.22327
Bunolagus monticularis	0.387328
Bunolagus monticularis	10.644
Bunolagus monticularis	10.4489
Bunolagus monticularis	10.0662
Bunolagus monticularis	13.2756
Bunolagus monticularis	8.91341
Bunolagus monticularis	1.26654
Bunolagus monticularis	7.33352
Bunolagus monticularis	9.77287
Bunolagus monticularis	10.1344
Bunolagus monticularis	2.21685
Bunolagus monticularis	9.08712
Bunolagus monticularis	10.4082
Bunolagus monticularis	8.11562
Bunolagus monticularis	11.1821
Bunolagus monticularis	10.2029
Bunolagus monticularis	10.123
Bunolagus monticularis	11.0207
Bunolagus monticularis	7.46739
Bunolagus monticularis	9.2539
Bunolagus monticularis	8.85673
Bunolagus monticularis	9.47867
Bunolagus monticularis	8.85426
Bunolagus monticularis	9.50305
Bunolagus monticularis	7.73403
Bunolagus monticularis	6.0433
Bunolagus monticularis	9.21161
Bunolagus monticularis	8.28464
Bunolagus monticularis	11.1828
Bunolagus monticularis	4.79609
Bunolagus monticularis	4.68025
Bunolagus monticularis	8.62809
Bunolagus monticularis	8.57484
Bunolagus monticularis	6.87525
Bunolagus monticularis	6.95449
Bunolagus monticularis	6.44844
Bunolagus monticularis	10.3978
Bunolagus monticularis	9.83268
Bunolagus monticularis	3.23382
Bunolagus monticularis	3.1874
Bunolagus monticularis	9.95911
Bunolagus monticularis	7.43281
Bunolagus monticularis	10.2952
Bunolagus monticularis	8.06023
Bunolagus monticularis	12.3958
Bunolagus monticularis	8.71472
Bunolagus monticularis	10.572
Bunolagus monticularis	6.49024
Bunolagus monticularis	9.71387
Bunolagus monticularis	8.73211
Bunolagus monticularis	0.859256
Bunolagus monticularis	9.88994
Bunolagus monticularis	11.6783
Bunolagus monticularis	8.85216
Bunolagus monticularis	9.12375
Bunolagus monticularis	11.197
Bunolagus monticularis	10.5143
Bunolagus monticularis	8.06281
Bunolagus monticularis	7.6689
Bunolagus monticularis	10.3287
Bunolagus monticularis	8.66301
Bunolagus monticularis	11.5249
Bunolagus monticularis	9.83051
Bunolagus monticularis	8.43527
Bunolagus monticularis	9.44672
Bunolagus monticularis	7.17131
Bunolagus monticularis	10.3412
Bunolagus monticularis	10.1894
Bunolagus monticularis	8.87628
Bunolagus monticularis	6.96745
Bunolagus monticularis	6.41226
Bunolagus monticularis	4.6735
Bunolagus monticularis	9.59871
Bunolagus monticularis	2.82444
Bunolagus monticularis	0.661477
Bunolagus monticularis	8.856
Bunolagus monticularis	9.92598
Bunolagus monticularis	0.64673
Bunolagus monticularis	8.81721
Bunolagus monticularis	11.0988
Bunolagus monticularis	8.23347
Bunolagus monticularis	7.7097
Bunolagus monticularis	6.80903
Bunolagus monticularis	7.83253
Bunolagus monticularis	12.8222
Bunolagus monticularis	13.2257
Bunolagus monticularis	8.7146
Bunolagus monticularis	11.9274
Bunolagus monticularis	3.06895
Bunolagus monticularis	1.39528
Bunolagus monticularis	9.06706
Bunolagus monticularis	11.8305
Bunolagus monticularis	7.33011
Bunolagus monticularis	10.2201
Bunolagus monticularis	9.0796
Bunolagus monticularis	9.28192
Bunolagus monticularis	10.9336
Bunolagus monticularis	9.80076
Bunolagus monticularis	9.30663
Bunolagus monticularis	9.59673
Bunolagus monticularis	7.38254
Bunolagus monticularis	13.2909
Bunolagus monticularis	9.52782
Bunolagus monticularis	6.1371
Bunolagus monticularis	8.35405
Bunolagus monticularis	10.0689
Bunolagus monticularis	9.40553
Bunolagus monticularis	10.1526
Bunolagus monticularis	10.1289
Bunolagus monticularis	9.33073
Bunolagus monticularis	8.91907
Bunolagus monticularis	8.74593
Bunolagus monticularis	12.2932
Bunolagus monticularis	7.74109
Bunolagus monticularis	8.87438
Bunolagus monticularis	9.6757
Bunolagus monticularis	10.108
Bunolagus monticularis	5.377
Bunolagus monticularis	7.21126
Bunolagus monticularis	8.81776
Bunolagus monticularis	11.8953
Bunolagus monticularis	10.7209
Bunolagus monticularis	6.91005
Bunolagus monticularis	8.7264
Bunolagus monticularis	8.34668
Bunolagus monticularis	11.0214
Bunolagus monticularis	9.29399
Bunolagus monticularis	5.29638
Bunolagus monticularis	3.39483
Bunolagus monticularis	8.92693
Bunolagus monticularis	2.13272
Bunolagus monticularis	7.67111
Bunolagus monticularis	7.30131
Bunolagus monticularis	2.96223
Bunolagus monticularis	1.49801
Bunolagus monticularis	9.8822
Bunolagus monticularis	10.7202
Bunolagus monticularis	9.57909
Bunolagus monticularis	6.71169
Bunolagus monticularis	10.0307
Bunolagus monticularis	11.4396
Bunolagus monticularis	7.2721
Bunolagus monticularis	9.49914
Bunolagus monticularis	10.3867
Bunolagus monticularis	0.36693
Bunolagus monticularis	12.2622
Bunolagus monticularis	10.6714
Bunolagus monticularis	8.49628
Bunolagus monticularis	7.84368
Bunolagus monticularis	2.69168
Bunolagus monticularis	7.44453
Bunolagus monticularis	4.08259
Bunolagus monticularis	1.70464
Bunolagus monticularis	8.34276
Bunolagus monticularis	7.6747
Bunolagus monticularis	3.03338
Bunolagus monticularis	6.44756
Bunolagus monticularis	6.31426
Bunolagus monticularis	11.1626
Bunolagus monticularis	8.05836
Bunolagus monticularis	3.14972
Bunolagus monticularis	7.75159
Bunolagus monticularis	11.2111
Bunolagus monticularis	8.07913
Bunolagus monticularis	9.45301
Bunolagus monticularis	5.11088
Bunolagus monticularis	6.26386
Bunolagus monticularis	2.82386
Bunolagus monticularis	9.15884
Bunolagus monticularis	11.2314
Bunolagus monticularis	10.8197
Bunolagus monticularis	10.1386
Bunolagus monticularis	8.75077
Bunolagus monticularis	9.55317
Bunolagus monticularis	12.3768
Bunolagus monticularis	1.64815
Bunolagus monticularis	8.08162
Bunolagus monticularis	6.98773
Bunolagus monticularis	8.91713
Bunolagus monticularis	3.05671
Bunolagus monticularis	8.16159
Bunolagus monticularis	11.0801
Bunolagus monticularis	5.47379
Bunolagus monticularis	11.4231
Bunolagus monticularis	9.20794
Bunolagus monticularis	11.9342
Bunolagus monticularis	8.05159
Bunolagus monticularis	7.52677
Bunolagus monticularis	10.769
Bunolagus monticularis	7.54239
Bunolagus monticularis	2.08432
Bunolagus monticularis	8.64243
Bunolagus monticularis	8.50492
Bunolagus monticularis	12.0404
Bunolagus monticularis	8.46415
Bunolagus monticularis	8.6855
Bunolagus monticularis	12.1486
Bunolagus monticularis	8.09785
Bunolagus monticularis	9.20282
Bunolagus monticularis	7.8164
Bunolagus monticularis	7.25608
Bunolagus monticularis	10.2378
Bunolagus monticularis	9.71055
Bunolagus monticularis	12.0063
Bunolagus monticularis	10.4018
Bunolagus monticularis	11.3717
Bunolagus monticularis	0.344681
Bunolagus monticularis	12.7302
Bunolagus monticularis	9.93824
Bunolagus monticularis	9.22938
Bunolagus monticularis	11.617
Bunolagus monticularis	11.0292
Bunolagus monticularis	0.526141
Bunolagus monticularis	10.5977
Bunolagus monticularis	8.78764
Bunolagus monticularis	11.8755
Bunolagus monticularis	9.92038
Bunolagus monticularis	7.92132
Bunolagus monticularis	10.7519
Bunolagus monticularis	1.16244
Bunolagus monticularis	8.06538
Bunolagus monticularis	13.1168
Bunolagus monticularis	8.45957
Bunolagus monticularis	9.97311
Bunolagus monticularis	11.0764
Bunolagus monticularis	6.30305
Bunolagus monticularis	8.73715
Bunolagus monticularis	9.10994
Bunolagus monticularis	11.2259
Bunolagus monticularis	11.3012
Bunolagus monticularis	11.7326
Bunolagus monticularis	1.21495
Bunolagus monticularis	9.93401
Bunolagus monticularis	7.54675
Bunolagus monticularis	10.458
Bunolagus monticularis	2.50248
Bunolagus monticularis	7.67555
Bunolagus monticularis	7.57908
Bunolagus monticularis	11.9921
Bunolagus monticularis	8.5322
Bunolagus monticularis	10.3799
Bunolagus monticularis	9.79576
Bunolagus monticularis	11.7909
Bunolagus monticularis	6.71871
Bunolagus monticularis	4.17571
Bunolagus monticularis	11.3813
Bunolagus monticularis	1.48227
Bunolagus monticularis	7.79723
Bunolagus monticularis	9.88014
Bunolagus monticularis	0.640289
Bunolagus monticularis	9.55349
Bunolagus monticularis	1.03252
Bunolagus monticularis	9.23784
Bunolagus monticularis	2.48501
Bunolagus monticularis	1.34665
Bunolagus monticularis	9.68032
Bunolagus monticularis	3.19152
Bunolagus monticularis	3.80504
Bunolagus monticularis	8.85221
Bunolagus monticularis	7.26669
Bunolagus monticularis	12.4311
Bunolagus monticularis	7.29694
Bunolagus monticularis	9.19783
Bunolagus monticularis	7.58038
Bunolagus monticularis	7.31809
Bunolagus monticularis	7.53016
Bunolagus monticularis	8.84708
Bunolagus monticularis	9.33424
Bunolagus monticularis	1.71856
Bunolagus monticularis	11.4884
Bunolagus monticularis	8.55739
Bunolagus monticularis	9.58313
Bunolagus monticularis	4.80172
Bunolagus monticularis	10.2174
Bunolagus monticularis	9.30187
Bunolagus monticularis	8.82942
Bunolagus monticularis	12.5557
Bunolagus monticularis	2.48843
Bunolagus monticularis	2.47958
Bunolagus monticularis	1.79595
Bunolagus monticularis	13.7602
Bunolagus monticularis	8.55354
Bunolagus monticularis	7.72085
Bunolagus monticularis	9.56007
Bunolagus monticularis	8.54367
Bunolagus monticularis	7.21164
Bunolagus monticularis	9.73258
Bunolagus monticularis	11.2298
Bunolagus monticularis	7.73801
Bunolagus monticularis	6.77866
Bunolagus monticularis	6.44011
Bunolagus monticularis	6.93988
Bunolagus monticularis	5.1985
Bunolagus monticularis	8.58118
Bunolagus monticularis	10.3616
Bunolagus monticularis	3.5748
Bunolagus monticularis	1.94455
Bunolagus monticularis	8.12387
Bunolagus monticularis	11.5639
Bunolagus monticularis	11.1048
Bunolagus monticularis	11.39
Bunolagus monticularis	7.53524
Bunolagus monticularis	9.14945
Bunolagus monticularis	8.3995
Bunolagus monticularis	8.76674
Bunolagus monticularis	12.503
Bunolagus monticularis	8.08789
Bunolagus monticularis	8.66364
Bunolagus monticularis	8.19886
Bunolagus monticularis	9.50087
Bunolagus monticularis	12.012
Bunolagus monticularis	10.7135
Bunolagus monticularis	9.75339
Bunolagus monticularis	6.77974
Bunolagus monticularis	8.71759
Bunolagus monticularis	3.38477
Bunolagus monticularis	8.85944
Bunolagus monticularis	11.0123
Bunolagus monticularis	11.1088
Bunolagus monticularis	8.49434
Bunolagus monticularis	9.50225
Bunolagus monticularis	11.0079
Bunolagus monticularis	9.2555
Bunolagus monticularis	1.73361
Bunolagus monticularis	10.534
Bunolagus monticularis	4.57417
Bunolagus monticularis	1.20682
Bunolagus monticularis	8.09357
Bunolagus monticularis	8.76766
Bunolagus monticularis	8.7064
Bunolagus monticularis	1.38946
Bunolagus monticularis	10.4135
Bunolagus monticularis	2.13555
Bunolagus monticularis	8.58861
Bunolagus monticularis	0.499503
Bunolagus monticularis	9.06263
Bunolagus monticularis	7.57649
Bunolagus monticularis	8.28428
Bunolagus monticularis	9.314
Bunolagus monticularis	11.541
Bunolagus monticularis	6.09637
Bunolagus monticularis	9.24989
Bunolagus monticularis	6.96085
Bunolagus monticularis	8.17259
Bunolagus monticularis	8.75136
Bunolagus monticularis	7.12791
Bunolagus monticularis	7.96622
Bunolagus monticularis	6.95104
Bunolagus monticularis	8.35794
Bunolagus monticularis	8.7258
Bunolagus monticularis	8.3415
Bunolagus monticularis	11.7906
Bunolagus monticularis	10.2666
Bunolagus monticularis	9.52222
Bunolagus monticularis	10.3306
Bunolagus monticularis	9.70927
Bunolagus monticularis	9.36577
Bunolagus monticularis	1.43731
Bunolagus monticularis	8.49248
Bunolagus monticularis	13.7839
Bunolagus monticularis	10.4727
Bunolagus monticularis	8.86133
Bunolagus monticularis	11.4754
Bunolagus monticularis	11.6876
Bunolagus monticularis	1.19926
Bunolagus monticularis	6.50617
Bunolagus monticularis	11.0188
Bunolagus monticularis	8.21752
Bunolagus monticularis	8.76773
Bunolagus monticularis	7.17744
Bunolagus monticularis	11.1336
Bunolagus monticularis	7.36969
Bunolagus monticularis	10.6942
Bunolagus monticularis	7.48058
Bunolagus monticularis	2.49386
Bunolagus monticularis	9.16707
Bunolagus monticularis	8.70875
Bunolagus monticularis	6.85086
Bunolagus monticularis	7.2302
Bunolagus monticularis	9.16309
Bunolagus monticularis	8.40269
Bunolagus monticularis	7.98179
Bunolagus monticularis	1.62271
Bunolagus monticularis	7.53747
Bunolagus monticularis	5.67798
Bunolagus monticularis	11.7206
Bunolagus monticularis	8.87553
Bunolagus monticularis	8.38228
Bunolagus monticularis	14.2753
Bunolagus monticularis	8.96315
Bunolagus monticularis	8.7993
Bunolagus monticularis	10.159
Bunolagus monticularis	8.73002
Bunolagus monticularis	7.83449
Bunolagus monticularis	9.00032
Bunolagus monticularis	5.3929
Bunolagus monticularis	8.43932
Bunolagus monticularis	7.46831
Bunolagus monticularis	9.28869
Bunolagus monticularis	7.29001
Bunolagus monticularis	11.4124
Bunolagus monticularis	8.53736
Bunolagus monticularis	10.44
Bunolagus monticularis	10.371
Bunolagus monticularis	9.5268
Bunolagus monticularis	10.0533
Bunolagus monticularis	7.76727
Bunolagus monticularis	10.7346
Bunolagus monticularis	6.75644
Bunolagus monticularis	6.50499
Bunolagus monticularis	11.6272
Bunolagus monticularis	12.1463
Bunolagus monticularis	7.72359
Bunolagus monticularis	9.80313
Bunolagus monticularis	10.3794
Bunolagus monticularis	8.94019
Bunolagus monticularis	0.940153
Bunolagus monticularis	0.594266
Bunolagus monticularis	11.972
Bunolagus monticularis	10.8808
Bunolagus monticularis	9.21866
Bunolagus monticularis	6.29396
Bunolagus monticularis	8.81433
Bunolagus monticularis	12.1033
Bunolagus monticularis	8.71864
Bunolagus monticularis	8.95513
Bunolagus monticularis	8.54873
Bunolagus monticularis	4.82507
Bunolagus monticularis	10.4481
Bunolagus monticularis	11.0292
Bunolagus monticularis	8.41601
Bunolagus monticularis	10.1527
Bunolagus monticularis	8.87572
Bunolagus monticularis	9.35108
Bunolagus monticularis	2.93226
Bunolagus monticularis	8.86994
Bunolagus monticularis	10.3581
Bunolagus monticularis	0.304068
Bunolagus monticularis	6.39194
Bunolagus monticularis	10.3893
Bunolagus monticularis	8.33724
Bunolagus monticularis	9.21195
Bunolagus monticularis	6.16143
Bunolagus monticularis	6.8592
Bunolagus monticularis	9.6802
Bunolagus monticularis	9.67177
Bunolagus monticularis	9.19873
Bunolagus monticularis	10.3417
Bunolagus monticularis	9.08241
Bunolagus monticularis	2.87856
Bunolagus monticularis	9.21222
Bunolagus monticularis	10.4032
Bunolagus monticularis	10.3996
Bunolagus monticularis	1.69759
Bunolagus monticularis	10.1347
Bunolagus monticularis	0.422473
Bunolagus monticularis	5.59973
Bunolagus monticularis	10.2311
Bunolagus monticularis	8.75209
Bunolagus monticularis	1.12084
Bunolagus monticularis	6.68161
Bunolagus monticularis	0.926088
Bunolagus monticularis	6.88434
Bunolagus monticularis	6.21781
Bunolagus monticularis	0.127073
Bunolagus monticularis	7.77743
Bunolagus monticularis	2.50348
Bunolagus monticularis	9.34067
Bunolagus monticularis	6.84718
Bunolagus monticularis	9.71311
Bunolagus monticularis	7.71838
Bunolagus monticularis	10.7154
Bunolagus monticularis	6.21285
Bunolagus monticularis	9.40024
Bunolagus monticularis	3.41055
Bunolagus monticularis	9.76246
Bunolagus monticularis	9.4651
Bunolagus monticularis	10.372
Bunolagus monticularis	7.49817
Bunolagus monticularis	8.40799
Bunolagus monticularis	13.9295
Bunolagus monticularis	8.86897
Bunolagus monticularis	5.31652
Bunolagus monticularis	10.0243
Bunolagus monticularis	1.76439
Bunolagus monticularis	10.8129
Bunolagus monticularis	11.2391
Bunolagus monticularis	11.0522
Bunolagus monticularis	8.03364
Bunolagus monticularis	9.75899
Bunolagus monticularis	9.4648
Bunolagus monticularis	7.97325
Bunolagus monticularis	9.68727
Bunolagus monticularis	9.26514
Bunolagus monticularis	9.27584
Bunolagus monticularis	7.15819
Bunolagus monticularis	11.7475
Bunolagus monticularis	7.78086
Bunolagus monticularis	9.67238
Bunolagus monticularis	2.57834
Bunolagus monticularis	8.53646
Bunolagus monticularis	10.9294
Bunolagus monticularis	10.7883
Bunolagus monticularis	7.21625
Bunolagus monticularis	4.10208
Bunolagus monticularis	1.25505
Bunolagus monticularis	7.9374
Bunolagus monticularis	6.86001
Bunolagus monticularis	10.8386
Bunolagus monticularis	10.6395
Bunolagus monticularis	11.5053
Bunolagus monticularis	8.98583
Bunolagus monticularis	9.80391
Bunolagus monticularis	7.97223
Bunolagus monticularis	9.74231
Bunolagus monticularis	8.41243
Bunolagus monticularis	6.52389
Bunolagus monticularis	9.69797
Bunolagus monticularis	9.89178
Bunolagus monticularis	11.8607
Bunolagus monticularis	7.01945
Bunolagus monticularis	1.86887
Bunolagus monticularis	5.15643
Bunolagus monticularis	11.4942
Bunolagus monticularis	10.8647
Bunolagus monticularis	10.0485
Bunolagus monticularis	11.1755
Bunolagus monticularis	7.73731
Bunolagus monticularis	6.45042
Bunolagus monticularis	7.03822
Bunolagus monticularis	9.8571
Bunolagus monticularis	7.85157
Bunolagus monticularis	10.1858
Bunolagus monticularis	9.2533
Bunolagus monticularis	6.56117
Bunolagus monticularis	8.714
Bunolagus monticularis	9.28577
Bunolagus monticularis	9.79301
Bunolagus monticularis	8.92794
Bunolagus monticularis	9.51475
Bunolagus monticularis	7.07984
Bunolagus monticularis	3.87117
Bunolagus monticularis	11.5508
Bunolagus monticularis	9.9993
Bunolagus monticularis	13.7096
Bunolagus monticularis	9.40245
Bunolagus monticularis	9.91352
Bunolagus monticularis	8.22377
Bunolagus monticularis	9.16918
Bunolagus monticularis	7.15234
Bunolagus monticularis	8.80909
Bunolagus monticularis	8.78233
Bunolagus monticularis	9.28239
Bunolagus monticularis	8.00545
Bunolagus monticularis	10.447
Bunolagus monticularis	9.87887
Bunolagus monticularis	9.98633
Bunolagus monticularis	6.56938
Bunolagus monticularis	11.2766
Bunolagus monticularis	10.4048
Bunolagus monticularis	6.64571
Bunolagus monticularis	8.93404
Bunolagus monticularis	10.2879
Bunolagus monticularis	9.7359
Bunolagus monticularis	7.8062
Bunolagus monticularis	10.3744
Bunolagus monticularis	9.61868
Bunolagus monticularis	4.4869
Bunolagus monticularis	8.23946
Bunolagus monticularis	10.907
Bunolagus monticularis	9.26292
Bunolagus monticularis	7.7922
Bunolagus monticularis	8.6066
Bunolagus monticularis	10.5615
Bunolagus monticularis	6.254
Bunolagus monticularis	9.40316
Bunolagus monticularis	1.83952
Bunolagus monticularis	5.08474
Bunolagus monticularis	9.18689
Bunolagus monticularis	10.6294
Bunolagus monticularis	1.04433
Bunolagus monticularis	8.48305
Bunolagus monticularis	6.75519
Bunolagus monticularis	11.0317
Bunolagus monticularis	1.70328
Bunolagus monticularis	12.0136
Bunolagus monticularis	12.55
Bunolagus monticularis	9.9254
Bunolagus monticularis	11.3747
Bunolagus monticularis	10.2623
Bunolagus monticularis	9.43903
Bunolagus monticularis	7.89328
Bunolagus monticularis	8.50431
Bunolagus monticularis	1.52081
Bunolagus monticularis	0.389917
Bunolagus monticularis	8.85655
Bunolagus monticularis	11.7995
Bunolagus monticularis	6.06997
Bunolagus monticularis	12.2134
Bunolagus monticularis	9.72195
Bunolagus monticularis	7.1591
Bunolagus monticularis	9.50009
Bunolagus monticularis	6.42046
Bunolagus monticularis	7.69719
Bunolagus monticularis	9.03816
Bunolagus monticularis	7.87934
Bunolagus monticularis	7.94763
Bunolagus monticularis	8.94275
Bunolagus monticularis	9.86535
Bunolagus monticularis	8.41794
Bunolagus monticularis	9.30787
Bunolagus monticularis	10.343
Bunolagus monticularis	10.667
Bunolagus monticularis	10.4441
Bunolagus monticularis	11.1955
Bunolagus monticularis	8.78175
Bunolagus monticularis	1.11194
Bunolagus monticularis	8.99102
Bunolagus monticularis	7.8463
Bunolagus monticularis	0.209703
Bunolagus monticularis	8.5956
Bunolagus monticularis	9.04991
Bunolagus monticularis	9.647
Bunolagus monticularis	7.04622
Bunolagus monticularis	1.54406
Bunolagus monticularis	9.9216
Bunolagus monticularis	9.7317
Bunolagus monticularis	10.9246
Bunolagus monticularis	7.42345
Bunolagus monticularis	5.97958
Bunolagus monticularis	7.64447
Bunolagus monticularis	8.62771
Bunolagus monticularis	9.61448
Bunolagus monticularis	7.76636
Bunolagus monticularis	1.32893
Bunolagus monticularis	8.43522
Bunolagus monticularis	7.88972
Bunolagus monticularis	7.91431
Bunolagus monticularis	9.28787
Bunolagus monticularis	1.08393
Bunolagus monticularis	10.7117
Bunolagus monticularis	10.5288
Bunolagus monticularis	10.7866
Bunolagus monticularis	10.6016
Bunolagus monticularis	8.72596
Bunolagus monticularis	0.801567
Bunolagus monticularis	1.76788
Bunolagus monticularis	7.62985
Bunolagus monticularis	4.60671
Bunolagus monticularis	8.2193
Bunolagus monticularis	7.9113
Bunolagus monticularis	12.0315
Bunolagus monticularis	9.36892
Bunolagus monticularis	8.84183
Bunolagus monticularis	9.76873
Bunolagus monticularis	10.7098
Bunolagus monticularis	11.5818
Bunolagus monticularis	8.66332
Bunolagus monticularis	8.42245
Bunolagus monticularis	7.73617
Bunolagus monticularis	13.2392
Bunolagus monticularis	10.6147
Bunolagus monticularis	4.62485
Bunolagus monticularis	11.2935
Bunolagus monticularis	10.1886
Bunolagus monticularis	7.09223
Bunolagus monticularis	10.1448
Bunolagus monticularis	8.4025
Bunolagus monticularis	9.94399
Bunolagus monticularis	9.83777
Bunolagus monticularis	11.1831
Bunolagus monticularis	0.900665
Bunolagus monticularis	11.6087
Bunolagus monticularis	9.83519
Bunolagus monticularis	9.59595
Bunolagus monticularis	9.83353
Bunolagus monticularis	1.72203
Bunolagus monticularis	9.93276
Bunolagus monticularis	7.67424
Bunolagus monticularis	8.62558
Bunolagus monticularis	12.1635
Bunolagus monticularis	8.25667
Bunolagus monticularis	5.1215
Bunolagus monticularis	10.7797
Bunolagus monticularis	7.99617
Bunolagus monticularis	8.74982
Bunolagus monticularis	9.19468
Bunolagus monticularis	12.1155
Bunolagus monticularis	11.205
Bunolagus monticularis	11.1473
Bunolagus monticularis	6.10942
Bunolagus monticularis	9.9096
Bunolagus monticularis	0.809625
Bunolagus monticularis	1.81303
Bunolagus monticularis	10.6019
Bunolagus monticularis	10.4244
Bunolagus monticularis	8.47816
Bunolagus monticularis	10.0356
Bunolagus monticularis	9.49095
Bunolagus monticularis	4.60478
Bunolagus monticularis	1.16753
Bunolagus monticularis	9.43081
Bunolagus monticularis	9.63937
Bunolagus monticularis	9.19039
Bunolagus monticularis	12.5572
Bunolagus monticularis	1.27961
Bunolagus monticularis	9.6205
Bunolagus monticularis	2.62438
Bunolagus monticularis	2.8856
Bunolagus monticularis	7.21142
Bunolagus monticularis	8.26305
Bunolagus monticularis	0.65955
Bunolagus monticularis	0.827398
Bunolagus monticularis	8.62012
Bunolagus monticularis	7.52892
Bunolagus monticularis	3.29287
Bunolagus monticularis	11.1847
Bunolagus monticularis	12.356
Bunolagus monticularis	11.1678
Bunolagus monticularis	1.00848
Bunolagus monticularis	7.16081
Bunolagus monticularis	9.80656
Bunolagus monticularis	10.2588
Bunolagus monticularis	10.0127
Bunolagus monticularis	12.2526
Bunolagus monticularis	6.04866
Bunolagus monticularis	9.80485
Bunolagus monticularis	12.0627
Bunolagus monticularis	13.0366
Bunolagus monticularis	8.2659
Bunolagus monticularis	8.72636
Bunolagus monticularis	3.04326
Bunolagus monticularis	9.49363
Bunolagus monticularis	8.82395
Bunolagus monticularis	9.27562
Bunolagus monticularis	10.3454
Bunolagus monticularis	9.27998
Bunolagus monticularis	10.5077
Bunolagus monticularis	6.43816
Bunolagus monticularis	8.46247
Bunolagus monticularis	8.25214
Bunolagus monticularis	9.94645
Bunolagus monticularis	6.49358
Bunolagus monticularis	10.0644
Bunolagus monticularis	11.8762
Bunolagus monticularis	1.40598
Bunolagus monticularis	7.35345
Bunolagus monticularis	5.11594
Bunolagus monticularis	8.0168
Bunolagus monticularis	6.26321
Bunolagus monticularis	8.78938
Bunolagus monticularis	10.622
Bunolagus monticularis	9.06804
Bunolagus monticularis	10.3145
Bunolagus monticularis	8.07248
Bunolagus monticularis	8.25783
Bunolagus monticularis	7.70566
Bunolagus monticularis	10.253
Bunolagus monticularis	1.86646
Bunolagus monticularis	8.70961
Bunolagus monticularis	3.32213
Bunolagus monticularis	8.6648
Bunolagus monticularis	6.9241
Bunolagus monticularis	10.7317
Bunolagus monticularis	1.16903
Bunolagus monticularis	8.83562
Bunolagus monticularis	7.06713
Bunolagus monticularis	10.8547
Bunolagus monticularis	9.24834
Bunolagus monticularis	10.0155
Bunolagus monticularis	6.19323
Bunolagus monticularis	1.9039
Bunolagus monticularis	0.884485
Bunolagus monticularis	8.71027
Bunolagus monticularis	7.44202
Bunolagus monticularis	1.45021
Bunolagus monticularis	10.09
Bunolagus monticularis	7.43056
Bunolagus monticularis	11.7462
Bunolagus monticularis	12.1432
Bunolagus monticularis	1.85957
Bunolagus monticularis	8.79851
Bunolagus monticularis	10.1242
Bunolagus monticularis	12.8007
Bunolagus monticularis	9.96918
Bunolagus monticularis	9.63723
Bunolagus monticularis	9.24963
Bunolagus monticularis	6.86201
Bunolagus monticularis	6.90395
Bunolagus monticularis	6.93602
Bunolagus monticularis	7.88112
Bunolagus monticularis	10.4714
Bunolagus monticularis	0.93367
Bunolagus monticularis	8.72902
Bunolagus monticularis	11.7415
Bunolagus monticularis	9.46905
Bunolagus monticularis	9.53253
Bunolagus monticularis	8.92373
Bunolagus monticularis	10.6401
Bunolagus monticularis	10.2261
Bunolagus monticularis	6.41854
Bunolagus monticularis	10.4106
Bunolagus monticularis	4.84756
Bunolagus monticularis	8.52603
Bunolagus monticularis	8.3859
Bunolagus monticularis	11.0934
Bunolagus monticularis	7.64012
Bunolagus monticularis	11.102
Bunolagus monticularis	6.73731
Bunolagus monticularis	11.413
Bunolagus monticularis	10.363
Bunolagus monticularis	7.12231
Bunolagus monticularis	10.4138
Bunolagus monticularis	10.93
Bunolagus monticularis	8.56678
Bunolagus monticularis	2.01162
Bunolagus monticularis	7.35983
Bunolagus monticularis	9.1097
Bunolagus monticularis	12.1706
Bunolagus monticularis	10.1057
Bunolagus monticularis	1.67772
Bunolagus monticularis	2.59298
Bunolagus monticularis	8.62215
Bunolagus monticularis	7.14249
Bunolagus monticularis	13.959
Bunolagus monticularis	9.36633
Bunolagus monticularis	8.52483
Bunolagus monticularis	9.93419
Bunolagus monticularis	8.81977
Bunolagus monticularis	8.4516
Bunolagus monticularis	10.5453
Bunolagus monticularis	10.5431
Bunolagus monticularis	9.98837
Bunolagus monticularis	9.12597
Bunolagus monticularis	10.1324
Bunolagus monticularis	3.46571
Bunolagus monticularis	11.3164
Bunolagus monticularis	8.61961
Bunolagus monticularis	12.6029
Bunolagus monticularis	11.9375
Bunolagus monticularis	12.6239
Bunolagus monticularis	11.0948
Bunolagus monticularis	10.9849
Bunolagus monticularis	11.6019
Bunolagus monticularis	0.930242
Bunolagus monticularis	7.5009
Bunolagus monticularis	1.08424
Bunolagus monticularis	10.5291
Bunolagus monticularis	7.31606
Bunolagus monticularis	8.0795
Bunolagus monticularis	9.13282
Bunolagus monticularis	8.2676
Bunolagus monticularis	6.61765
Bunolagus monticularis	8.61433
Bunolagus monticularis	7.82388
Bunolagus monticularis	6.65966
Bunolagus monticularis	9.19516
Bunolagus monticularis	9.98461
Bunolagus monticularis	9.18847
Bunolagus monticularis	8.57398
Bunolagus monticularis	8.04075
Bunolagus monticularis	10.998
Bunolagus monticularis	8.23177
Bunolagus monticularis	9.58708
Bunolagus monticularis	2.97845
Bunolagus monticularis	8.20448
Bunolagus monticularis	9.61881
Bunolagus monticularis	8.87529
Bunolagus monticularis	9.84457
Bunolagus monticularis	8.0197
Bunolagus monticularis	7.74128
Bunolagus monticularis	11.0471
Bunolagus monticularis	9.20139
Bunolagus monticularis	7.87313
Bunolagus monticularis	10.6314
Bunolagus monticularis	11.0447
Bunolagus monticularis	7.11218
Bunolagus monticularis	7.51099
Bunolagus monticularis	8.66556
Bunolagus monticularis	9.00769
Bunolagus monticularis	8.40634
Bunolagus monticularis	9.98995
Bunolagus monticularis	11.01
Bunolagus monticularis	10.3904
Bunolagus monticularis	8.14389
Bunolagus monticularis	11.1474
Bunolagus monticularis	10.0784
Bunolagus monticularis	8.76496
Bunolagus monticularis	9.54618
Bunolagus monticularis	1.76341
Bunolagus monticularis	8.88259
Bunolagus monticularis	11.2411
Bunolagus monticularis	11.5519
Bunolagus monticularis	6.95517
Bunolagus monticularis	11.0451
Bunolagus monticularis	6.98534
Bunolagus monticularis	12.2699
Bunolagus monticularis	4.07432
Bunolagus monticularis	0.562264
Bunolagus monticularis	12.1788
Bunolagus monticularis	7.34207
Bunolagus monticularis	10.2058
Bunolagus monticularis	8.72447
Bunolagus monticularis	11.1485
Bunolagus monticularis	5.99335
Bunolagus monticularis	12.6937
Bunolagus monticularis	2.46403
[truncated: 23,001 more rows]

## Sheet: Fig 4ABCD
Fig 4A - barplots
	ed1.Zat	ed2.Zat	ed1.Zbr	ed2.Zbr	ed1.Zba	ed2.Zba	Ed1.Ta	ed2.Ta
internal	40.7197	4.91146	40.7209	4.73737	40.4115	11.7043	36.057	10.6805
tbl	6.19455	6.19455	6.27759	6.27759	6.39485	6.39485	17.0816	17.0816
Fig 4B - barplots
	ed1.Afu	ed2.Afu
internal	0.23969	0
tbl	23.5443	23.5443
Fig. 4C - barplots
	ed1.Ptr	ed2.Ptr	ed1.Pte	ed2.Pte	ed1.Sg	ed2.Sg	ed2.St	ed2.St	Ed1.Mcr	ed2.Mcr	ed1.Mj	ed2.Mj	ed1.Mp	ed2.Mp	ed1.Mcu	ed2.Mcu
internal	13.362	3.85533	13.362	7.79818	11.7097	3.13146	11.7163	6.46062	10.9668	17.7988	12.6436	15.0903	12.6475	14.8822	11.1146	11.7031
tbl	3.60819	3.60819	3.60819	3.60819	6.62357	6.62357	6.62632	6.62632	5.15424	5.15424	0.757052	0.757052	0.759301	0.759301	4.97292	4.97292
Fig 4C - barplots
Species	EDGE1rank	EDGE2rank	Rank.change
Zaglossus attenboroughi	2	20	-18
Zaglossus bruijni	1	19	-18
Zaglossus bartoni	29	73	-44
Ailurus fulgens	24	12	12
Manis culionensis	12	6	6
Manis pentadactyla	17	7	10
Manis javanica	18	8	10
Manis crassicaudata	55	15	40
Smutsia temminckii	158	110	48
Smutsia gigantea	41	58	-17
Phataginus tetradactyla	179	136	43
Phataginus tricuspis	49	84	-35

## Sheet: Fig 5
RL.ID	Species	RL.cat	Distribution.code	Distribution.name	edge.2	edge.1
18	Abrocoma_boliviensis	CR	BO	Bolivia, Plurinational State of	YES	YES
137	Acerodon_celebensis	VU	ID	Indonesia	NO	YES
138	Acerodon_humilis	EN	ID	Indonesia	YES	NO
139	Acerodon_jubatus	EN	PH	Philippines	YES	YES
219	Acinonyx_jubatus	VU	AO, BF, BJ, BW, CF, DZ, ET, IR, KE, ML, MZ, NA, NE, SS, TD, TZ, UG, ZA, ZM, ZW	Angola, Burkina Faso, Benin, Botswana, Central African Republic, Algeria, Ethiopia, Iran, Islamic Republic of, Kenya, Mali, Mozambique, Namibia, Niger, South Sudan, Chad, Tanzania, United Republic of, Uganda, South Africa, Zambia, Zimbabwe	YES	YES
21472	Acrocodia_indicus	EN	ID, MM, MY, TH	Indonesia, Myanmar, Malaysia, Thailand	YES	YES
512	Addax_nasomaculatus	CR	NE, TD	Niger, Chad	YES	NO
136484	Aepeomys_reigi	VU	VE	Venezuela, Bolivarian Republic of	NO	YES
712	Ailuropoda_melanoleuca	VU	CN	China	YES	YES
136218	Ailurops_melanotis	CR	ID	Indonesia	YES	YES
40637	Ailurops_ursinus	VU	ID	Indonesia	NO	YES
714	Ailurus_fulgens	EN	BT, CN, IN, MM, NP	Bhutan, China, India, Myanmar, Nepal	YES	YES
761	Akodon_surdus	VU	PE	Peru	NO	YES
868	Allocebus_trichotis	EN	MG	Madagascar	YES	YES
4227	Allochrocebus_preussi	EN	CM, GQ, NG	Cameroon, Equatorial Guinea, Nigeria	YES	NO
136648	Alticola_olchonensis	EN	RU	Russian Federation	YES	NO
62007	Amblysomus_marleyi	EN	ZA	South Africa	YES	YES
62008	Amblysomus_robustus	VU	ZA	South Africa	NO	YES
1141	Ammodorcas_clarkei	VU	ET, SO	Ethiopia, Somalia	NO	YES
1151	Ammotragus_lervia	VU	DZ, EG, LY, MA, ML, MR, NE, SD, TD, TN	Algeria, Egypt, Libya, Morocco, Mali, Mauritania, Niger, Sudan, Chad, Tunisia	YES	YES
1154	Amorphochilus_schnablii	VU	CL, EC, PE	Chile, Ecuador, Peru	YES	YES
1564	Anotomys_leander	EN	CO, EC	Colombia, Ecuador	YES	YES
40523	Antechinus_bellus	VU	AU	Australia	NO	YES
136362	Apomys_camiguinensis	VU	PH	Philippines	YES	YES
1933	Aproteles_bulmerae	CR	PG	Papua New Guinea	YES	YES
9918	Arabitragus_jayakari	EN	AE, OM	United Arab Emirates, Oman	YES	YES
2045	Archboldomys_luzonensis	VU	PH	Philippines	YES	YES
41690	Arctictis_binturong	VU	BD, BT, CN, ID, IN, KH, LA, MM, MY, NP, PH, TH, VN	Bangladesh, Bhutan, China, Indonesia, India, Cambodia, Lao People's Democratic Republic, Myanmar, Malaysia, Nepal, Philippines, Thailand, Viet Nam	YES	YES
40775	Arielulus_cuprosus	VU	MY	Malaysia	NO	YES
2150	Arvicola_sapidus	VU	ES, FR, PT	Spain, France, Portugal	YES	YES
2276	Ateles_belzebuth	EN	BR, CO, EC, PE, VE	Brazil, Colombia, Ecuador, Peru, Venezuela, Bolivarian Republic of	YES	NO
41547	Ateles_chamek	EN	BO, BR, PE	Bolivia, Plurinational State of, Brazil, Peru	YES	NO
135446	Ateles_fusciceps	EN	CO, EC, PA	Colombia, Ecuador, Panama	YES	NO
2279	Ateles_geoffroyi	EN	BZ, CR, GT, HN, MX, NI, PA, SV	Belize, Costa Rica, Guatemala, Honduras, Mexico, Nicaragua, Panama, El Salvador	YES	NO
39961	Ateles_hybridus	CR	CO, VE	Colombia, Venezuela, Bolivarian Republic of	YES	NO
2282	Ateles_marginatus	EN	BR	Brazil	YES	NO
2283	Ateles_paniscus	VU	BR, GF, GY, SR	Brazil, French Guiana, Guyana, Suriname	YES	NO
136335	Avahi_cleesei	CR	MG	Madagascar	YES	NO
41579	Avahi_unicolor	CR	MG	Madagascar	YES	NO
2447	Axis_kuhlii	CR	ID	Indonesia	YES	NO
41784	Axis_porcinus	EN	BD, BT, IN, KH, NP, PK	Bangladesh, Bhutan, India, Cambodia, Nepal, Pakistan	YES	NO
2461	Babyrousa_babyrussa	VU	ID	Indonesia	YES	YES
136446	Babyrousa_celebensis	VU	ID	Indonesia	YES	YES
136472	Babyrousa_togeanensis	EN	ID	Indonesia	YES	YES
2477	Balaenoptera_musculus	EN	AO, AR, AU, BD, BM, BR, CA, CC, CK, CL, CO, CR, CV, DJ, EC, EH, ES, FJ, FK, FO, FR, GB, GL, GS, GT, ID, IE, IN, IR, IS, JP, KE, KI, KM, LK, MA, MG, MM, MR, MU, MV, MX, MY, MZ, NA, NC, NF, NI, NO, NR, NZ, OM, PA, PE, PG, PH, PK, PM, PT, PW, RE, RU, SB, SC, SJ, SN, SO, SV, TF, TH, TL, TV, TZ, US, UY, VU, YE, ZA	Angola, Argentina, Australia, Bangladesh, Bermuda, Brazil, Canada, Cocos (Keeling) Islands, Cook Islands, Chile, Colombia, Costa Rica, Cabo Verde, Djibouti, Ecuador, Western Sahara, Spain, Fiji, Falkland Islands (Malvinas), Faroe Islands, France, United Kingdom of Great Britain and Northern Ireland, Greenland, South Georgia and the South Sandwich Islands, Guatemala, Indonesia, Ireland, India, Ira…	YES	NO
2478	Balaenoptera_physalus	VU	AO, AQ, AR, AU, BE, BM, BR, BV, CA, CL, CN, CV, CY, DE, DK, DZ, EC, EG, ES, FJ, FK, FO, FR, GB, GI, GL, GR, GS, HM, HR, IE, IL, IS, IT, JP, KP, KR, LB, LY, MA, MC, MG, MT, MU, MX, MZ, NA, NC, NL, NO, NZ, PE, PM, PT, RE, RU, SA, SC, SE, SH, SI, SJ, SY, TF, TN, TR, US, ZA	Angola, Antarctica, Argentina, Australia, Belgium, Bermuda, Brazil, Bouvet Island, Canada, Chile, China, Cabo Verde, Cyprus, Germany, Denmark, Algeria, Ecuador, Egypt, Spain, Fiji, Falkland Islands (Malvinas), Faroe Islands, France, United Kingdom of Great Britain and Northern Ireland, Gibraltar, Greenland, Greece, South Georgia and the South Sandwich Islands, Heard Island and McDonald Islands, C…	YES	NO
2531	Balantiopteryx_infusca	VU	CO, EC	Colombia, Ecuador	YES	YES
2532	Balantiopteryx_io	VU	BZ, GT, MX	Belize, Guatemala, Mexico	YES	YES
136394	Batomys_russatus	EN	PH	Philippines	NO	YES
6234	Beatragus_hunteri	CR	KE	Kenya	YES	YES
2785	Bettongia_penicillata	CR	AU	Australia	YES	YES
2787	Bettongia_tropica	EN	AU	Australia	YES	YES
2803	Bibimys_torresi	VU	AR	Argentina	NO	YES
2816	Biswamoyopterus_biswasi	CR	IN	India	YES	YES
2828	Blastocerus_dichotomus	VU	AR, BO, BR, PE, PY	Argentina, Bolivia, Plurinational State of, Brazil, Peru, Paraguay	YES	YES
19749	Boneia_bidens	VU	ID	Indonesia	YES	YES
2891	Bos_frontalis	VU	BT, CN, IN, KH, LA, MM, MY, NP, TH, VN	Bhutan, China, India, Cambodia, Lao People's Democratic Republic, Myanmar, Malaysia, Nepal, Thailand, Viet Nam	YES	NO
2888	Bos_javanicus	EN	ID, KH, LA, MM, MY, TH, VN	Indonesia, Cambodia, Lao People's Democratic Republic, Myanmar, Malaysia, Thailand, Viet Nam	YES	NO
2890	Bos_sauveli	CR	KH, LA	Cambodia, Lao People's Democratic Republic	YES	YES
136399	Brachytarsomys_villosa	VU	MG	Madagascar	YES	YES
2993	Brachyteles_arachnoides	CR	BR	Brazil	YES	NO
2994	Brachyteles_hypoxanthus	CR	BR	Brazil	YES	NO
61925	Bradypus_pygmaeus	CR	PA	Panama	YES	YES
3036	Bradypus_torquatus	VU	BR	Brazil	YES	YES
3129	Bubalus_arnee	EN	BT, IN, KH, MM, NP, TH	Bhutan, India, Cambodia, Myanmar, Nepal, Thailand	YES	NO
3127	Bubalus_mindorensis	CR	PH	Philippines	YES	NO
3160	Budorcas_taxicolor	VU	BT, CN, IN, MM	Bhutan, China, India, Myanmar	YES	YES
136264	Bullimus_gamay	VU	PH	Philippines	YES	NO
3326	Bunolagus_monticularis	CR	ZA	South Africa	YES	YES
3339	Burramys_parvus	CR	AU	Australia	YES	YES
13638	Cabreramops_aequatorianus	EN	EC	Ecuador	NO	YES
136743	Caenolestes_condorensis	VU	EC	Ecuador	YES	YES
40522	Caenolestes_convelatus	VU	CO, EC	Colombia, Ecuador	YES	YES
51222063	Caenolestes_sangay	VU	EC	Ecuador	YES	YES
3564	Callimico_goeldii	VU	BO, BR, CO, PE	Bolivia, Plurinational State of, Brazil, Colombia, Peru	NO	YES
6985	Callistomys_pictus	EN	BR	Brazil	YES	YES
3590	Callorhinus_ursinus	VU	CA, JP, KP, KR, MX, RU, US	Canada, Japan, Korea, Democratic People's Republic of, Korea, Republic of, Mexico, Russian Federation, United States of America	YES	YES
63543	Camelus_ferus	CR	CN, MN	China, Mongolia	YES	YES
3747	Canis_rufus	CR	0	0	YES	NO
3748	Canis_simensis	EN	ET	Ethiopia	YES	NO
3833	Caprolagus_hispidus	EN	BT, IN, NP	Bhutan, India, Nepal	YES	YES
18306	Caracal_aurata	VU	AO, CD, CF, CG, CI, CM, GA, GH, GN, GQ, LR, NG, SL, UG	Angola, Congo, The Democratic Republic of the, Central African Republic, Congo, Côte d'Ivoire, Cameroon, Gabon, Ghana, Guinea, Equatorial Guinea, Liberia, Nigeria, Sierra Leone, Uganda	YES	YES
40596	Carpitalpa_arendsi	VU	MZ, ZW	Mozambique, Zimbabwe	NO	YES
4015	Catagonus_wagneri	EN	AR, BO, PY	Argentina, Bolivia, Plurinational State of, Paraguay	YES	YES
4037	Catopuma_badia	EN	ID, MY	Indonesia, Malaysia	YES	NO
136520	Cavia_intermedia	CR	BR	Brazil	YES	NO
21488	Cephalopachus_bancanus	VU	BN, ID, MY	Brunei Darussalam, Indonesia, Malaysia	NO	YES
4137	Cephalophus_adersi	VU	KE, TZ	Kenya, Tanzania, United Republic of	YES	YES
4140	Cephalophus_jentinki	EN	CI, GN, LR, SL	Côte d'Ivoire, Guinea, Liberia, Sierra Leone	YES	NO
4151	Cephalophus_spadix	EN	TZ	Tanzania, United Republic of	YES	NO
4153	Cephalophus_zebra	VU	CI, GN, LR, SL	Côte d'Ivoire, Guinea, Liberia, Sierra Leone	YES	YES
4162	Cephalorhynchus_hectori	EN	NZ	New Zealand	YES	NO
4245	Cercopithecus_diana	EN	CI, GN, LR, SL	Côte d'Ivoire, Guinea, Liberia, Sierra Leone	YES	NO
4216	Cercopithecus_dryas	EN	CD	Congo, The Democratic Republic of the	YES	NO
4219	Cercopithecus_hamlyni	VU	CD, RW	Congo, The Democratic Republic of the, Rwanda	YES	YES
4366	Chaetomys_subspinosus	VU	BR	Brazil	YES	YES
4420	Chalinolobus_neocaledonicus	EN	NC	New Caledonia	NO	YES
4425	Chalinolobus_tuberculatus	VU	NZ	New Zealand	NO	YES
163023599	Cheirogaleus_medius	VU	MG	Madagascar	YES	NO
41576	Cheirogaleus_sibreei	CR	MG	Madagascar	YES	YES
88088852	Chilonatalus_micropus	VU	CO, DO, JM	Colombia, Dominican Republic, Jamaica	YES	YES
4651	Chinchilla_chinchilla	EN	CL	Chile	YES	YES
4652	Chinchilla_lanigera	EN	CL	Chile	YES	YES
4665	Chiroderma_improvisum	EN	GP, MS	Guadeloupe, Montserrat	YES	NO
4681	Chiropodomys_karlkoopmani	VU	ID	Indonesia	NO	YES
4768	Chlorotalpa_duthieae	VU	ZA	South Africa	NO	YES
10032	Choeropsis_liberiensis	EN	CI, GN, LR, SL	Côte d'Ivoire, Guinea, Liberia, Sierra Leone	YES	YES
4806	Chrotogale_owstoni	EN	LA, VN	Lao People's Democratic Republic, Viet Nam	YES	YES
4828	Chrysospalax_trevelyani	EN	ZA	South Africa	YES	YES
4829	Chrysospalax_villosus	VU	ZA	South Africa	YES	YES
5076	Coelops_robinsoni	VU	ID, MY	Indonesia, Malaysia	YES	YES
46205559	Coendou_speratus	EN	BR	Brazil	YES	NO
5112	Coleura_seychellensis	CR	SC	Seychelles	YES	YES
5142	Colobus_angolensis	VU	AO, BI, CD, KE, MW, MZ, RW, TZ, UG, ZM	Angola, Burundi, Congo, The Democratic Republic of the, Kenya, Malawi, Mozambique, Rwanda, Tanzania, United Republic of, Uganda, Zambia	YES	NO
136343	Congosorex_phillipsorum	CR	TZ	Tanzania, United Republic of	YES	YES
5224	Conilurus_penicillatus	VU	AU, PG	Australia, Papua New Guinea	YES	YES
5502	Crateromys_heaneyi	EN	PH	Philippines	NO	YES
5500	Crateromys_schadenbergi	EN	PH	Philippines	NO	YES
5514	Cremnomys_elvira	CR	IN	India	YES	YES
5529	Cricetus_cricetus	CR	AT, BE, BG, BY, CH, CZ, DE, FR, HU, KZ, MD, NL, PL, RO, RS, RU, SI, SK, UA	Austria, Belgium, Bulgaria, Belarus, Switzerland, Czechia, Germany, France, Hungary, Kazakhstan, Moldova, Republic of, Netherlands, Poland, Romania, Serbia, Russian Federation, Slovenia, Slovakia, Ukraine	YES	NO
5560	Crocidura_canariensis	EN	ES	Spain	NO	YES
5633	Crocidura_harenna	CR	ET	Ethiopia	YES	NO
136596	Crocidura_hikmiya	EN	LK	Sri Lanka	YES	YES
5608	Crocidura_miya	EN	LK	Sri Lanka	YES	YES
5610	Crocidura_nicobarica	CR	IN	India	YES	NO
136379	Crocidura_trichura	CR	CX	Christmas Island	YES	NO
5587	Crocidura_wimmeri	CR	CI	Côte d'Ivoire	YES	NO
5588	Crocidura_zimmermanni	EN	GR	Greece	YES	YES
4648	Crossogale_phaeura	EN	MY	Malaysia	YES	YES
5748	Cryptochloris_wintoni	CR	ZA	South Africa	YES	YES
5749	Cryptochloris_zyli	EN	ZA	South Africa	YES	YES
5760	Cryptoprocta_ferox	VU	MG	Madagascar	YES	YES
136389	Cryptotis_nelsoni	CR	MX	Mexico	YES	NO
5826	Ctenomys_sociabilis	CR	AR	Argentina	YES	NO
5953	Cuon_alpinus	EN	BD, BT, CN, ID, IN, KH, LA, MM, MY, NP, TH	Bangladesh, Bhutan, China, Indonesia, India, Cambodia, Lao People's Democratic Republic, Myanmar, Malaysia, Nepal, Thailand	YES	NO
6082	Cynogale_bennettii	EN	BN, ID, MY	Brunei Darussalam, Indonesia, Malaysia	YES	YES
6090	Cynomys_parvidens	EN	US	United States of America	YES	NO
6204	Cystophora_cristata	VU	CA, GL, IS, NO	Canada, Greenland, Iceland, Norway	YES	YES
6224	Dactylopsila_tatei	EN	PG	Papua New Guinea	NO	YES
6232	Dama_mesopotamica	EN	IR	Iran, Islamic Republic of	YES	NO
136754	Dasypterus_insularis	VU	CU	Cuba	NO	YES
6265	Dasyuroides_byrnei	VU	AU	Australia	YES	YES
6295	Dasyurus_hallucatus	EN	AU	Australia	YES	YES
6296	Dasyurus_viverrinus	EN	AU	Australia	YES	YES
6302	Daubentonia_madagascariensis	EN	MG	Madagascar	YES	YES
6313	Delanymys_brooksi	VU	BI, CD, RW, UG	Burundi, Congo, The Democratic Republic of the, Rwanda, Uganda	YES	YES
6427	Dendrolagus_dorianus	VU	PG	Papua New Guinea	YES	YES
6429	Dendrolagus_goodfellowi	EN	ID, PG	Indonesia, Papua New Guinea	YES	NO
6431	Dendrolagus_inustus	VU	ID, PG	Indonesia, Papua New Guinea	NO	YES
6433	Dendrolagus_matschiei	EN	PG	Papua New Guinea	YES	YES
136668	Dendrolagus_mayri	CR	ID	Indonesia	YES	YES
6437	Dendrolagus_mbaiso	EN	ID	Indonesia	YES	YES
136732	Dendrolagus_notatus	EN	PG	Papua New Guinea	YES	YES
136696	Dendrolagus_pulcherrimus	CR	ID, PG	Indonesia, Papua New Guinea	YES	YES
6435	Dendrolagus_scottae	CR	PG	Papua New Guinea	YES	YES
6436	Dendrolagus_spadix	VU	PG	Papua New Guinea	YES	NO
136812	Dendrolagus_stellarum	VU	ID, PG	Indonesia, Papua New Guinea	NO	YES
6434	Dendrolagus_ursinus	VU	ID	Indonesia	NO	YES
6439	Dendromus_kahuziensis	CR	CD	Congo, The Democratic Republic of the	YES	YES
18731	Desmalopex_leucopterus	VU	PH	Philippines	YES	NO
84457227	Desmalopex_microleucopterus	EN	PH	Philippines	YES	YES
6506	Desmana_moschata	EN	KZ, RU, UA	Kazakhstan, Russian Federation, Ukraine	YES	YES
45052	Desmomys_yaldeni	VU	ET	Ethiopia	NO	YES
6553	Dicerorhinus_sumatrensis	CR	ID	Indonesia	YES	YES
6557	Diceros_bicornis	CR	AO, KE, MZ, NA, TZ, ZA, ZW	Angola, Kenya, Mozambique, Namibia, Tanzania, United Republic of, South Africa, Zimbabwe	YES	YES
6607	Dinaromys_bogdanovi	VU	BA, HR, ME, MK, RS	Bosnia and Herzegovina, Croatia, Montenegro, North Macedonia, Serbia	NO	YES
6635	Diplogale_hosei	VU	BN, ID, MY	Brunei Darussalam, Indonesia, Malaysia	YES	YES
6675	Dipodomys_elator	VU	US	United States of America	YES	YES
6676	Dipodomys_gravipes	CR	MX	Mexico	YES	YES
6678	Dipodomys_ingens	EN	US	United States of America	YES	YES
6683	Dipodomys_nitratoides	VU	US	United States of America	YES	YES
6682	Dipodomys_stephensi	VU	US	United States of America	YES	NO
6793	Dorcatragus_megalotis	VU	DJ, SO	Djibouti, Somalia	YES	YES
6794	Dorcopsis_atrata	CR	PG	Papua New Guinea	YES	YES
6799	Dorcopsis_luctuosa	VU	ID, PG	Indonesia, Papua New Guinea	NO	YES
40767	Dryomys_niethammeri	VU	PK	Pakistan	NO	YES
6909	Dugong_dugon	VU	AE, AU, BH, BN, CC, CN, DJ, EG, ER, ID, IN, JO, JP, KE, KH, KM, LK, MG, MY, MZ, NC, PG, PH, PW, QA, SA, SB, SC, SD, SG, SO, TH, TL, TZ, VN, VU, YE, YT	United Arab Emirates, Australia, Bahrain, Brunei Darussalam, Cocos (Keeling) Islands, China, Djibouti, Egypt, Eritrea, Indonesia, India, Jordan, Japan, Kenya, Cambodia, Comoros, Sri Lanka, Madagascar, Malaysia, Mozambique, New Caledonia, Papua New Guinea, Philippines, Palau, Qatar, Saudi Arabia, Solomon Islands, Seychelles, Sudan, Singapore, Somalia, Thailand, Timor-Leste, Tanzania, United Republ…	YES	YES
136356	Dyacopterus_brooksi	VU	ID	Indonesia	NO	YES
84457541	Dyacopterus_rickarti	EN	PH	Philippines	YES	NO
136230	Echiothrix_centrosa	VU	ID	Indonesia	NO	YES
7014	Echiothrix_leucura	EN	ID	Indonesia	YES	YES
7017	Echymipera_davidi	EN	PG	Papua New Guinea	NO	YES
7083	Eidolon_dupreanum	VU	MG	Madagascar	YES	YES
7121	Elaphurus_davidianus	EW	NA	NA	YES	NO
7140	Elephas_maximus	EN	BD, BT, CN, ID, IN, KH, LA, LK, MM, MY, NP, TH, VN	Bangladesh, Bhutan, China, Indonesia, India, Cambodia, Lao People's Democratic Republic, Sri Lanka, Myanmar, Malaysia, Nepal, Thailand, Viet Nam	YES	YES
7624	Eliurus_penicillatus	EN	MG	Madagascar	YES	YES
136316	Eliurus_petteri	EN	MG	Madagascar	YES	YES
7669	Emballonura_semicaudata	EN	FJ, FM, MP, PW	Fiji, Micronesia, Federated States of , Northern Mariana Islands, Palau	YES	YES
41528	Emballonura_serii	VU	ID, PG	Indonesia, Papua New Guinea	YES	YES
7750	Enhydra_lutris	EN	CA, JP, MX, RU, US	Canada, Japan, Mexico, Russian Federation, United States of America	YES	YES
136768	Eonycteris_robusta	VU	PH	Philippines	YES	NO
7929	Eptesicus_guadeloupensis	EN	GP	Guadeloupe	NO	YES
136823	Eptesicus_japonensis	VU	JP	Japan	NO	YES
7949	Equus_africanus	CR	ER, ET	Eritrea, Ethiopia	YES	YES
41763	Equus_ferus	EN	CN	China	YES	YES
7950	Equus_grevyi	EN	ET, KE	Ethiopia, Kenya	YES	YES
7960	Equus_zebra	VU	AO, NA, ZA	Angola, Namibia, South Africa	YES	YES
8032	Eropeplus_canus	VU	ID	Indonesia	NO	YES
41712	Eubalaena_glacialis	CR	BM, CA, GL, IS, NO, PM, PT, US	Bermuda, Canada, Greenland, Iceland, Norway, Saint Pierre and Miquelon, Portugal, United States of America	YES	YES
41711	Eubalaena_japonica	EN	CA, JP, KR, MX, RU, TW, US	Canada, Japan, Korea, Republic of, Mexico, Russian Federation, Taiwan, Province of China, United States of America	YES	YES
80263386	Eudiscoderma_thongareeae	CR	TH	Thailand	YES	YES
8205	Eulemur_cinereiceps	CR	MG	Madagascar	YES	NO
8206	Eulemur_collaris	EN	MG	Madagascar	YES	NO
8199	Eulemur_coronatus	EN	MG	Madagascar	YES	YES
8211	Eulemur_flavifrons	CR	MG	Madagascar	YES	NO
8212	Eulemur_macaco	EN	MG	Madagascar	YES	NO
8202	Eulemur_mongoz	CR	MG	Madagascar	YES	NO
8203	Eulemur_rubriventer	VU	MG	Madagascar	YES	NO
8269	Eupetaurus_cinereus	EN	PK	Pakistan	YES	YES
68336601	Eupleres_goudotii	VU	MG	Madagascar	YES	YES
39547	Eupleres_major	EN	MG	Madagascar	YES	YES
15602	Euryoryzomys_lamia	VU	BR	Brazil	NO	YES
8553	Feroculus_feroculus	EN	IN, LK	India, Sri Lanka	YES	YES
8668	Fossa_fossana	VU	MG	Madagascar	YES	YES
8700	Funambulus_layardi	VU	LK	Sri Lanka	NO	YES
88813572	Funambulus_sublineatus	VU	IN	India	NO	YES
8826	Galemys_pyrenaicus	VU	AD, ES, FR, PT	Andorra, Spain, France, Portugal	YES	YES
8833	Galidictis_fasciata	VU	MG	Madagascar	YES	NO
8834	Galidictis_grandidieri	EN	MG	Madagascar	YES	NO
8975	Gazella_spekei	EN	SO	Somalia	YES	NO
9001	Geocapromys_brownii	EN	JM	Jamaica	YES	YES
9002	Geocapromys_ingrahami	VU	BS	Bahamas	YES	YES
9056	Geomys_tropicalis	EN	MX	Mexico	YES	NO
9194	Giraffa_camelopardalis	VU	AO, BW, CD, CF, CM, ET, KE, MZ, NA, NE, SO, SS, TD, TZ, UG, ZA, ZM, ZW	Angola, Botswana, Congo, The Democratic Republic of the, Central African Republic, Cameroon, Ethiopia, Kenya, Mozambique, Namibia, Niger, Somalia, South Sudan, Chad, Tanzania, United Republic of, Uganda, South Africa, Zambia, Zimbabwe	NO	YES
39994	Gorilla_beringei	CR	CD, RW, UG	Congo, The Democratic Republic of the, Rwanda, Uganda	YES	YES
9404	Gorilla_gorilla	CR	AO, CF, CG, CM, GA, GQ, NG	Angola, Central African Republic, Congo, Cameroon, Gabon, Equatorial Guinea, Nigeria	YES	YES
9564	Gymnobelideus_leadbeateri	CR	AU	Australia	YES	YES
9608	Habromys_chinanteco	CR	MX	Mexico	YES	YES
136582	Habromys_ixtlani	CR	MX	Mexico	YES	NO
9609	Habromys_lepturus	CR	MX	Mexico	YES	NO
9611	Habromys_simulatus	CR	MX	Mexico	YES	YES
9618	Hadromys_humei	EN	IN	India	NO	YES
9631	Haeromys_minahassae	VU	ID	Indonesia	NO	YES
9632	Haeromys_pusillus	VU	ID, MY	Indonesia, Malaysia	NO	YES
9676	Hapalemur_alaotrensis	CR	MG	Madagascar	YES	NO
9672	Hapalemur_aureus	CR	MG	Madagascar	YES	YES
9673	Hapalemur_griseus	VU	MG	Madagascar	YES	NO
136776	Harpyionycteris_celebensis	VU	ID	Indonesia	YES	YES
9760	Helarctos_malayanus	VU	BD, BN, ID, IN, KH, LA, MM, MY, TH, VN	Bangladesh, Brunei Darussalam, Indonesia, India, Cambodia, Lao People's Democratic Republic, Myanmar, Malaysia, Thailand, Viet Nam	YES	YES
9979	Hesperoptenus_tomesi	VU	MY, TH	Malaysia, Thailand	YES	YES
42591	Heterogeomys_lanius	CR	MX	Mexico	YES	NO
10009	Heteromys_nelsoni	EN	GT, MX	Guatemala, Mexico	YES	YES
12077	Heteromys_spectabilis	EN	MX	Mexico	YES	YES
10053	Hippocamelus_antisensis	VU	AR, BO, CL, PE	Argentina, Bolivia, Plurinational State of, Chile, Peru	YES	NO
10054	Hippocamelus_bisulcus	EN	AR, CL	Argentina, Chile	YES	NO
10103	Hippopotamus_amphibius	VU	AO, BF, BI, BJ, BW, CD, CF, CG, CI, CM, ET, GA, GH, GM, GN, GQ, GW, KE, ML, MW, MZ, NA, NE, NG, RW, SD, SL, SN, SO, SS, SZ, TD, TG, TZ, UG, ZA, ZM, ZW	Angola, Burkina Faso, Burundi, Benin, Botswana, Congo, The Democratic Republic of the, Central African Republic, Congo, Côte d'Ivoire, Cameroon, Ethiopia, Gabon, Ghana, Gambia, Guinea, Equatorial Guinea, Guinea-Bissau, Kenya, Mali, Malawi, Mozambique, Namibia, Niger, Nigeria, Rwanda, Sudan, Sierra Leone, Senegal, Somalia, South Sudan, Eswatini, Chad, Togo, Tanzania, United Republic of, Uganda, So…	YES	YES
80224880	Hipposideros_alongensis	VU	VN	Viet Nam	NO	YES
10123	Hipposideros_coxi	EN	MY	Malaysia	YES	YES
10137	Hipposideros_halophyllus	VU	MY, TH	Malaysia, Thailand	NO	YES
10141	Hipposideros_lamottei	CR	GN	Guinea	YES	NO
10149	Hipposideros_marisae	VU	CI, GN, LR, SL	Côte d'Ivoire, Guinea, Liberia, Sierra Leone	NO	YES
180990825	Hipposideros_pomona	EN	IN	India	YES	NO
10108	Hipposideros_ridleyi	VU	BN, MY, SG	Brunei Darussalam, Malaysia, Singapore	NO	YES
80224148	Hipposideros_turpis	EN	JP	Japan	YES	NO
39876	Hoolock_hoolock	EN	BD, IN, MM	Bangladesh, India, Myanmar	YES	NO
118355453	Hoolock_leuconedys	VU	MM	Myanmar	YES	NO
118355648	Hoolock_tianxing	EN	CN, MM	China, Myanmar	YES	NO
116989865	Hybomys_badius	EN	CM	Cameroon	NO	YES
10278	Hybomys_basilii	EN	GQ	Equatorial Guinea	NO	YES
10280	Hybomys_lunaris	VU	CD, UG	Congo, The Democratic Republic of the, Uganda	NO	YES
10329	Hydropotes_inermis	VU	CN, KP, KR	China, Korea, Democratic People's Republic of, Korea, Republic of	YES	YES
29404	Hylaeamys_laticeps	VU	BR	Brazil	NO	YES
39889	Hylobates_abbotti	EN	ID, MY	Indonesia, Malaysia	YES	NO
10543	Hylobates_agilis	EN	ID, MY, TH	Indonesia, Malaysia, Thailand	YES	NO
39879	Hylobates_albibarbis	EN	ID	Indonesia	YES	NO
39890	Hylobates_funereus	EN	BN, ID, MY	Brunei Darussalam, Indonesia, Malaysia	YES	NO
10547	Hylobates_klossii	EN	ID	Indonesia	YES	NO
10548	Hylobates_lar	EN	ID, LA, MM, MY, TH	Indonesia, Lao People's Democratic Republic, Myanmar, Malaysia, Thailand	YES	NO
10550	Hylobates_moloch	EN	ID	Indonesia	YES	NO
39888	Hylobates_muelleri	EN	ID	Indonesia	YES	NO
10552	Hylobates_pileatus	EN	KH, LA, TH	Cambodia, Lao People's Democratic Republic, Thailand	YES	NO
10589	Hylomys_parvus	VU	ID	Indonesia	YES	YES
10591	Hylomyscus_baeri	EN	CI, GH, GN, SL	Côte d'Ivoire, Ghana, Guinea, Sierra Leone	YES	YES
45054	Hylomyscus_grandis	EN	CM	Cameroon	YES	YES
10636	Hyosciurus_ileile	VU	ID	Indonesia	NO	YES
10714	Hypogeomys_antimena	EN	MG	Madagascar	YES	YES
10753	Hystrix_pumila	VU	PH	Philippines	NO	YES
10826	Indri_indri	CR	MG	Madagascar	YES	YES
10831	Inia_geoffrensis	EN	BO, BR, CO, EC, PE, VE	Bolivia, Plurinational State of, Brazil, Colombia, Ecuador, Peru, Venezuela, Bolivarian Republic of	YES	YES
10846	Iomys_sipora	EN	ID	Indonesia	YES	YES
10863	Isoodon_auratus	VU	AU	Australia	YES	YES
10954	Kadarsanomys_sodyi	EN	ID	Indonesia	YES	YES
10966	Kerivoula_africana	EN	AO, BF, BW, CD, CF, CM, ER, ET, KE, ML, MW, MZ, NA, NG, RW, SO, SS, TD, TZ, UG, ZA, ZM, ZW	Angola, Burkina Faso, Botswana, Congo, The Democratic Republic of the, Central African Republic, Cameroon, Eritrea, Ethiopia, Kenya, Mali, Malawi, Mozambique, Namibia, Nigeria, Rwanda, Somalia, South Sudan, Chad, Tanzania, United Republic of, Uganda, South Africa, Zambia, Zimbabwe	NO	YES
10973	Kerivoula_flora	VU	ID, MY	Indonesia, Malaysia	NO	YES
11034	Kobus_megaceros	EN	ET, SS	Ethiopia, South Sudan	YES	YES
11050	Komodomys_rintjanus	VU	ID	Indonesia	NO	YES
11162	Lagorchestes_hirsutus	VU	AU	Australia	YES	YES
11171	Lagostrophus_fasciatus	VU	AU	Australia	YES	YES
39924	Lagothrix_flavicauda	CR	PE	Peru	YES	NO
11202	Lamottemys_okuensis	EN	CM	Cameroon	YES	YES
11343	Lasiorhinus_krefftii	CR	AU	Australia	YES	YES
136306	Lasiurus_degelidus	VU	JM	Jamaica	NO	YES
136627	Lasiurus_minor	VU	BS, DO, HT, PR	Bahamas, Dominican Republic, Haiti, Puerto Rico	NO	YES
11374	Latidens_salimalii	EN	IN	India	YES	YES
11496	Lemur_catta	EN	MG	Madagascar	YES	YES
11503	Leontopithecus_caissara	CR	BR	Brazil	YES	NO
40643	Leontopithecus_chrysomelas	EN	BR	Brazil	YES	NO
11505	Leontopithecus_chrysopygus	EN	BR	Brazil	YES	NO
11506	Leontopithecus_rosalia	EN	BR	Brazil	YES	NO
136376	Lepilemur_aeeclis	EN	MG	Madagascar	YES	NO
136843	Lepilemur_ahmansonorum	CR	MG	Madagascar	YES	NO
136731	Lepilemur_ankaranensis	EN	MG	Madagascar	YES	NO
136662	Lepilemur_betsileo	EN	MG	Madagascar	YES	NO
11616	Lepilemur_dorsalis	EN	MG	Madagascar	YES	NO
11617	Lepilemur_edwardsi	EN	MG	Madagascar	YES	NO
136263	Lepilemur_fleuretae	EN	MG	Madagascar	YES	NO
136771	Lepilemur_grewcockorum	CR	MG	Madagascar	YES	NO
16971489	Lepilemur_hollandorum	CR	MG	Madagascar	YES	NO
136761	Lepilemur_hubbardorum	EN	MG	Madagascar	YES	NO
136491	Lepilemur_jamesorum	CR	MG	Madagascar	YES	YES
11618	Lepilemur_leucopus	EN	MG	Madagascar	YES	YES
11619	Lepilemur_microdon	EN	MG	Madagascar	YES	YES
136609	Lepilemur_milanoii	EN	MG	Madagascar	YES	NO
136622	Lepilemur_mittermeieri	CR	MG	Madagascar	YES	NO
11620	Lepilemur_mustelinus	VU	MG	Madagascar	YES	NO
136796	Lepilemur_otto	EN	MG	Madagascar	YES	NO
136677	Lepilemur_petteri	EN	MG	Madagascar	YES	NO
136254	Lepilemur_randrianasoloi	EN	MG	Madagascar	YES	NO
11621	Lepilemur_ruficaudatus	CR	MG	Madagascar	YES	NO
136645	Lepilemur_sahamalazensis	CR	MG	Madagascar	YES	NO
16971518	Lepilemur_scottorum	EN	MG	Madagascar	YES	NO
11622	Lepilemur_septentrionalis	CR	MG	Madagascar	YES	NO
136709	Lepilemur_tymerlachsoni	CR	MG	Madagascar	YES	NO
136311	Lepilemur_wrightae	EN	MG	Madagascar	YES	NO
11699	Leptonycteris_curasoae	VU	AW, BQ, CO, CW, VE	Aruba, Bonaire, Sint Eustatius and Saba, Colombia, Curaçao, Venezuela, Bolivarian Republic of	NO	YES
11697	Leptonycteris_nivalis	EN	MX, US	Mexico, United States of America	YES	YES
11790	Lepus_flavigularis	EN	MX	Mexico	YES	NO
11793	Lepus_hainanus	EN	CN	China	YES	NO
11933	Liberiictis_kuhni	VU	CI, LR	Côte d'Ivoire, Liberia	YES	YES
12119	Lipotes_vexillifer	CR	CN	China	YES	YES
12263	Lonchophylla_bokermanni	EN	BR	Brazil	NO	YES
12264	Lonchophylla_dekeyseri	EN	BO, BR	Bolivia, Plurinational State of, Brazil	NO	YES
12271	Lonchorhina_fernandezi	EN	VE	Venezuela, Bolivarian Republic of	NO	YES
12272	Lonchorhina_marinkellei	VU	CO	Colombia	NO	YES
12273	Lonchorhina_orinocensis	VU	CO, VE	Colombia, Venezuela, Bolivarian Republic of	YES	YES
12303	Lontra_felina	EN	AR, CL, PE	Argentina, Chile, Peru	YES	NO
12305	Lontra_provocax	EN	AR, CL	Argentina, Chile	YES	NO
12310	Lophocebus_aterrimus	VU	CD	Congo, The Democratic Republic of the	YES	NO
12375	Loris_tardigradus	EN	LK	Sri Lanka	YES	YES
12392	Loxodonta_africana	VU	NA	Angola; Botswana; Cameroon; Central African Republic; Chad; Congo, The Democratic Republic of the; Eritrea; Ethiopia; Kenya; Malawi; Mali; Mozambique; Namibia; Nigeria; Rwanda; Somalia; South Africa; South Sudan; Tanzania, United Republic of; Uganda; Zambia; Zimbabwe	YES	YES
12421	Lutra_sumatrana	EN	ID, KH, MY, TH, VN	Indonesia, Cambodia, Malaysia, Thailand, Viet Nam	YES	NO
12436	Lycaon_pictus	EN	AO, BF, BJ, BW, CF, ET, KE, MW, MZ, NA, NE, SD, SN, SS, TD, TZ, ZA, ZM, ZW	Angola, Burkina Faso, Benin, Botswana, Central African Republic, Ethiopia, Kenya, Malawi, Mozambique, Namibia, Niger, Sudan, Senegal, South Sudan, Chad, Tanzania, United Republic of, South Africa, Zambia, Zimbabwe	YES	YES
12520	Lynx_pardinus	EN	ES	Spain	YES	NO
12548	Macaca_arctoides	VU	CN, IN, KH, LA, MM, MY, TH, VN	China, India, Cambodia, Lao People's Democratic Republic, Myanmar, Malaysia, Thailand, Viet Nam	YES	NO
12551	Macaca_fascicularis	VU	BD, BN, ID, IN, KH, LA, MM, MY, PH, SG, TH, TL, VN	Bangladesh, Brunei Darussalam, Indonesia, India, Cambodia, Lao People's Democratic Republic, Myanmar, Malaysia, Philippines, Singapore, Thailand, Timor-Leste, Viet Nam	YES	NO
12570	Macaca_hecki	VU	ID	Indonesia	YES	NO
39792	Macaca_leonina	VU	BD, CN, IN, KH, LA, MM, TH, VN	Bangladesh, China, India, Cambodia, Lao People's Democratic Republic, Myanmar, Thailand, Viet Nam	YES	NO
12553	Macaca_maura	EN	ID	Indonesia	YES	NO
136569	Macaca_munzala	EN	IN	India	YES	NO
12555	Macaca_nemestrina	VU	BN, ID, MY, TH	Brunei Darussalam, Indonesia, Malaysia, Thailand	YES	NO
12556	Macaca_nigra	CR	ID	Indonesia	YES	NO
12568	Macaca_nigrescens	VU	ID	Indonesia	YES	NO
12557	Macaca_ochreata	VU	ID	Indonesia	YES	NO
39794	Macaca_pagensis	CR	ID	Indonesia	YES	NO
12558	Macaca_radiata	VU	IN	India	YES	NO
39795	Macaca_siberu	EN	ID	Indonesia	YES	NO
12559	Macaca_silenus	EN	IN	India	YES	NO
12561	Macaca_sylvanus	EN	DZ, MA	Algeria, Morocco	YES	YES
12563	Macaca_tonkeana	VU	ID	Indonesia	YES	NO
12590	Macroderma_gigas	VU	AU	Australia	YES	YES
12592	Macrogalidia_musschenbroekii	VU	ID	Indonesia	YES	YES
12646	Macrotarsomys_ingens	EN	MG	Madagascar	YES	YES
12650	Macrotis_lagotis	VU	AU	Australia	YES	YES
12722	Mallomys_gunung	EN	ID	Indonesia	NO	YES
12753	Mandrillus_leucophaeus	EN	CM, GQ, NG	Cameroon, Equatorial Guinea, Nigeria	YES	NO
12754	Mandrillus_sphinx	VU	CG, CM, GA, GQ	Congo, Cameroon, Gabon, Equatorial Guinea	YES	NO
12761	Manis_crassicaudata	EN	BD, IN, LK, NP, PK	Bangladesh, India, Sri Lanka, Nepal, Pakistan	YES	YES
136497	Manis_culionensis	CR	PH	Philippines	YES	YES
12763	Manis_javanica	CR	BN, ID, KH, LA, MM, MY, SG, TH, VN	Brunei Darussalam, Indonesia, Cambodia, Lao People's Democratic Republic, Myanmar, Malaysia, Singapore, Thailand, Viet Nam	YES	YES
12764	Manis_pentadactyla	CR	BD, BT, CN, HK, IN, LA, MM, NP, TH, TW, VN	Bangladesh, Bhutan, China, Hong Kong, India, Lao People's Democratic Republic, Myanmar, Nepal, Thailand, Taiwan, Province of China, Viet Nam	YES	YES
136244	Marmosa_phaea	VU	CO, EC, PE	Colombia, Ecuador, Peru	NO	YES
12815	Marmosa_xerophila	VU	CO, VE	Colombia, Venezuela, Bolivarian Republic of	YES	YES
12820	Marmosops_handleyi	CR	CO	Colombia	YES	YES
136364	Marmosops_juninensis	VU	PE	Peru	NO	YES
51221900	Marmosops_pakaraimae	VU	GY, VE	Guyana, Venezuela, Bolivarian Republic of	NO	YES
12827	Marmota_menzbieri	VU	KG, KZ, UZ	Kyrgyzstan, Kazakhstan, Uzbekistan	YES	NO
12832	Marmota_sibirica	EN	CN, MN, RU	China, Mongolia, Russian Federation	YES	NO
12898	Maxomys_inflatus	VU	ID	Indonesia	NO	YES
12902	Maxomys_pagensis	VU	ID	Indonesia	NO	YES
12904	Maxomys_rajah	VU	BN, ID, MY, TH	Brunei Darussalam, Indonesia, Malaysia, Thailand	NO	YES
12906	Maxomys_wattsi	EN	ID	Indonesia	NO	YES
12907	Maxomys_whiteheadi	VU	BN, ID, MY, TH	Brunei Darussalam, Indonesia, Malaysia, Thailand	YES	YES
29622	Mazama_pandora	VU	BZ, GT, MX	Belize, Guatemala, Mexico	YES	NO
12937	Megadendromus_nikolausi	VU	ET	Ethiopia	YES	YES
12940	Megadontomys_cryophilus	EN	MX	Mexico	YES	YES
12941	Megadontomys_nelsoni	EN	MX	Mexico	YES	YES
12942	Megadontomys_thomasi	EN	MX	Mexico	YES	YES
12945	Megaerops_kusnotoi	VU	ID	Indonesia	YES	YES
12948	Megaerops_wetmorei	VU	ID, MY, PH	Indonesia, Malaysia, Philippines	YES	YES
13143	Melursus_ursinus	VU	IN, LK, NP	India, Sri Lanka, Nepal	YES	YES
13162	Meriones_dahli	EN	TR	Türkiye	NO	YES
13168	Meriones_sacramenti	VU	EG, IL, PS	Egypt, Israel, Palestine, State of	NO	YES
13211	Mesembriomys_gouldii	VU	AU	Australia	NO	YES
13215	Mesocapromys_angelcabrerai	CR	CU	Cuba	YES	NO
13216	Mesocapromys_auritus	EN	CU	Cuba	YES	NO
14256	Mesocapromys_melanurus	VU	CU	Cuba	YES	NO
13217	Mesocapromys_nanus	CR	CU	Cuba	YES	NO
13218	Mesocapromys_sanfelipensis	CR	CU	Cuba	YES	NO
13219	Mesocricetus_auratus	VU	SY, TR	Syrian Arab Republic, Turkey	YES	YES
41759	Mesoplodon_perrini	EN	US	United States of America	YES	NO
136468	Microakodontomys_transitorius	EN	BR	Brazil	YES	YES
41573	Microcebus_berthae	CR	MG	Madagascar	YES	NO
136537	Microcebus_bongolavensis	EN	MG	Madagascar	YES	NO
16971461	Microcebus_gerpi	CR	MG	Madagascar	YES	NO
16971425	Microcebus_macarthurii	EN	MG	Madagascar	YES	NO
163313848	Microcebus_manitatra	CR	MG	Madagascar	YES	NO
46251646	Microcebus_marohita	CR	MG	Madagascar	YES	NO
136272	Microcebus_mittermeieri	EN	MG	Madagascar	YES	NO
41572	Microcebus_sambiranensis	EN	MG	Madagascar	YES	NO
163024481	Microcebus_tanosi	EN	MG	Madagascar	YES	NO
41571	Microcebus_tavaratra	VU	MG	Madagascar	YES	NO
13356	Microgale_dryas	VU	MG	Madagascar	NO	YES
62015	Microgale_jenkinsae	EN	MG	Madagascar	YES	YES
136628	Microgale_jobihely	EN	MG	Madagascar	YES	YES
11979	Microgale_mergulus	VU	MG	Madagascar	YES	YES
29462	Microgale_monticola	VU	MG	Madagascar	NO	YES
62017	Microgale_nasoloi	VU	MG	Madagascar	NO	YES
136538	Microperoryctes_aplini	VU	ID	Indonesia	NO	YES
13389	Microperoryctes_murina	VU	ID	Indonesia	NO	YES
13393	Micropotamogale_lamottei	VU	CI, GN, LR	Côte d'Ivoire, Guinea, Liberia	YES	YES
13449	Microtus_oaxacensis	EN	MX	Mexico	YES	YES
42635	Microtus_umbrosus	EN	MX	Mexico	YES	YES
13524	Millardia_kondana	EN	IN	India	NO	YES
15597	Mindomys_hammondi	EN	EC	Ecuador	NO	YES
13572	Miopithecus_talapoin	VU	AO, CD	Angola, Congo, The Democratic Republic of the	YES	YES
18655	Mirimiri_acrodonta	CR	FJ	Fiji	YES	YES
13584	Mirza_coquereli	EN	MG	Madagascar	YES	YES
136684	Mirza_zaza	VU	MG	Madagascar	YES	YES
13604	Mogera_etigo	EN	JP	Japan	NO	YES
14563	Mogera_uchidai	VU	JP	Japan	NO	YES
13653	Monachus_monachus	EN	CY, EH, GR, HR, MR, PT, TR	Cyprus, Western Sahara, Greece, Croatia, Mauritania, Portugal, Turkey	YES	YES
136392	Monodelphis_reigi	VU	VE	Venezuela, Bolivarian Republic of	YES	YES
13703	Monodelphis_unistriata	CR	AR, BR	Argentina, Brazil	YES	YES
71733227	Mormopterus_acetabulosus	EN	MU	Mauritius	NO	YES
13884	Mormopterus_minutus	VU	CU	Cuba	NO	YES
13887	Mormopterus_phrudus	VU	PE	Peru	NO	YES
136643	Moschus_anhuiensis	EN	CN	China	YES	NO
13894	Moschus_berezovskii	EN	CN, VN	China, Viet Nam	YES	NO
13895	Moschus_chrysogaster	EN	BT, CN, IN, NP	Bhutan, China, India, Nepal	YES	NO
136750	Moschus_cupreus	EN	AF, IN, PK	Afghanistan, India, Pakistan	YES	NO
13896	Moschus_fuscus	EN	BT, CN, IN, MM, NP	Bhutan, China, India, Myanmar, Nepal	YES	NO
13901	Moschus_leucogaster	EN	BT, CN, IN, NP	Bhutan, China, India, Nepal	YES	NO
13897	Moschus_moschiferus	VU	CN, KP, KR, KZ, MN, RU	China, Korea, Democratic People's Republic of, Korea, Republic of, Kazakhstan, Mongolia, Russian Federation	YES	YES
44703	Muntiacus_vuquangensis	CR	KH, LA, VN	Cambodia, Lao People's Democratic Republic, Viet Nam	YES	NO
13936	Murina_aenea	VU	BN, ID, MY, TH	Brunei Darussalam, Indonesia, Malaysia, Thailand	YES	YES
84487939	Murina_balaensis	CR	TH	Thailand	YES	YES
84562293	Murina_harpioloides	EN	VN	Viet Nam	YES	NO
13945	Murina_rozendaali	VU	BN, ID, MY	Brunei Darussalam, Indonesia, Malaysia	YES	YES
29485	Murina_ryukyuana	EN	JP	Japan	YES	YES
13948	Murina_tenebrosa	CR	JP	Japan	YES	YES
13960	Mus_famulus	EN	IN	India	YES	YES
13961	Mus_fernandoni	EN	LK	Sri Lanka	NO	YES
13969	Mus_mayori	VU	LK	Sri Lanka	NO	YES
14003	Musonycteris_harrisoni	VU	MX	Mexico	YES	YES
14018	Mustela_lutreola	CR	ES, FR, RO, RU, UA	Spain, France, Romania, Russian Federation, Ukraine	YES	NO
14087	Myomimus_roachi	VU	BG, GR, TR	Bulgaria, Greece, Türkiye	NO	YES
14097	Myonycteris_brachycephala	EN	ST	Sao Tome and Principe	YES	NO
14111	Myosorex_blarina	EN	CD, UG	Congo, The Democratic Republic of the, Uganda	NO	YES
45954374	Myosorex_bururiensis	VU	BI	Burundi	NO	YES
14106	Myosorex_eisentrauti	CR	GQ	Equatorial Guinea	YES	YES
14107	Myosorex_geata	EN	TZ	Tanzania, United Republic of	YES	YES
45954382	Myosorex_gnoskei	EN	MW	Malawi	NO	YES
45954378	Myosorex_jejei	VU	CD	Congo, The Democratic Republic of the	YES	YES
45047	Myosorex_kihaulei	EN	TZ	Tanzania, United Republic of	YES	YES
14108	Myosorex_longicaudatus	EN	ZA	South Africa	NO	YES
14112	Myosorex_okuensis	VU	CM	Cameroon	NO	YES
14113	Myosorex_rumpii	EN	CM	Cameroon	NO	YES
14143	Myotis_atacamensis	EN	CL, PE	Chile, Peru	YES	NO
14126	Myotis_capaccinii	VU	AD, AL, BA, BG, CY, DZ, ES, FR, GR, HR, IL, IQ, IR, IT, JO, LB, MA, ME, MK, RO, RS, SI, SY, TR, VA	Andorra, Albania, Bosnia and Herzegovina, Bulgaria, Cyprus, Algeria, Spain, France, Greece, Croatia, Israel, Iraq, Iran, Islamic Republic of, Italy, Jordan, Lebanon, Morocco, Montenegro, North Macedonia, Romania, Serbia, Slovenia, Syrian Arab Republic, Turkey, Holy See (Vatican City State)	YES	YES
14176	Myotis_lucifugus	EN	CA, US	Canada, United States of America	YES	NO
14192	Myotis_pruinosus	EN	JP	Japan	YES	YES
14199	Myotis_scotti	VU	ET	Ethiopia	YES	YES
14202	Myotis_sicarius	VU	IN, NP	India, Nepal	NO	YES
14209	Myotis_vivesi	VU	MX	Mexico	YES	NO
29484	Myotis_yanbarensis	CR	JP	Japan	YES	YES
14222	Myrmecobius_fasciatus	EN	AU	Australia	YES	YES
14224	Myrmecophaga_tridactyla	VU	AR, BO, BR, CO, CR, EC, GF, GY, HN, NI, PA, PE, PY, SR, VE	Argentina, Bolivia, Plurinational State of, Brazil, Colombia, Costa Rica, Ecuador, French Guiana, Guyana, Honduras, Nicaragua, Panama, Peru, Paraguay, Suriname, Venezuela, Bolivarian Republic of	YES	YES
14260	Mystacina_robusta	CR	NZ	New Zealand	YES	YES
14261	Mystacina_tuberculata	VU	NZ	New Zealand	YES	YES
14262	Mystromys_albicaudatus	VU	LS, ZA	Lesotho, South Africa	YES	YES
8968	Nanger_dama	CR	ML, NE, TD	Mali, Niger, Chad	YES	NO
14352	Nasalis_larvatus	EN	BN, ID, MY	Brunei Darussalam, Indonesia, Malaysia	YES	NO
72261777	Nasuella_meridensis	EN	VE	Venezuela, Bolivarian Republic of	YES	YES
136824	Natalus_jamaicensis	CR	JM	Jamaica	YES	YES
136777	Natalus_primus	VU	CU	Cuba	NO	YES
1087	Neamblysomus_gunningi	EN	ZA	South Africa	YES	YES
1089	Neamblysomus_julianae	EN	ZA	South Africa	YES	YES
14486	Nelsonia_goldmani	EN	MX	Mexico	NO	YES
14294	Nemorhaedus_baileyi	VU	CN, IN, MM	China, India, Myanmar	YES	NO
136603	Neofelis_diardi	VU	BN, ID, MY	Brunei Darussalam, Indonesia, Malaysia	YES	NO
14519	Neofelis_nebulosa	VU	BD, BT, CN, IN, KH, LA, MM, MY, NP, TH, VN	Bangladesh, Bhutan, China, India, Cambodia, Lao People's Democratic Republic, Myanmar, Malaysia, Nepal, Thailand, Viet Nam	YES	NO
10588	Neohylomys_hainanensis	EN	CN	China	YES	YES
741	Neomicroxus_latebricola	EN	EC	Ecuador	YES	YES
13654	Neomonachus_schauinslandi	EN	US	United States of America	YES	YES
14549	Neophoca_cinerea	EN	AU	Australia	YES	NO
41754	Neophocaena_asiaeorientalis	EN	CN, JP, KR, TW	China, Japan, Korea, Republic of, Taiwan, Province of China	YES	NO
198920	Neophocaena_phocaenoides	VU	AE, BD, BH, BN, CN, HK, ID, IN, IQ, IR, KH, KW, LK, MM, MY, PK, QA, SA, SG, TH, TW, VN	United Arab Emirates, Bangladesh, Bahrain, Brunei Darussalam, China, Hong Kong, Indonesia, India, Iraq, Iran, Islamic Republic of, Cambodia, Kuwait, Sri Lanka, Myanmar, Malaysia, Pakistan, Qatar, Saudi Arabia, Singapore, Thailand, Taiwan, Province of China, Viet Nam	YES	NO
14560	Neopteryx_frosti	EN	ID	Indonesia	YES	YES
67359375	Neoromicia_roseveari	EN	GN, LR	Guinea, Liberia	YES	YES
21356	Neotamias_bulleri	VU	MX	Mexico	YES	NO
14592	Neotoma_nelsoni	CR	MX	Mexico	YES	NO
41209	Nesolagus_timminsi	EN	LA, VN	Lao People's Democratic Republic, Viet Nam	YES	YES
136330	Nesomys_lambertoni	EN	MG	Madagascar	YES	YES
20757	Nesoromys_ceramicus	EN	ID	Indonesia	NO	YES
14707	Nesoryzomys_fernandinae	VU	EC	Ecuador	YES	NO
40765	Nesoryzomys_narboroughi	VU	EC	Ecuador	YES	YES
14709	Nesoryzomys_swarthi	VU	EC	Ecuador	YES	NO
9917	Nilgiritragus_hylocrius	EN	IN	India	YES	NO
40766	Nilopegamys_plumbeus	CR	ET	Ethiopia	YES	YES
14821	Niviventer_hinpoon	EN	TH	Thailand	YES	YES
120659170	Nomascus_annamensis	EN	KH, LA, VN	Cambodia, Lao People's Democratic Republic, Viet Nam	YES	NO
39775	Nomascus_concolor	CR	CN, LA, VN	China, Lao People's Democratic Republic, Viet Nam	YES	NO
128073282	Nomascus_gabriellae	EN	KH, LA, VN	Cambodia, Lao People's Democratic Republic, Viet Nam	YES	NO
41643	Nomascus_hainanus	CR	CN	China	YES	NO
39895	Nomascus_leucogenys	CR	LA, VN	Lao People's Democratic Republic, Viet Nam	YES	NO
41642	Nomascus_nasutus	CR	CN, VN	China, Viet Nam	YES	NO
39896	Nomascus_siki	CR	LA, VN	Lao People's Democratic Republic, Viet Nam	YES	NO
136688	Notiosorex_villai	VU	MX	Mexico	NO	YES
14876	Notopteris_macdonaldi	VU	FJ, VU	Fiji, Vanuatu	NO	YES
136519	Notopteris_neocaledonica	EN	NC	New Caledonia	YES	YES
14932	Nycteris_javanica	VU	ID	Indonesia	NO	YES
39761	Nycticebus_javanicus	CR	ID	Indonesia	YES	YES
163013860	Nycticebus_menagensis	VU	BN, ID, MY, PH	Brunei Darussalam, Indonesia, Malaysia, Philippines	NO	YES
14941	Nycticebus_pygmaeus	EN	KH, LA, VN	Cambodia, Lao People's Democratic Republic, Viet Nam	YES	YES
41986	Ochotona_argentata	EN	CN	China	YES	YES
40800	Ochotona_hoffmanni	EN	MN, RU	Mongolia, Russian Federation	YES	YES
15050	Ochotona_iliensis	EN	CN	China	NO	YES
15046	Ochotona_koslowi	EN	CN	China	YES	YES
15087	Octodon_bridgesi	VU	AR, CL	Argentina, Chile	YES	NO
15090	Octodon_pacificus	CR	CL	Chile	YES	NO
15106	Odobenus_rosmarus	VU	CA, GL, RU, SJ, US	Canada, Greenland, Russian Federation, Svalbard and Jan Mayen, United States of America	YES	YES
15188	Okapia_johnstoni	EN	CD	Congo, The Democratic Republic of the	YES	YES
15330	Onychogalea_fraenata	VU	AU	Australia	YES	YES
15419	Orcaella_brevirostris	EN	BD, BN, ID, IN, KH, LA, MM, MY, PH, SG, TH, VN	Bangladesh, Brunei Darussalam, Indonesia, India, Cambodia, Lao People's Democratic Republic, Myanmar, Malaysia, Philippines, Singapore, Thailand, Viet Nam	YES	NO
136315	Orcaella_heinsohni	VU	AU	Australia	YES	NO
41291	Oryctolagus_cuniculus	EN	ES, FR, PT	Spain, France, Portugal	YES	YES
15568	Oryx_dammah	EW	NA	NA	YES	NO
45071	Otomys_burtoni	EN	CM	Cameroon	YES	NO
45067	Otomys_lacustris	VU	KE, MW, TZ, ZM	Kenya, Malawi, Tanzania, United Republic of, Zambia	YES	YES
15932	Pan_paniscus	EN	CD	Congo, The Democratic Republic of the	YES	NO
15933	Pan_troglodytes	EN	AO, BI, CD, CF, CG, CI, CM, GA, GH, GN, GQ, GW, LR, ML, NG, RW, SL, SN, SS, TZ, UG	Angola, Burundi, Congo, The Democratic Republic of the, Central African Republic, Congo, Côte d'Ivoire, Cameroon, Gabon, Ghana, Guinea, Equatorial Guinea, Guinea-Bissau, Liberia, Mali, Nigeria, Rwanda, Sierra Leone, Senegal, South Sudan, Tanzania, United Republic of, Uganda	YES	NO
4265	Panolia_eldii	EN	CN, IN, KH, LA, MM	China, India, Cambodia, Lao People's Democratic Republic, Myanmar	YES	NO
15951	Panthera_leo	VU	AO, BF, BJ, BW, CD, CF, CM, ET, IN, KE, MW, MZ, NA, NE, NG, SD, SN, SO, SS, SZ, TD, TZ, UG, ZA, ZM, ZW	Angola, Burkina Faso, Benin, Botswana, Congo, The Democratic Republic of the, Central African Republic, Cameroon, Ethiopia, India, Kenya, Malawi, Mozambique, Namibia, Niger, Nigeria, Sudan, Senegal, Somalia, South Sudan, Eswatini, Chad, Tanzania, United Republic of, Uganda, South Africa, Zambia, Zimbabwe	YES	NO
15954	Panthera_pardus	VU	AF, AM, AO, AZ, BD, BF, BI, BJ, BT, BW, CD, CF, CG, CI, CM, CN, DJ, EG, ER, ET, GA, GH, GN, GQ, GW, ID, IN, IQ, IR, KE, KH, LK, LR, ML, MM, MW, MY, MZ, NA, NE, NG, NP, OM, PK, RU, RW, SA, SD, SL, SN, SO, SS, SZ, TD, TH, TM, TR, TZ, UG, YE, ZA, ZM, ZW	Afghanistan, Armenia, Angola, Azerbaijan, Bangladesh, Burkina Faso, Burundi, Benin, Bhutan, Botswana, Congo, The Democratic Republic of the, Central African Republic, Congo, Côte d'Ivoire, Cameroon, China, Djibouti, Egypt, Eritrea, Ethiopia, Gabon, Ghana, Guinea, Equatorial Guinea, Guinea-Bissau, Indonesia, India, Iraq, Iran, Islamic Republic of, Kenya, Cambodia, Sri Lanka, Liberia, Mali, Myanmar…	YES	NO
15955	Panthera_tigris	EN	BD, BT, CN, ID, IN, LA, MM, MY, NP, RU, TH	Bangladesh, Bhutan, China, Indonesia, India, Lao People's Democratic Republic, Myanmar, Malaysia, Nepal, Russian Federation, Thailand	YES	YES
22732	Panthera_uncia	VU	AF, BT, CN, IN, KG, KZ, MN, NP, PK, RU, TJ, UZ	Afghanistan, Bhutan, China, India, Kyrgyzstan, Kazakhstan, Mongolia, Nepal, Pakistan, Russian Federation, Tajikistan, Uzbekistan	YES	NO
40652	Paragalago_rondoensis	EN	TZ	Tanzania, United Republic of	NO	YES
16121	Paraleptomys_rufilatus	EN	ID, PG	Indonesia, Papua New Guinea	NO	YES
16138	Parantechinus_apicalis	EN	AU	Australia	YES	YES
40025	Paratriaenops_auritus	VU	MG	Madagascar	NO	YES
16212	Paraxerus_vincenti	EN	MZ	Mozambique	NO	YES
16426	Paulamys_naso	EN	ID	Indonesia	YES	YES
16559	Pentalagus_furnessi	EN	JP	Japan	YES	YES
16569	Perameles_bougainville	VU	AU	Australia	YES	YES
16572	Perameles_gunnii	VU	AU	Australia	YES	YES
17366	Perimyotis_subflavus	VU	BZ, CA, GT, HN, MX, US	Belize, Canada, Guatemala, Honduras, Mexico, United States of America	YES	YES
16631	Perognathus_alticola	VU	US	United States of America	NO	YES
16655	Peromyscus_caniceps	CR	MX	Mexico	YES	NO
16657	Peromyscus_dickeyi	CR	MX	Mexico	YES	NO
16664	Peromyscus_guardia	CR	MX	Mexico	YES	NO
16668	Peromyscus_interparietalis	CR	MX	Mexico	YES	NO
16671	Peromyscus_madrensis	EN	MX	Mexico	YES	NO
16673	Peromyscus_mayensis	CR	GT	Guatemala	YES	YES
16676	Peromyscus_melanocarpus	EN	MX	Mexico	YES	YES
16683	Peromyscus_ochraventer	EN	MX	Mexico	YES	YES
16687	Peromyscus_pseudocrinitus	CR	MX	Mexico	YES	NO
16690	Peromyscus_slevini	CR	MX	Mexico	YES	NO
16692	Peromyscus_stephani	CR	MX	Mexico	YES	NO
16695	Peromyscus_winkelmanni	EN	MX	Mexico	YES	NO
16697	Peromyscus_zarhynchus	VU	MX	Mexico	YES	NO
16710	Peroryctes_broadbenti	EN	PG	Papua New Guinea	YES	YES
40579	Petauroides_volans	VU	AU	Australia	NO	YES
16726	Petaurus_abidi	CR	PG	Papua New Guinea	YES	YES
16727	Petaurus_gracilis	EN	AU	Australia	NO	YES
16761	Petrogale_concinna	EN	AU	Australia	YES	NO
16747	Petrogale_persephone	EN	AU	Australia	YES	YES
16799	Phaenomys_ferrugineus	EN	BR	Brazil	YES	YES
16858	Phalanger_alexandrae	EN	ID	Indonesia	NO	YES
16846	Phalanger_lullulae	EN	PG	Papua New Guinea	YES	YES
136200	Phalanger_matabiru	VU	ID	Indonesia	NO	YES
16851	Phalanger_matanim	CR	PG	Papua New Guinea	YES	YES
16875	Phaner_electromontis	EN	MG	Madagascar	YES	YES
16872	Phaner_furcifer	EN	MG	Madagascar	YES	YES
16874	Phaner_pallescens	EN	MG	Madagascar	YES	YES
16873	Phaner_parienti	EN	MG	Madagascar	YES	YES
16887	Pharotis_imogene	CR	PG	Papua New Guinea	YES	YES
16889	Phascogale_pirata	VU	AU	Australia	YES	YES
16892	Phascolarctos_cinereus	VU	AU	Australia	YES	YES
12766	Phataginus_tetradactyla	VU	CD, CF, CG, CI, CM, GA, GH, GN, GQ, LR, NG, SL	Congo, The Democratic Republic of the, Central African Republic, Congo, Côte d'Ivoire, Cameroon, Gabon, Ghana, Guinea, Equatorial Guinea, Liberia, Nigeria, Sierra Leone	YES	YES
12767	Phataginus_tricuspis	EN	AO, BI, BJ, CD, CF, CG, CI, CM, GA, GH, GN, GQ, GW, KE, LR, NG, RW, SL, SS, TG, TZ, UG, ZM	Angola, Burundi, Benin, Congo, The Democratic Republic of the, Central African Republic, Congo, Côte d'Ivoire, Cameroon, Gabon, Ghana, Guinea, Equatorial Guinea, Guinea-Bissau, Kenya, Liberia, Nigeria, Rwanda, Sierra Leone, South Sudan, Togo, Tanzania, United Republic of, Uganda, Zambia	YES	YES
17026	Phocarctos_hookeri	EN	AU, NZ	Australia, New Zealand	YES	NO
17028	Phocoena_sinus	CR	MX	Mexico	YES	NO
6978	Phyllomys_brasiliensis	EN	BR	Brazil	YES	NO
136400	Phyllomys_lundi	EN	BR	Brazil	YES	NO
136274	Phyllomys_mantiqueirensis	CR	BR	Brazil	YES	YES
6990	Phyllomys_unicolor	CR	BR	Brazil	YES	NO
17173	Phyllonycteris_aphylla	CR	JM	Jamaica	YES	YES
41755	Physeter_macrocephalus	VU	AG, AL, AO, AQ, AR, AU, BB, BD, BE, BJ, BN, BQ, BR, BS, BZ, CA, CL, CM, CN, CO, CR, CV, CW, CY, DJ, DK, DM, DO, DZ, EC, EG, ES, FJ, FK, FM, FO, FR, GA, GB, GD, GH, GI, GL, GM, GN, GQ, GR, GT, GW, GY, HN, HR, HT, ID, IE, IL, IN, IR, IS, IT, JM, JP, KE, KI, KM, KN, KP, KR, LB, LC, LK, LR, LY, MA, MC, MF, MG, MH, MR, MT, MU, MV, MX, MY, MZ, NA, NG, NI, NL, NO, NR, NU, NZ, OM, PA, PE, PG, PH, PK, PT,…	Antigua and Barbuda, Albania, Angola, Antarctica, Argentina, Australia, Barbados, Bangladesh, Belgium, Benin, Brunei Darussalam, Bonaire, Sint Eustatius and Saba, Brazil, Bahamas, Belize, Canada, Chile, Cameroon, China, Colombia, Costa Rica, Cabo Verde, Curaçao, Cyprus, Djibouti, Denmark, Dominica, Dominican Republic, Algeria, Ecuador, Egypt, Spain, Fiji, Falkland Islands (Malvinas), Micronesia, …	YES	YES
136557	Pipanacoctomys_aureus	CR	AR	Argentina	YES	YES
17315	Pipistrellus_maderensis	VU	ES, PT	Spain, Portugal	NO	YES
17400	Pithecheir_melanurus	VU	ID	Indonesia	NO	YES
17460	Plagiodontia_aedium	EN	DO, HT	Dominican Republic, Haiti	YES	YES
17481	Platacanthomys_lasiurus	VU	IN	India	YES	YES
41758	Platanista_gangetica	EN	BD, IN, NP, PK	Bangladesh, India, Nepal, Pakistan	YES	YES
136503	Plecotus_sardus	VU	IT	Italy	NO	YES
17829	Podogymnura_aureospinula	EN	PH	Philippines	NO	YES
17831	Podoxymys_roraimae	VU	VE	Venezuela, Bolivarian Republic of	YES	YES
136763	Pogonomys_fergussoniensis	EN	PG	Papua New Guinea	NO	YES
121097935	Pongo_abelii	CR	ID	Indonesia	YES	YES
17975	Pongo_pygmaeus	CR	ID, MY	Indonesia, Malaysia	YES	YES
17978	Pontoporia_blainvillei	VU	AR, BR, UY	Argentina, Brazil, Uruguay	YES	YES
21172	Porcula_salvania	EN	IN	India	YES	YES
18107	Potorous_gilbertii	CR	AU	Australia	YES	YES
18102	Potorous_longipes	VU	AU	Australia	YES	YES
41210	Praomys_degraaffi	VU	BI, RW, UG	Burundi, Rwanda, Uganda	YES	YES
18113	Praomys_hartwigi	VU	CM	Cameroon	YES	NO
18118	Praomys_morio	EN	CM, GQ	Cameroon, Equatorial Guinea	YES	YES
41211	Praomys_obscurus	EN	NG	Nigeria	YES	NO
39803	Presbytis_chrysomelas	CR	BN, ID, MY	Brunei Darussalam, Indonesia, Malaysia	YES	NO
18144	Priodontes_maximus	VU	AR, BO, BR, CO, EC, GF, GY, PE, PY, SR, VE	Argentina, Bolivia, Plurinational State of, Brazil, Colombia, Ecuador, French Guiana, Guyana, Peru, Paraguay, Suriname, Venezuela, Bolivarian Republic of	YES	YES
18267	Procyon_pygmaeus	CR	MX	Mexico	NO	YES
18305	Proedromys_bedfordi	VU	CN	China	YES	YES
9674	Prolemur_simus	CR	MG	Madagascar	YES	YES
18360	Propithecus_candidus	CR	MG	Madagascar	YES	NO
18355	Propithecus_coquereli	CR	MG	Madagascar	YES	NO
18356	Propithecus_coronatus	CR	MG	Madagascar	YES	NO
18357	Propithecus_deckenii	CR	MG	Madagascar	YES	NO
18358	Propithecus_diadema	CR	MG	Madagascar	YES	NO
18359	Propithecus_edwardsi	EN	MG	Madagascar	YES	NO
18361	Propithecus_perrieri	CR	MG	Madagascar	YES	NO
18352	Propithecus_tattersalli	CR	MG	Madagascar	YES	NO
18354	Propithecus_verreauxi	CR	MG	Madagascar	YES	NO
18492	Pseudocheirus_occidentalis	CR	AU	Australia	YES	YES
40582	Pseudochirops_coronatus	VU	ID	Indonesia	YES	YES
40641	Pseudochirulus_schlegeli	VU	ID	Indonesia	NO	YES
18597	Pseudoryx_nghetinhensis	CR	LA, VN	Lao People's Democratic Republic, Viet Nam	YES	YES
18656	Pteralopex_anceps	EN	PG, SB	Papua New Guinea, Solomon Islands	YES	YES
18657	Pteralopex_atrata	EN	SB	Solomon Islands	YES	YES
136587	Pteralopex_flanneryi	CR	PG, SB	Papua New Guinea, Solomon Islands	YES	YES
18658	Pteralopex_pulchra	CR	SB	Solomon Islands	YES	YES
29473	Pteralopex_taki	VU	SB	Solomon Islands	YES	YES
18703	Pteromyscus_pulverulentus	EN	BN, ID, MY, TH	Brunei Darussalam, Indonesia, Malaysia, Thailand	YES	YES
136610	Pteronotus_paraguanensis	EN	VE	Venezuela, Bolivarian Republic of	NO	YES
18711	Pteronura_brasiliensis	EN	BO, BR, CO, EC, GF, GY, PE, PY, SR, VE	Bolivia, Plurinational State of, Brazil, Colombia, Ecuador, French Guiana, Guyana, Peru, Paraguay, Suriname, Venezuela, Bolivarian Republic of	YES	YES
18732	Pteropus_livingstonii	CR	KM	Comoros	YES	NO
18741	Pteropus_molossinus	EN	FM	Micronesia, Federated States of	YES	NO
18744	Pteropus_nitendiensis	EN	SB	Solomon Islands	YES	NO
85043053	Pteropus_pelagicus	EN	FM	Micronesia, Federated States of	YES	NO
18765	Pteropus_tuberculatus	EN	SB	Solomon Islands	YES	NO
18880	Punomys_lemminus	VU	PE	Peru	YES	YES
39827	Pygathrix_cinerea	CR	VN	Viet Nam	YES	NO
39826	Pygathrix_nemaeus	CR	KH, LA, VN	Cambodia, Lao People's Democratic Republic, Viet Nam	YES	NO
39828	Pygathrix_nigripes	CR	KH, VN	Cambodia, Viet Nam	YES	NO
29742	Rangifer_tarandus	VU	CA, FI, GL, MN, NO, RU, US	Canada, Finland, Greenland, Mongolia, Norway, Russian Federation, United States of America	YES	YES
136517	Rattus_satarae	VU	IN	India	NO	YES
19391	Redunca_fulvorufula	EN	BW, CM, ET, KE, LS, MZ, NG, SS, SZ, TZ, UG, ZA	Botswana, Cameroon, Ethiopia, Kenya, Lesotho, Mozambique, Nigeria, South Sudan, Eswatini, Tanzania, United Republic of, Uganda, South Africa	YES	YES
136821	Reithrodontomys_bakeri	EN	MX	Mexico	YES	YES
19409	Reithrodontomys_hirsutus	VU	MX	Mexico	YES	YES
19401	Reithrodontomys_raviventris	EN	US	United States of America	YES	YES
19416	Reithrodontomys_spectabilis	CR	MX	Mexico	YES	NO
19418	Reithrodontomys_tenuirostris	EN	GT, MX	Guatemala, Mexico	YES	YES
19454	Rhagomys_rufescens	VU	BR	Brazil	YES	YES
19474	Rheithrosciurus_macrotis	VU	BN, ID, MY	Brunei Darussalam, Indonesia, Malaysia	YES	YES
19495	Rhinoceros_sondaicus	CR	ID	Indonesia	YES	YES
19496	Rhinoceros_unicornis	VU	IN, NP	India, Nepal	YES	YES
19533	Rhinolophus_cognatus	EN	IN	India	YES	NO
19594	Rhinopithecus_avunculus	CR	VN	Viet Nam	YES	NO
19597	Rhinopithecus_bieti	EN	CN	China	YES	NO
19595	Rhinopithecus_brelichi	EN	CN	China	YES	NO
19596	Rhinopithecus_roxellana	EN	CN	China	YES	NO
13508501	Rhinopithecus_strykeri	CR	CN, MM	China, Myanmar	YES	NO
82345696	Rhinopoma_hadramauticum	EN	YE	Yemen	YES	YES
19680	Rhogeessa_genowaysi	EN	MX	Mexico	YES	YES
19683	Rhogeessa_mira	VU	MX	Mexico	NO	YES
19705	Rhynchocyon_chrysopygus	EN	KE	Kenya	NO	YES
136309	Rhynchocyon_udzungwensis	VU	TZ	Tanzania, United Republic of	NO	YES
19711	Rhynchomeles_prattorum	EN	ID	Indonesia	YES	YES
19742	Romerolagus_diazi	EN	MX	Mexico	YES	YES
19750	Rousettus_madagascariensis	VU	MG	Madagascar	NO	YES
19757	Rousettus_obliviosus	VU	KM	Comoros	NO	YES
19751	Rousettus_spinalatus	VU	BN, ID, MY	Brunei Darussalam, Indonesia, Malaysia	YES	YES
19762	Rubrisciurus_rubriventer	VU	ID	Indonesia	YES	YES
4257	Rucervus_duvaucelii	VU	IN, NP	India, Nepal	YES	YES
19790	Ruwenzorisorex_suncoides	VU	BI, CD, RW, UG	Burundi, Congo, The Democratic Republic of the, Rwanda, Uganda	YES	YES
136420	Saccopteryx_antioquensis	EN	CO	Colombia	YES	YES
40644	Saguinus_bicolor	CR	BR	Brazil	YES	NO
19823	Saguinus_oedipus	CR	CO	Colombia	YES	NO
19832	Saiga_tatarica	CR	KZ, MN, RU, TM, UZ	Kazakhstan, Mongolia, Russian Federation, Turkmenistan, Uzbekistan	YES	YES
6664	Santamartamys_rufodorsalis	CR	CO	Colombia	YES	YES
4074	Sapajus_xanthosternos	CR	BR	Brazil	YES	NO
40540	Sarcophilus_harrisii	EN	AU	Australia	YES	YES
22042	Semnopithecus_vetulus	EN	LK	Sri Lanka	YES	NO
20165	Setonix_brachyurus	VU	AU	Australia	YES	YES
20185	Sicista_armenica	CR	AM	Armenia	YES	YES
20189	Sicista_kazbegica	EN	GE, RU	Georgia, Russian Federation	NO	YES
110500058	Sicista_loriger	VU	RO, RU, UA	Romania, Russian Federation, Ukraine	NO	YES
92332716	Sicista_trizona	EN	HU, RO	Hungary, Romania	NO	YES
115591937	Sigmodon_alleni	VU	MX	Mexico	YES	YES
20214	Sigmodon_inopinatus	VU	EC	Ecuador	NO	YES
20229	Simias_concolor	CR	ID	Indonesia	YES	NO
20295	Sminthopsis_butleri	VU	AU	Australia	YES	YES
20293	Sminthopsis_psammophila	VU	AU	Australia	YES	YES
12762	Smutsia_gigantea	EN	CD, CF, CG, CI, CM, GA, GH, GN, GQ, GW, LR, NG, RW, SL, SN, SS, TZ, UG	Congo, The Democratic Republic of the, Central African Republic, Congo, Côte d'Ivoire, Cameroon, Gabon, Ghana, Guinea, Equatorial Guinea, Guinea-Bissau, Liberia, Nigeria, Rwanda, Sierra Leone, Senegal, South Sudan, Tanzania, United Republic of, Uganda	YES	YES
12765	Smutsia_temminckii	VU	AO, BI, BW, CF, ET, KE, MW, MZ, NA, RW, SD, SS, TD, TZ, UG, ZA, ZM, ZW	Angola, Burundi, Botswana, Central African Republic, Ethiopia, Kenya, Malawi, Mozambique, Namibia, Rwanda, Sudan, South Sudan, Chad, Tanzania, United Republic of, Uganda, South Africa, Zambia, Zimbabwe	YES	YES
20320	Solenodon_cubanus	EN	CU	Cuba	YES	YES
20332	Solisorex_pearsoni	EN	LK	Sri Lanka	YES	YES
20333	Solomys_ponceleti	CR	PG, SB	Papua New Guinea, Solomon Islands	YES	NO
190871	Sotalia_fluviatilis	EN	BR, CO, EC, PE	Brazil, Colombia, Ecuador, Peru	YES	NO
20428	Spalax_arenarius	EN	UA	Ukraine	YES	YES
97249856	Spalax_graecus	VU	MD, RO, UA	Moldova, Republic of, Romania, Ukraine	YES	NO
97250154	Spalax_istricus	CR	RO	Romania	YES	NO
42655	Spalax_zemni	VU	UA	Ukraine	NO	YES
20472	Spermophilus_citellus	EN	AT, BG, CZ, GR, HU, MD, MK, RO, RS, SK, TR, UA	Austria, Bulgaria, Czechia, Greece, Hungary, Moldova, Republic of, North Macedonia, Romania, Serbia, Slovakia, Turkey, Ukraine	YES	NO
20638	Spilocuscus_papuensis	VU	ID	Indonesia	NO	YES
20639	Spilocuscus_rufoniger	CR	ID, PG	Indonesia, Papua New Guinea	YES	YES
136443	Spilocuscus_wilsoni	CR	ID	Indonesia	YES	YES
41636	Spilogale_putorius	VU	CA, MX, US	Canada, Mexico, United States of America	NO	YES
41637	Spilogale_pygmaea	VU	MX	Mexico	NO	YES
20688	Srilankamys_ohiensis	VU	LK	Sri Lanka	YES	YES
20958	Sturnira_nana	EN	EC, PE	Ecuador, Peru	YES	YES
136534	Styloctenium_mindorensis	EN	PH	Philippines	YES	YES
136224	Suncus_aequatorius	EN	KE	Kenya	YES	YES
21142	Suncus_dayi	EN	IN	India	YES	YES
21143	Suncus_fellowesgordoni	EN	LK	Sri Lanka	YES	YES
21146	Suncus_mertensi	EN	ID	Indonesia	NO	YES
21147	Suncus_montanus	VU	IN, LK	India, Sri Lanka	NO	YES
21148	Suncus_zeylanicus	EN	LK	Sri Lanka	NO	YES
21154	Sundasciurus_fraterculus	VU	ID	Indonesia	YES	YES
21175	Sus_cebifrons	CR	PH	Philippines	YES	NO
21184	Syconycteris_carolinae	VU	ID	Indonesia	NO	YES
87491102	Sylvilagus_brasiliensis	EN	BR	Brazil	NO	YES
45051	Sylvisorex_camerunensis	VU	CM, NG	Cameroon, Nigeria	NO	YES
21220	Sylvisorex_isabellae	VU	GQ	Equatorial Guinea	NO	YES
21221	Sylvisorex_morio	EN	CM	Cameroon	NO	YES
39779	Symphalangus_syndactylus	EN	ID, MY, TH	Indonesia, Malaysia, Thailand	YES	YES
21293	Tachyoryctes_macrocephalus	EN	ET	Ethiopia	YES	YES
21456	Taphozous_hildegardeae	EN	KE, TZ	Kenya, Tanzania, United Republic of	YES	YES
21471	Tapirella_bairdii	EN	BZ, CO, CR, GT, HN, MX, NI, PA	Belize, Colombia, Costa Rica, Guatemala, Honduras, Mexico, Nicaragua, Panama	YES	YES
21473	Tapirus_pinchaque	EN	CO, EC, PE	Colombia, Ecuador, Peru	YES	YES
21474	Tapirus_terrestris	VU	AR, BO, BR, CO, EC, GF, GY, PE, PY, SR, VE	Argentina, Bolivia, Plurinational State of, Brazil, Colombia, Ecuador, French Guiana, Guyana, Peru, Paraguay, Suriname, Venezuela, Bolivarian Republic of	NO	YES
21489	Tarsius_dentatus	VU	ID	Indonesia	NO	YES
21494	Tarsius_pelengensis	EN	ID	Indonesia	NO	YES
21493	Tarsius_sangirensis	EN	ID	Indonesia	NO	YES
162369551	Tarsius_tarsier	VU	ID	Indonesia	YES	YES
179234	Tarsius_tumpara	CR	ID	Indonesia	YES	YES
44172	Taurotragus_derbianus	VU	CF, CM, GN, ML, SN, SS, TD	Central African Republic, Cameroon, Guinea, Mali, Senegal, South Sudan, Chad	YES	NO
41778	Tayassu_pecari	VU	AR, BO, BR, BZ, CO, CR, EC, GF, GT, GY, HN, MX, NI, PA, PE, PY, SR, VE	Argentina, Bolivia, Plurinational State of, Brazil, Belize, Colombia, Costa Rica, Ecuador, French Guiana, Guatemala, Guyana, Honduras, Mexico, Nicaragua, Panama, Peru, Paraguay, Suriname, Venezuela, Bolivarian Republic of	YES	YES
21661	Tetracerus_quadricornis	VU	IN, NP	India, Nepal	YES	YES
136653	Thylamys_karimii	VU	BR	Brazil	YES	YES
21874	Thylogale_browni	VU	ID, PG	Indonesia, Papua New Guinea	YES	NO
21870	Thylogale_brunii	VU	ID, PG	Indonesia, Papua New Guinea	YES	YES
21873	Thylogale_calabyi	EN	PG	Papua New Guinea	YES	NO
21972	Tokudaia_muenninki	CR	JP	Japan	YES	YES
21973	Tokudaia_osimensis	EN	JP	Japan	YES	YES
136695	Tokudaia_tokunoshimensis	EN	JP	Japan	YES	YES
21975	Tolypeutes_tricinctus	VU	BR	Brazil	YES	YES
21982	Tomopeas_ravus	EN	PE	Peru	YES	YES
22043	Trachypithecus_delacouri	CR	VN	Viet Nam	YES	NO
39853	Trachypithecus_francoisi	EN	CN, VN	China, Viet Nam	YES	NO
22037	Trachypithecus_geei	EN	BT, IN	Bhutan, India	YES	NO
39874	Trachypithecus_germaini	EN	KH, LA, MM, TH, VN	Cambodia, Lao People's Democratic Republic, Myanmar, Thailand, Viet Nam	YES	NO
22040	Trachypithecus_phayrei	EN	BD, CN, IN, LA, MM, TH, VN	Bangladesh, China, India, Lao People's Democratic Republic, Myanmar, Thailand, Viet Nam	YES	NO
39871	Trachypithecus_poliocephalus	CR	VN	Viet Nam	YES	NO
22065	Tragulus_nigricans	EN	PH	Philippines	NO	YES
22066	Tremarctos_ornatus	VU	BO, CO, EC, PE, VE	Bolivia, Plurinational State of, Colombia, Ecuador, Peru, Venezuela, Bolivarian Republic of	YES	YES
22102	Trichechus_inunguis	VU	BR, CO, EC, PE	Brazil, Colombia, Ecuador, Peru	YES	YES
22103	Trichechus_manatus	VU	BQ, BR, BS, BZ, CO, CR, CU, CW, DO, GF, GT, GY, HN, JM, KY, MX, NI, PA, PR, SR, TT, US, VE, VG, VI	Bonaire, Sint Eustatius and Saba, Brazil, Bahamas, Belize, Colombia, Costa Rica, Cuba, Curaçao, Dominican Republic, French Guiana, Guatemala, Guyana, Honduras, Jamaica, Cayman Islands, Mexico, Nicaragua, Panama, Puerto Rico, Suriname, Trinidad and Tobago, United States of America, Venezuela, Bolivarian Republic of, Virgin Islands, British, Virgin Islands, U.S.	YES	YES
22104	Trichechus_senegalensis	VU	AO, BJ, CD, CG, CI, CM, GA, GH, GM, GN, GQ, GW, LR, ML, MR, NE, NG, SL, SN, TD, TG	Angola, Benin, Congo, The Democratic Republic of the, Congo, Côte d'Ivoire, Cameroon, Gabon, Ghana, Gambia, Guinea, Equatorial Guinea, Guinea-Bissau, Liberia, Mali, Mauritania, Niger, Nigeria, Sierra Leone, Senegal, Chad, Togo	YES	YES
136543	Trinomys_moojeni	EN	BR	Brazil	YES	YES
136414	Trinomys_yonenagae	EN	BR	Brazil	YES	YES
22446	Tupaia_chrysogaster	VU	ID	Indonesia	NO	YES
22454	Tupaia_nicobarica	EN	IN	India	NO	YES
22570	Tylomys_bullaris	CR	MX	Mexico	YES	YES
22575	Tylomys_tumbalensis	CR	MX	Mexico	NO	YES
136714	Tympanoctomys_loschalchalerosorum	CR	AR	Argentina	YES	NO
20497	Urocitellus_brunneus	EN	US	United States of America	YES	NO
20476	Urocitellus_townsendii	VU	US	United States of America	YES	NO
136773	Uromys_boeadii	CR	ID	Indonesia	YES	NO
136470	Uromys_emmae	CR	ID	Indonesia	YES	NO
22803	Uromys_imperator	CR	SB	Solomon Islands	YES	NO
22805	Uromys_porculus	CR	SB	Solomon Islands	YES	NO
22824	Ursus_thibetanus	VU	AF, BD, BT, CN, IN, IR, JP, KH, KP, KR, LA, MM, NP, PK, RU, TH, TW, VN	Afghanistan, Bangladesh, Bhutan, China, India, Iran, Islamic Republic of, Japan, Cambodia, Korea, Democratic People's Republic of, Korea, Republic of, Lao People's Democratic Republic, Myanmar, Nepal, Pakistan, Russian Federation, Thailand, Taiwan, Province of China, Viet Nam	YES	YES
22839	Vampyressa_melissa	VU	CO, EC, PE	Colombia, Ecuador, Peru	YES	YES
22920	Varecia_rubra	CR	MG	Madagascar	YES	YES
22918	Varecia_variegata	CR	MG	Madagascar	YES	YES
41707	Viverra_megaspila	EN	KH, LA, MM, MY, TH	Cambodia, Lao People's Democratic Republic, Myanmar, Malaysia, Thailand	YES	NO
165925	Voalavo_antsahabensis	EN	MG	Madagascar	YES	YES
29680	Vormela_peregusna	VU	AF, AM, AZ, BG, CN, EG, GE, GR, IL, IQ, IR, KZ, LB, ME, MK, MN, PK, RO, RS, RU, SY, TM, TR, UA, UZ	Afghanistan, Armenia, Azerbaijan, Bulgaria, China, Egypt, Georgia, Greece, Israel, Iraq, Iran, Islamic Republic of, Kazakhstan, Lebanon, Montenegro, North Macedonia, Mongolia, Pakistan, Romania, Serbia, Russian Federation, Syrian Arab Republic, Turkmenistan, Turkey, Ukraine, Uzbekistan	YES	YES
23077	Wilfredomys_oenax	EN	BR, UY	Brazil, Uruguay	YES	YES
23115	Xenomys_nelsoni	EN	MX	Mexico	YES	YES
23141	Xeromys_myoides	VU	AU, PG	Australia, Papua New Guinea	NO	YES
20489	Xerospermophilus_perotensis	EN	MX	Mexico	YES	NO
136322	Zaglossus_attenboroughi	CR	ID	Indonesia	YES	YES
136552	Zaglossus_bartoni	VU	ID, PG	Indonesia, Papua New Guinea	YES	YES
23179	Zaglossus_bruijni	CR	ID	Indonesia	YES	YES
23323	Zygogeomys_trichopus	EN	MX	Mexico	YES	YES
23327	Zyzomys_palatalis	CR	AU	Australia	YES	NO

## Sheet: Fig S1ABC
RL.ID	Order	Family	Species	RL.cat	TBL.median	ED.median	EDGE.median	prop.ED.from.TBL
3339	Diprotodontia	Burramyidae	Burramys parvus	CR	27.1725	27.1726	25.1308	0.999997
6302	Primates	Daubentoniidae	Daubentonia madagascariensis	EN	41.0943	41.0943	20.1312	1
9564	Diprotodontia	Petauridae	Gymnobelideus leadbeateri	CR	21.556	21.5561	19.8501	0.999999
20320	Eulipotyphla	Solenodontidae	Solenodon cubanus	EN	3.80487	40.6677	19.6839	0.09356
14222	Dasyuromorpha	Myrmecobiidae	Myrmecobius fasciatus	EN	33.7307	33.7307	16.4663	1
136497	Pholidota	Manidae	Manis culionensis	CR	4.97292	16.676	15.1416	0.298208
12764	Pholidota	Manidae	Manis pentadactyla	CR	0.759301	15.6415	14.2692	0.0485441
12763	Pholidota	Manidae	Manis javanica	CR	0.757052	15.8474	14.2319	0.0477714
14260	Chiroptera	Mystacinidae	Mystacina robusta	CR	3.44862	14.0768	12.6233	0.244986
6553	Perissodactyla	Rhinocerotidae	Dicerorhinus sumatrensis	CR	12.5484	13.2468	12.2705	0.94728
20332	Eulipotyphla	Soricidae	Solisorex pearsoni	EN	26.468	26.468	12.219	1
714	Carnivora	Ailuridae	Ailurus fulgens	EN	23.5443	23.5443	11.5085	1
22920	Primates	Lemuridae	Varecia rubra	CR	0.925376	12.3623	11.3069	0.0748549
22918	Primates	Lemuridae	Varecia variegata	CR	0.924814	12.4624	11.2946	0.0742081
12761	Pholidota	Manidae	Manis crassicaudata	EN	5.15424	22.9531	11.1949	0.224556
10826	Primates	Indriidae	Indri indri	CR	11.2378	11.2378	10.4424	0.999998
12646	Rodentia	Nesomyidae	Macrotarsomys ingens	EN	21.461	21.6285	10.0015	0.992255
18655	Chiroptera	Pteropodidae	Mirimiri acrodonta	CR	10.6753	10.9319	9.92377	0.976532
23179	Monotremata	Tachyglossidae	Zaglossus bruijni	CR	6.27759	11.015	9.92292	0.569915
136322	Monotremata	Tachyglossidae	Zaglossus attenboroughi	CR	6.19455	11.106	9.77255	0.557766
12119	Artiodactyla	Lipotidae	Lipotes vexillifer	CR	10.6752	10.7206	9.76888	0.995764
14261	Chiroptera	Mystacinidae	Mystacina tuberculata	VU	3.44862	40.4519	9.36378	0.0852522
10588	Eulipotyphla	Erinaceidae	Neohylomys hainanensis	EN	18.9302	18.977	9.24538	0.997538
3326	Lagomorpha	Leporidae	Bunolagus monticularis	CR	8.71768	9.92449	8.85808	0.8784
21972	Rodentia	Muridae	Tokudaia muenninki	CR	6.65721	9.48331	8.70459	0.701992
121097935	Primates	Hominidae	Pongo abelii	CR	1.97387	9.39185	8.53918	0.210168
17975	Primates	Hominidae	Pongo pygmaeus	CR	1.97387	9.37186	8.52941	0.210616
136193	Eulipotyphla	Erinaceidae	Hylomys megalotis	DD	34.4621	34.4621	8.27873	1
10714	Rodentia	Nesomyidae	Hypogeomys antimena	EN	16.8939	16.9812	7.94715	0.994854
18597	Artiodactyla	Bovidae	Pseudoryx nghetinhensis	CR	8.41234	8.41897	7.58917	0.999212
41758	Artiodactyla	Platanistidae	Platanista gangetica	EN	15.1366	15.1444	7.3026	0.999484
19832	Artiodactyla	Bovidae	Saiga tatarica	CR	7.89435	7.89435	7.221	1
12650	Peramelemorphia	Thylacomyidae	Macrotis lagotis	VU	29.4072	29.4072	7.18018	1
6506	Eulipotyphla	Talpidae	Desmana moschata	EN	13.24	14.7404	7.07496	0.898212
16892	Diprotodontia	Phascolarctidae	Phascolarctos cinereus	VU	29.1375	29.2592	7.0234	0.995843
6557	Perissodactyla	Rhinocerotidae	Diceros bicornis	CR	6.23582	7.69431	7.00486	0.810446
19495	Perissodactyla	Rhinocerotidae	Rhinoceros sondaicus	CR	4.8557	7.42955	6.84684	0.653567
41576	Primates	Cheirogaleidae	Cheirogaleus sibreei	CR	7.51997	7.76545	6.74471	0.968389
11374	Chiroptera	Pteropodidae	Latidens salimalii	EN	13.7436	14.2636	6.66356	0.963546
40488	Monotremata	Ornithorhynchidae	Ornithorhynchus anatinus	NT	49.6991	51.2378	6.61663	0.969969
10032	Artiodactyla	Hippopotamidae	Choeropsis liberiensis	EN	5.19654	13.4723	6.53215	0.385721
741	Rodentia	Cricetidae	Neomicroxus latebricola	EN	12.564	12.9513	6.30503	0.970093
6985	Rodentia	Echimyidae	Callistomys pictus	EN	12.663	12.6902	6.18087	0.997862
5529	Rodentia	Cricetidae	Cricetus cricetus	CR	6.79747	6.83221	6.06185	0.994915
16673	Rodentia	Cricetidae	Peromyscus mayensis	CR	6.46798	6.58526	6.02152	0.982191
6313	Rodentia	Nesomyidae	Delanymys brooksi	VU	27.3258	27.8401	5.99251	0.981524
18107	Diprotodontia	Potoroidae	Potorous gilbertii	CR	5.81662	6.43317	5.83271	0.90416
21472	Perissodactyla	Tapiridae	Acrocodia indicus	EN	11.223	11.6753	5.59897	0.961258
868	Primates	Cheirogaleidae	Allocebus trichotis	EN	11.2745	11.2745	5.4787	1
6664	Rodentia	Echimyidae	Santamartamys rufodorsalis	CR	5.79938	5.92753	5.43424	0.978381
16138	Dasyuromorpha	Dasyuridae	Parantechinus apicalis	EN	11.1191	11.1192	5.41141	0.999999
61925	Pilosa	Bradypodidae	Bradypus pygmaeus	CR	4.2882	5.80358	5.27213	0.738889
10103	Artiodactyla	Hippopotamidae	Hippopotamus amphibius	VU	5.19654	21.9635	5.21867	0.236599
16559	Lagomorpha	Leporidae	Pentalagus furnessi	EN	8.64704	10.9948	5.11842	0.786463
41291	Lagomorpha	Leporidae	Oryctolagus cuniculus	EN	9.87487	10.6027	4.95799	0.931357
5481	Chiroptera	Craseonycteridae	Craseonycteris thonglongyai	NT	38.175	38.175	4.9161	1
3833	Lagomorpha	Leporidae	Caprolagus hispidus	EN	9.75623	10.5112	4.90856	0.928179
17460	Rodentia	Capromyidae	Plagiodontia aedium	EN	9.90265	9.90278	4.83079	0.999987
39994	Primates	Hominidae	Gorilla beringei	CR	1.11339	5.20527	4.80704	0.213896
9404	Primates	Hominidae	Gorilla gorilla	CR	1.11339	5.23782	4.79292	0.212567
12762	Pholidota	Manidae	Smutsia gigantea	EN	6.62357	9.75503	4.78312	0.67899
4366	Rodentia	Erethizontidae	Chaetomys subspinosus	VU	20.1267	20.1267	4.75906	1
6295	Dasyuromorpha	Dasyuridae	Dasyurus hallucatus	EN	9.54255	9.54277	4.7176	0.999977
18	Rodentia	Abrocomidae	Abrocoma boliviensis	CR	2.82494	5.226	4.6884	0.540554
17481	Rodentia	Platacanthomyidae	Platacanthomys lasiurus	VU	19.5163	19.6469	4.64679	0.993354
21973	Rodentia	Muridae	Tokudaia osimensis	EN	1.75355	9.19935	4.56339	0.190617
136695	Rodentia	Muridae	Tokudaia tokunoshimensis	EN	1.75355	9.36144	4.51182	0.187316
15188	Artiodactyla	Giraffidae	Okapia johnstoni	EN	9.10712	9.18738	4.46958	0.991265
9608	Rodentia	Cricetidae	Habromys chinanteco	CR	2.65389	4.92215	4.386	0.539173
9611	Rodentia	Cricetidae	Habromys simulatus	CR	2.57683	4.86675	4.37332	0.529476
136468	Rodentia	Cricetidae	Microakodontomys transitorius	EN	8.97418	9.01803	4.35878	0.995137
18711	Carnivora	Mustelidae	Pteronura brasiliensis	EN	8.80223	8.80223	4.34044	1
9674	Primates	Lemuridae	Prolemur simus	CR	4.67143	4.71145	4.33635	0.991506
41504	Tubulidentata	Orycteropodidae	Orycteropus afer	LC	77.7265	77.7265	4.30767	1
19711	Peramelemorphia	Peramelidae	Rhynchomeles prattorum	EN	8.8744	8.89613	4.27118	0.997557
136274	Rodentia	Echimyidae	Phyllomys mantiqueirensis	CR	4.461	4.74926	4.2395	0.939304
136552	Monotremata	Tachyglossidae	Zaglossus bartoni	VU	6.39485	18.0991	4.19992	0.353324
63543	Artiodactyla	Camelidae	Camelus ferus	CR	2.66612	4.60529	4.16445	0.578926
40540	Dasyuromorpha	Dasyuridae	Sarcophilus harrisii	EN	8.35979	8.35999	4.12822	0.999976
21142	Eulipotyphla	Soricidae	Suncus dayi	EN	8.6216	9.30657	4.08146	0.926399
6082	Carnivora	Viverridae	Cynogale bennettii	EN	8.27366	8.29554	4.07108	0.997363
23115	Rodentia	Cricetidae	Xenomys nelsoni	EN	9.10196	9.12358	4.05404	0.997631
7140	Proboscidea	Elephantidae	Elephas maximus	EN	4.69902	7.68603	3.88435	0.611371
8826	Eulipotyphla	Talpidae	Galemys pyrenaicus	VU	13.24	16.2087	3.87582	0.816848
23323	Rodentia	Geomyidae	Zygogeomys trichopus	EN	7.56009	7.56009	3.79274	1
16726	Diprotodontia	Petauridae	Petaurus abidi	CR	4.21477	4.22687	3.79045	0.997136
3036	Pilosa	Bradypodidae	Bradypus torquatus	VU	14.0046	15.9211	3.73784	0.879629
12767	Pholidota	Manidae	Phataginus tricuspis	EN	3.60819	7.46351	3.71048	0.483444
4703	Cingulata	Chlamyphoridae	Calyptophractus retusus	DD	11.8927	15.4453	3.68971	0.769987
7949	Perissodactyla	Equidae	Equus africanus	CR	4.00516	4.009	3.673	0.999043
3921	Rodentia	Echimyidae	Carterodon sulcidens	DD	16.8068	16.8068	3.64483	1
136557	Rodentia	Octodontidae	Pipanacoctomys aureus	CR	3.87743	4.02059	3.63676	0.964394
8269	Rodentia	Sciuridae	Eupetaurus cinereus	EN	7.49569	7.57578	3.62586	0.989428
41712	Artiodactyla	Balaenidae	Eubalaena glacialis	CR	3.97826	3.98381	3.61384	0.998607
136414	Rodentia	Echimyidae	Trinomys yonenagae	EN	7.47123	7.48131	3.6131	0.998653
11171	Diprotodontia	Macropodidae	Lagostrophus fasciatus	VU	14.9925	14.9925	3.56002	1
6405	Scandentia	Tupaiidae	Dendrogale melanura	DD	14.0706	14.0706	3.55393	1
10591	Rodentia	Muridae	Hylomyscus baeri	EN	7.31458	7.37239	3.5264	0.992159
12273	Chiroptera	Phyllostomidae	Lonchorhina orinocensis	VU	14.8616	15.309	3.51101	0.970779
4704	Cingulata	Chlamyphoridae	Chlamyphorus truncatus	DD	11.8927	15.8969	3.50836	0.748115
19496	Perissodactyla	Rhinocerotidae	Rhinoceros unicornis	VU	4.85313	14.7463	3.46873	0.329108
6439	Rodentia	Nesomyidae	Dendromus kahuziensis	CR	3.2593	3.80258	3.46123	0.85713
9609	Rodentia	Cricetidae	Habromys lepturus	CR	1.17112	3.78914	3.44564	0.309072
18144	Cingulata	Chlamyphoridae	Priodontes maximus	VU	14.5056	14.506	3.42056	0.999972
8553	Eulipotyphla	Soricidae	Feroculus feroculus	EN	6.56988	7.27898	3.41862	0.902582
18492	Diprotodontia	Pseudocheiridae	Pseudocheirus occidentalis	CR	3.09948	3.71598	3.41158	0.834093
136582	Rodentia	Cricetidae	Habromys ixtlani	CR	1.12335	3.76318	3.41014	0.298511
20229	Primates	Cercopithecidae	Simias concolor	CR	1.71684	3.69265	3.3715	0.464934
39826	Primates	Cercopithecidae	Pygathrix nemaeus	CR	1.70929	3.63152	3.31502	0.470681
39828	Primates	Cercopithecidae	Pygathrix nigripes	CR	1.71085	3.64925	3.28434	0.468823
12590	Chiroptera	Megadermatidae	Macroderma gigas	VU	13.5009	13.5754	3.26454	0.994515
80263386	Chiroptera	Megadermatidae	Eudiscoderma thongareeae	CR	2.99048	3.64417	3.24519	0.820622
14224	Pilosa	Myrmecophagidae	Myrmecophaga tridactyla	VU	13.7764	13.8493	3.21782	0.994734
14262	Rodentia	Nesomyidae	Mystromys albicaudatus	VU	13.4469	13.702	3.19641	0.981381
11202	Rodentia	Muridae	Lamottemys okuensis	EN	6.241	6.98937	3.19191	0.892928
2890	Artiodactyla	Bovidae	Bos sauveli	CR	3.48118	3.48238	3.18572	0.999654
39924	Primates	Atelidae	Lagothrix flavicauda	CR	2.98617	3.40253	3.1402	0.877633
12765	Pholidota	Manidae	Smutsia temminckii	VU	6.62632	13.0869	3.1086	0.506331
4806	Carnivora	Viverridae	Chrotogale owstoni	EN	6.17733	6.2591	3.07659	0.986936
16887	Chiroptera	Vespertilionidae	Pharotis imogene	CR	2.91204	3.34526	3.05688	0.8705
10123	Chiroptera	Hipposideridae	Hipposideros coxi	EN	6.68217	6.84246	3.05345	0.976575
19454	Rodentia	Cricetidae	Rhagomys rufescens	VU	12.4002	13.2581	3.04031	0.935296
4015	Artiodactyla	Tayassuidae	Catagonus wagneri	EN	6.2277	6.24803	3.02914	0.996745
19749	Chiroptera	Pteropodidae	Boneia bidens	VU	12.8214	12.8765	3.01995	0.995721
1933	Chiroptera	Pteropodidae	Aproteles bulmerae	CR	2.29251	3.20178	3.01275	0.716009
20958	Chiroptera	Phyllostomidae	Sturnira nana	EN	6.28493	6.31467	3.00706	0.995289
NA	Rodentia	Cricetidae	Calassomys apicalis	NA	14.5717	14.5975	3.00449	0.998232
16710	Peramelemorphia	Peramelidae	Peroryctes broadbenti	EN	5.67881	6.13903	3.00029	0.925033
4648	Eulipotyphla	Soricidae	Crossogale phaeura	EN	6.19137	6.53074	2.95559	0.948035
6676	Rodentia	Heteromyidae	Dipodomys gravipes	CR	3.20376	3.20379	2.94681	0.99999
9672	Primates	Lemuridae	Hapalemur aureus	CR	3.21578	3.28508	2.94411	0.978905
6234	Artiodactyla	Bovidae	Beatragus hunteri	CR	3.17716	3.18037	2.89992	0.998992
136491	Primates	Lepilemuridae	Lepilemur jamesorum	CR	2.63284	3.29429	2.89541	0.799212
40766	Rodentia	Muridae	Nilopegamys plumbeus	CR	2.39562	3.21533	2.89505	0.745063
136343	Eulipotyphla	Soricidae	Congosorex phillipsorum	CR	1.8886	3.12882	2.87753	0.603616
7750	Carnivora	Mustelidae	Enhydra lutris	EN	6.06311	6.06313	2.8727	0.999996
21471	Perissodactyla	Tapiridae	Tapirella bairdii	EN	5.15775	5.8673	2.87215	0.879066
41491	Scandentia	Ptilocercidae	Ptilocercus lowii	LC	51.9151	51.9151	2.86549	1
29484	Chiroptera	Vespertilionidae	Myotis yanbarensis	CR	2.94629	3.17594	2.86377	0.927691
18658	Chiroptera	Pteropodidae	Pteralopex pulchra	CR	1.03453	3.11651	2.84465	0.331949
39827	Primates	Cercopithecidae	Pygathrix cinerea	CR	2.15314	3.07801	2.82674	0.699523
17366	Chiroptera	Vespertilionidae	Perimyotis subflavus	VU	7.61523	12.051	2.82139	0.631918
19742	Lagomorpha	Leporidae	Romerolagus diazi	EN	4.65589	5.85779	2.80579	0.794821
136587	Chiroptera	Pteropodidae	Pteralopex flanneryi	CR	1.06357	3.08986	2.79803	0.344214
3858	Rodentia	Dipodidae	Cardiocranius paradoxus	DD	12.5165	12.5991	2.7901	0.993442
7121	Artiodactyla	Cervidae	Elaphurus davidianus	EW	2.65886	3.08459	2.78984	0.861981
136321	Chiroptera	Phyllostomidae	Xeronycteris vieirai	DD	11.9229	12.2055	2.77989	0.976844
12766	Pholidota	Manidae	Phataginus tetradactyla	VU	3.60819	11.4064	2.76871	0.316331
11697	Chiroptera	Phyllostomidae	Leptonycteris nivalis	EN	5.49756	5.66957	2.76139	0.969659
5587	Eulipotyphla	Soricidae	Crocidura wimmeri	CR	3.00799	3.13688	2.73664	0.958909
20293	Dasyuromorpha	Dasyuridae	Sminthopsis psammophila	VU	11.5853	11.5868	2.73048	0.99987
1620	Chiroptera	Hipposideridae	Anthops ornatus	VU	9.44929	12.5205	2.68198	0.754706
11496	Primates	Lemuridae	Lemur catta	EN	5.4288	5.48364	2.68128	0.989999
6265	Dasyuromorpha	Dasyuridae	Dasyuroides byrnei	VU	11.2339	11.2344	2.66854	0.999961
14192	Chiroptera	Vespertilionidae	Myotis pruinosus	EN	5.64024	5.71509	2.64943	0.986903
16683	Rodentia	Cricetidae	Peromyscus ochraventer	EN	5.38121	5.51923	2.63468	0.974993
84562293	Chiroptera	Vespertilionidae	Murina harpioloides	EN	3.7844	5.23793	2.6095	0.7225
5748	Afrosoricida	Chrysochloridae	Cryptochloris wintoni	CR	1.55987	2.87032	2.60694	0.54345
14352	Primates	Cercopithecidae	Nasalis larvatus	EN	1.71684	5.33962	2.60093	0.321528
2993	Primates	Atelidae	Brachyteles arachnoides	CR	0.993687	2.8484	2.59767	0.348858
19401	Rodentia	Cricetidae	Reithrodontomys raviventris	EN	5.32008	5.45031	2.59686	0.976106
2994	Primates	Atelidae	Brachyteles hypoxanthus	CR	0.993687	2.88307	2.59037	0.344662
5588	Eulipotyphla	Soricidae	Crocidura zimmermanni	EN	4.52765	5.65231	2.56358	0.801027
6435	Diprotodontia	Macropodidae	Dendrolagus scottae	CR	1.79766	2.77719	2.54724	0.647293
6909	Sirenia	Dugongidae	Dugong dugon	VU	10.0952	10.7827	2.54279	0.936241
18703	Rodentia	Sciuridae	Pteromyscus pulverulentus	EN	5.18193	5.24546	2.53361	0.987888
136218	Diprotodontia	Phalangeridae	Ailurops melanotis	CR	1.59663	2.76328	2.49857	0.577803
13584	Primates	Cheirogaleidae	Mirza coquereli	EN	1.06848	5.10544	2.48139	0.209282
136668	Diprotodontia	Macropodidae	Dendrolagus mayri	CR	1.84175	2.66719	2.46562	0.69052
2531	Chiroptera	Emballonuridae	Balantiopteryx infusca	VU	9.75033	10.3442	2.46463	0.942589
13654	Carnivora	Phocidae	Neomonachus schauinslandi	EN	4.27001	4.99205	2.45773	0.855362
41755	Artiodactyla	Physeteridae	Physeter macrocephalus	VU	9.77778	10.3807	2.45594	0.941915
12937	Rodentia	Nesomyidae	Megadendromus nikolausi	VU	8.10383	9.98374	2.44964	0.811703
13653	Carnivora	Phocidae	Monachus monachus	EN	4.27001	5.01098	2.4423	0.852132
85822291	Chiroptera	Emballonuridae	Peropteryx pallidoptera	DD	10.3273	10.3274	2.43435	0.999994
2532	Chiroptera	Emballonuridae	Balantiopteryx io	VU	9.75033	10.3455	2.42314	0.94247
712	Carnivora	Ursidae	Ailuropoda melanoleuca	VU	10.053	10.0531	2.40183	0.999992
6019	Pilosa	Cyclopedidae	Cyclopes didactylus	LC	43.181	43.188	2.39676	0.999836
40507	Didelphimorphia	Didelphidae	Marmosa rubra	DD	13.6825	13.7839	2.39599	0.992637
12308	Rodentia	Muridae	Lophiomys imhausi	LC	44.6738	44.7061	2.3877	0.999278
18361	Primates	Indriidae	Propithecus perrieri	CR	1.3089	2.6143	2.38113	0.500671
12561	Primates	Cercopithecidae	Macaca sylvanus	EN	5.08163	5.08454	2.37437	0.999427
512	Artiodactyla	Bovidae	Addax nasomaculatus	CR	2.54552	2.57011	2.36649	0.990431
136696	Diprotodontia	Macropodidae	Dendrolagus pulcherrimus	CR	1.72112	2.58522	2.35869	0.665753
7669	Chiroptera	Emballonuridae	Emballonura semicaudata	EN	4.41023	4.6775	2.35377	0.94286
5760	Carnivora	Eupleridae	Cryptoprocta ferox	VU	9.89878	9.8988	2.34127	0.999999
15046	Lagomorpha	Ochotonidae	Ochotona koslowi	EN	4.87251	4.94985	2.34096	0.984375
18355	Primates	Indriidae	Propithecus coquereli	CR	0.956995	2.611	2.34017	0.366525
136474	Rodentia	Diatomyidae	Laonastes aenigmamus	LC	41.8784	41.8785	2.31487	0.999999
11622	Primates	Lepilemuridae	Lepilemur septentrionalis	CR	2.3419	2.58635	2.2903	0.905485
12940	Rodentia	Cricetidae	Megadontomys cryophilus	EN	3.89445	4.81384	2.28354	0.80901
18102	Diprotodontia	Potoroidae	Potorous longipes	VU	9.13448	9.77324	2.25794	0.934641
11503	Primates	Cebidae	Leontopithecus caissara	CR	0.921942	2.4301	2.25754	0.379384
162369551	Primates	Tarsiidae	Tarsius tarsier	VU	5.03411	9.98686	2.24697	0.504073
12436	Carnivora	Canidae	Lycaon pictus	EN	4.68181	4.68181	2.2466	1
41528	Chiroptera	Emballonuridae	Emballonura serii	VU	9.09831	9.43317	2.21084	0.964501
NA	Artiodactyla	Camelidae	Camelus dromedarius	NA	2.66612	8.93926	2.20567	0.298249
18356	Primates	Indriidae	Propithecus coronatus	CR	0.706734	2.44842	2.20403	0.288649
16872	Primates	Cheirogaleidae	Phaner furcifer	EN	1.03842	4.37514	2.18054	0.237347
17173	Chiroptera	Phyllostomidae	Phyllonycteris aphylla	CR	2.14778	2.42538	2.18039	0.885545
12812	Didelphimorphia	Didelphidae	Marmosa andersoni	DD	11.2251	11.5018	2.17696	0.97594
41643	Primates	Hylobatidae	Nomascus hainanus	CR	1.60117	2.4291	2.17385	0.659161
19594	Primates	Cercopithecidae	Rhinopithecus avunculus	CR	1.78739	2.39833	2.17316	0.745264
10009	Rodentia	Heteromyidae	Heteromys nelsoni	EN	4.76074	4.89916	2.1682	0.971746
41642	Primates	Hylobatidae	Nomascus nasutus	CR	1.55503	2.41753	2.15342	0.643229
39803	Primates	Cercopithecidae	Presbytis chrysomelas	CR	2.20221	2.47129	2.15018	0.891116
4651	Rodentia	Chinchillidae	Chinchilla chinchilla	EN	2.02821	4.44693	2.14061	0.456093
4652	Rodentia	Chinchillidae	Chinchilla lanigera	EN	2.02821	4.4189	2.13645	0.458986
5514	Rodentia	Muridae	Cremnomys elvira	CR	1.55454	2.28543	2.13572	0.680194
5112	Chiroptera	Emballonuridae	Coleura seychellensis	CR	1.62501	2.37186	2.13343	0.685122
12820	Didelphimorphia	Didelphidae	Marmosops handleyi	CR	1.86989	2.30263	2.133	0.81207
13703	Didelphimorphia	Didelphidae	Monodelphis unistriata	CR	1.89141	2.34623	2.12643	0.806148
18164	Rodentia	Nesomyidae	Prionomys batesi	DD	7.67641	9.76854	2.12562	0.785829
2816	Rodentia	Sciuridae	Biswamoyopterus biswasi	CR	1.14615	2.31123	2.12536	0.495905
12592	Carnivora	Viverridae	Macrogalidia musschenbroekii	VU	9.01669	9.03828	2.12151	0.997611
21172	Artiodactyla	Suidae	Porcula salvania	EN	4.37264	4.37279	2.12122	0.999967
4185	Perissodactyla	Rhinocerotidae	Ceratotherium simum	NT	6.23582	16.4534	2.11435	0.379
40522	Paucituberculata	Caenolestidae	Caenolestes convelatus	VU	9.06734	9.11142	2.10912	0.995162
18358	Primates	Indriidae	Propithecus diadema	CR	0.789954	2.31025	2.10797	0.341934
16676	Rodentia	Cricetidae	Peromyscus melanocarpus	EN	4.17402	4.40825	2.08122	0.946864
20321	Eulipotyphla	Solenodontidae	Solenodon paradoxus	LC	3.7778	40.5092	2.07429	0.0932578
11343	Diprotodontia	Vombatidae	Lasiorhinus krefftii	CR	1.62369	2.29338	2.07061	0.70799
42635	Rodentia	Cricetidae	Microtus umbrosus	EN	4.3509	4.44706	2.0616	0.978377
9979	Chiroptera	Vespertilionidae	Hesperoptenus tomesi	VU	7.17842	9.19246	2.0557	0.780903
12941	Rodentia	Cricetidae	Megadontomys nelsoni	EN	2.94688	4.28722	2.04264	0.687364
12942	Rodentia	Cricetidae	Megadontomys thomasi	EN	2.95993	4.34294	2.04216	0.681549
39779	Primates	Hylobatidae	Symphalangus syndactylus	EN	4.26343	4.26541	2.03715	0.999537
1869	Rodentia	Aplodontiidae	Aplodontia rufa	LC	35.3969	35.3969	2.03492	1
21293	Rodentia	Spalacidae	Tachyoryctes macrocephalus	EN	3.57757	4.20151	2.03413	0.851496
136510	Rodentia	Nesomyidae	Macrotarsomys petteri	DD	6.40694	10.1144	2.03234	0.633449
6433	Diprotodontia	Macropodidae	Dendrolagus matschiei	EN	3.92501	4.30559	2.02463	0.911608
97250154	Rodentia	Spalacidae	Spalax istricus	CR	1.87661	2.21917	2.01787	0.845637
136653	Didelphimorphia	Didelphidae	Thylamys karimii	VU	8.18556	8.43938	2.00676	0.969924
40583	Diprotodontia	Tarsipedidae	Tarsipes rostratus	LC	34.7308	34.7308	2.00356	1
8202	Primates	Lemuridae	Eulemur mongoz	CR	2.01819	2.17951	1.99947	0.925984
17978	Artiodactyla	Pontoporiidae	Pontoporia blainvillei	VU	8.30582	8.53306	1.99787	0.97337
136228	Rodentia	Cricetidae	Salinomys delicatus	DD	9.30921	9.32428	1.98379	0.998384
20639	Diprotodontia	Phalangeridae	Spilocuscus rufoniger	CR	1.7723	2.20742	1.97972	0.802884
15106	Carnivora	Odobenidae	Odobenus rosmarus	VU	8.39191	8.39191	1.97967	1
16747	Diprotodontia	Macropodidae	Petrogale persephone	EN	4.26726	4.28599	1.9775	0.99563
20688	Rodentia	Muridae	Srilankamys ohiensis	VU	9.18996	9.43099	1.97592	0.974443
19391	Artiodactyla	Bovidae	Redunca fulvorufula	EN	4.03012	4.0412	1.97187	0.997258
19474	Rodentia	Sciuridae	Rheithrosciurus macrotis	VU	8.01963	9.13225	1.97042	0.878166
NA	Didelphimorphia	Didelphidae	Monodelphis gardneri	NA	8.31319	8.40974	1.95815	0.988519
16846	Diprotodontia	Phalangeridae	Phalanger lullulae	EN	3.61131	4.18669	1.95563	0.862568
6296	Dasyuromorpha	Dasyuridae	Dasyurus viverrinus	EN	4.0193	4.04104	1.95297	0.994621
14941	Primates	Lorisidae	Nycticebus pygmaeus	EN	4.00192	4.12854	1.94806	0.969332
17831	Rodentia	Cricetidae	Podoxymys roraimae	VU	8.2884	8.29061	1.94769	0.999733
18656	Chiroptera	Pteropodidae	Pteralopex anceps	EN	1.17824	3.99994	1.93918	0.294564
19790	Eulipotyphla	Soricidae	Ruwenzorisorex suncoides	VU	7.79098	8.63972	1.93437	0.901763
12392	Proboscidea	Elephantidae	Loxodonta africana	VU	1.88674	7.989	1.93255	0.236167
180990825	Chiroptera	Hipposideridae	Hipposideros pomona	EN	4.15436	4.25148	1.9258	0.977157
3127	Artiodactyla	Bovidae	Bubalus mindorensis	CR	1.95072	2.13084	1.92474	0.915467
136443	Diprotodontia	Phalangeridae	Spilocuscus wilsoni	CR	1.49559	2.18079	1.91729	0.6858
136420	Chiroptera	Emballonuridae	Saccopteryx antioquensis	EN	3.0368	3.85656	1.91367	0.787436
62007	Afrosoricida	Chrysochloridae	Amblysomus marleyi	EN	3.90836	3.95902	1.90336	0.987203
5608	Eulipotyphla	Soricidae	Crocidura miya	EN	3.23721	4.04351	1.90229	0.800593
41209	Lagomorpha	Leporidae	Nesolagus timminsi	EN	1.19117	3.79949	1.90124	0.313509
18657	Chiroptera	Pteropodidae	Pteralopex atrata	EN	1.03149	3.95932	1.90038	0.260522
22066	Carnivora	Ursidae	Tremarctos ornatus	VU	8.02843	8.02849	1.89833	0.999993
19806	Chiroptera	Emballonuridae	Saccopteryx gymnura	DD	8.85282	9.00224	1.8828	0.983401
8211	Primates	Lemuridae	Eulemur flavifrons	CR	1.54307	2.0768	1.88133	0.743002
13948	Chiroptera	Vespertilionidae	Murina tenebrosa	CR	1.26944	2.09455	1.87959	0.606068
84487939	Chiroptera	Vespertilionidae	Murina balaensis	CR	1.25778	2.03785	1.87877	0.617211
5749	Afrosoricida	Chrysochloridae	Cryptochloris zyli	EN	1.55987	3.83767	1.87683	0.406464
9918	Artiodactyla	Bovidae	Arabitragus jayakari	EN	3.41669	3.94971	1.87395	0.865049
11979	Afrosoricida	Tenrecidae	Microgale mergulus	VU	6.01103	7.55418	1.86161	0.795723
22809	Eulipotyphla	Talpidae	Uropsilus investigator	DD	8.92942	9.04595	1.85117	0.987117
44703	Artiodactyla	Cervidae	Muntiacus vuquangensis	CR	1.99336	2.08023	1.85082	0.95824
18731	Chiroptera	Pteropodidae	Desmalopex leucopterus	VU	1.09466	7.80746	1.8506	0.140207
6678	Rodentia	Heteromyidae	Dipodomys ingens	EN	3.84149	3.84149	1.848	0.999999
2785	Diprotodontia	Potoroidae	Bettongia penicillata	CR	1.15724	2.06111	1.84615	0.561462
6483	Rodentia	Nesomyidae	Dendroprionomys rousseloti	DD	6.99034	9.30315	1.8446	0.751395
20165	Diprotodontia	Macropodidae	Setonix brachyurus	VU	7.06044	8.17304	1.8405	0.863869
136628	Afrosoricida	Tenrecidae	Microgale jobihely	EN	3.08123	3.73586	1.83692	0.824773
14560	Chiroptera	Pteropodidae	Neopteryx frosti	EN	2.30486	3.79512	1.83632	0.607322
15955	Carnivora	Felidae	Panthera tigris	EN	3.70224	3.7047	1.83054	0.999335
62015	Afrosoricida	Tenrecidae	Microgale jenkinsae	EN	3.30425	3.8862	1.81887	0.850253
11619	Primates	Lepilemuridae	Lepilemur microdon	EN	3.67849	3.98953	1.81644	0.922037
136543	Rodentia	Echimyidae	Trinomys moojeni	EN	3.55983	3.79857	1.81621	0.937149
136596	Eulipotyphla	Soricidae	Crocidura hikmiya	EN	3.05692	3.94871	1.814	0.774156
NA	Chiroptera	Vespertilionidae	Murina loreliae	NA	9.02063	9.1549	1.81112	0.985333
14126	Chiroptera	Vespertilionidae	Myotis capaccinii	VU	8.00705	8.10766	1.80935	0.987591
18360	Primates	Indriidae	Propithecus candidus	CR	0.601663	2.00462	1.80869	0.300138
19751	Chiroptera	Pteropodidae	Rousettus spinalatus	VU	7.70945	7.726	1.80483	0.997857
39593	Scandentia	Tupaiidae	Anathana ellioti	LC	34.7889	34.7889	1.80301	1
19409	Rodentia	Cricetidae	Reithrodontomys hirsutus	VU	8.04076	8.1062	1.80279	0.991926
10589	Eulipotyphla	Erinaceidae	Hylomys parvus	VU	6.80496	7.49849	1.79878	0.90751
NA	Proboscidea	Elephantidae	Loxodonta cyclotis	NA	1.88674	8.09006	1.79538	0.233217
13508501	Primates	Cercopithecidae	Rhinopithecus strykeri	CR	0.695447	1.9286	1.7865	0.360598
19418	Rodentia	Cricetidae	Reithrodontomys tenuirostris	EN	3.74967	3.80541	1.78206	0.985353
6607	Rodentia	Cricetidae	Dinaromys bogdanovi	VU	8.23037	8.23783	1.7673	0.999094
6794	Diprotodontia	Macropodidae	Dorcopsis atrata	CR	1.83636	1.99398	1.76581	0.920954
13449	Rodentia	Cricetidae	Microtus oaxacensis	EN	3.60424	3.74294	1.76573	0.962943
165925	Rodentia	Nesomyidae	Voalavo antsahabensis	EN	3.25403	3.68739	1.7604	0.882474
39547	Carnivora	Eupleridae	Eupleres major	EN	2.28357	3.6113	1.75547	0.632341
18359	Primates	Indriidae	Propithecus edwardsi	EN	0.783154	3.66317	1.74586	0.213791
16569	Peramelemorphia	Peramelidae	Perameles bougainville	VU	7.4894	7.61685	1.74006	0.983268
136773	Rodentia	Muridae	Uromys boeadii	CR	1.15324	1.97531	1.73894	0.583826
20757	Rodentia	Muridae	Nesoromys ceramicus	EN	2.82761	3.55854	1.73083	0.7946
9917	Artiodactyla	Bovidae	Nilgiritragus hylocrius	EN	3.52647	3.52647	1.72877	1
16851	Diprotodontia	Phalangeridae	Phalanger matanim	CR	1.50397	1.90281	1.71532	0.790395
18352	Primates	Indriidae	Propithecus tattersalli	CR	0.975546	1.85927	1.70344	0.524692
12077	Rodentia	Heteromyidae	Heteromys spectabilis	EN	3.31108	3.50679	1.69954	0.944191
21500	Artiodactyla	Ziphiidae	Tasmacetus shepherdi	DD	8.13474	8.15025	1.69831	0.998097
6671	Rodentia	Muridae	Diplothrix legata	EN	2.53186	3.49193	1.69683	0.725059
41711	Artiodactyla	Balaenidae	Eubalaena japonica	EN	3.52254	3.52926	1.69663	0.998094
4265	Artiodactyla	Cervidae	Panolia eldii	EN	2.65886	3.42036	1.69568	0.777363
4828	Afrosoricida	Chrysochloridae	Chrysospalax trevelyani	EN	2.25045	3.54586	1.6946	0.634668
9422	Didelphimorphia	Didelphidae	Hyladelphys kalinowskii	LC	32.1601	32.176	1.69438	0.999506
136330	Rodentia	Nesomyidae	Nesomys lambertoni	EN	3.32031	3.56801	1.69386	0.930575
10141	Chiroptera	Hipposideridae	Hipposideros lamottei	CR	1.74999	1.88454	1.68936	0.928602
16971461	Primates	Cheirogaleidae	Microcebus gerpi	CR	0.753283	1.86074	1.6863	0.40483
9245	Didelphimorphia	Didelphidae	Glironia venusta	LC	34.6356	34.6356	1.68509	1
14096	Rodentia	Muridae	Myomyscus yemeni	DD	8.95406	8.95606	1.68412	0.999777
10954	Rodentia	Muridae	Kadarsanomys sodyi	EN	2.66794	3.45642	1.68212	0.771878
16799	Rodentia	Cricetidae	Phaenomys ferrugineus	EN	2.47637	3.37863	1.67961	0.73295
46251646	Primates	Cheirogaleidae	Microcebus marohita	CR	0.772888	1.85999	1.67367	0.415533
22771	Rodentia	Muridae	Uranomys ruddi	LC	31.8282	31.88	1.67332	0.998377
19680	Chiroptera	Vespertilionidae	Rhogeessa genowaysi	EN	3.5409	3.60647	1.67306	0.981818
14106	Eulipotyphla	Soricidae	Myosorex eisentrauti	CR	1.00229	1.8776	1.67044	0.533815
8212	Primates	Lemuridae	Eulemur macaco	EN	1.54307	3.45231	1.6637	0.446967
1564	Rodentia	Cricetidae	Anotomys leander	EN	2.65858	3.42511	1.66168	0.776204
23077	Rodentia	Cricetidae	Wilfredomys oenax	EN	2.54381	3.32411	1.66151	0.765262
9048	Afrosoricida	Tenrecidae	Geogale aurita	LC	29.6223	29.7069	1.66093	0.997151
29742	Artiodactyla	Cervidae	Rangifer tarandus	VU	6.90697	6.90697	1.66053	1
22805	Rodentia	Muridae	Uromys porculus	CR	1.08213	1.78652	1.65747	0.60572
136459	Rodentia	Cricetidae	Proedromys liangshanensis	DD	7.55101	7.66887	1.65593	0.984632
11618	Primates	Lepilemuridae	Lepilemur leucopus	EN	3.29603	3.55159	1.64737	0.928044
19710	Paucituberculata	Caenolestidae	Rhyncholestes raphanurus	NT	12.7867	12.9865	1.64655	0.984613
18354	Primates	Indriidae	Propithecus verreauxi	CR	0.38581	1.79721	1.64404	0.214671
18305	Rodentia	Cricetidae	Proedromys bedfordi	VU	6.76242	7.17117	1.63995	0.943002
16664	Rodentia	Cricetidae	Peromyscus guardia	CR	1.09017	1.81946	1.63896	0.599171
16690	Rodentia	Cricetidae	Peromyscus slevini	CR	1.20746	1.76026	1.6389	0.685954
8668	Carnivora	Eupleridae	Fossa fossana	VU	6.43228	7.01522	1.63527	0.916903
9419	Didelphimorphia	Didelphidae	Gracilinanus emiliae	DD	10.6687	10.6826	1.63503	0.998696
11505	Primates	Cebidae	Leontopithecus chrysopygus	EN	0.871248	3.40668	1.63493	0.255747
21975	Cingulata	Chlamyphoridae	Tolypeutes tricinctus	VU	5.15658	6.66807	1.62506	0.773324
39775	Primates	Hylobatidae	Nomascus concolor	CR	1.46408	1.78268	1.62172	0.821282
18357	Primates	Indriidae	Propithecus deckenii	CR	0.386795	1.77766	1.61026	0.217587
136470	Rodentia	Muridae	Uromys emmae	CR	0.997867	1.79052	1.60997	0.557307
16655	Rodentia	Cricetidae	Peromyscus caniceps	CR	1.10379	1.70964	1.60741	0.645629
16687	Rodentia	Cricetidae	Peromyscus pseudocrinitus	CR	1.12723	1.72802	1.60616	0.652322
16668	Rodentia	Cricetidae	Peromyscus interparietalis	CR	1.11445	1.76312	1.60005	0.632086
16657	Rodentia	Cricetidae	Peromyscus dickeyi	CR	1.07804	1.73662	1.59981	0.620768
82345696	Chiroptera	Rhinopomatidae	Rhinopoma hadramauticum	EN	3.14384	3.45426	1.59869	0.910135
40591	Afrosoricida	Tenrecidae	Oryzorictes tetradactylus	DD	5.46004	6.80071	1.58543	0.802863
3564	Primates	Cebidae	Callimico goeldii	VU	7.52682	7.52999	1.58472	0.999579
13936	Chiroptera	Vespertilionidae	Murina aenea	VU	6.29975	6.90807	1.58162	0.911941
17487	Chiroptera	Phyllostomidae	Platalina genovensium	NT	11.7697	12.5824	1.58019	0.935408
8199	Primates	Lemuridae	Eulemur coronatus	EN	3.21099	3.2112	1.5787	0.999934
22803	Rodentia	Muridae	Uromys imperator	CR	0.996868	1.7189	1.57807	0.579947
14326	Rodentia	Spalacidae	Nannospalax ehrenbergi	DD	7.6876	7.89624	1.56885	0.973578
22575	Rodentia	Cricetidae	Tylomys tumbalensis	CR	1.25687	1.70081	1.56854	0.738986
42591	Rodentia	Geomyidae	Heterogeomys lanius	CR	1.6269	1.70609	1.56496	0.953587
18118	Rodentia	Muridae	Praomys morio	EN	3.36867	3.36877	1.56441	0.999971
41589	Carnivora	Nandiniidae	Nandinia binotata	LC	27.0865	27.0865	1.56372	1
21982	Chiroptera	Molossidae	Tomopeas ravus	EN	2.83179	3.27971	1.56321	0.863426
6793	Artiodactyla	Bovidae	Dorcatragus megalotis	VU	6.60397	6.60397	1.56228	1
13945	Chiroptera	Vespertilionidae	Murina rozendaali	VU	6.73832	6.88653	1.56223	0.978478
20296	Dasyuromorpha	Dasyuridae	Sminthopsis archeri	DD	6.41356	6.41363	1.56102	0.999989
136316	Rodentia	Nesomyidae	Eliurus petteri	EN	2.89273	3.23385	1.56047	0.894515
22843	Chiroptera	Phyllostomidae	Vampyrum spectrum	NT	12.2113	12.5848	1.55767	0.97032
19997	Rodentia	Sciuridae	Sciurillus pusillus	LC	28.7933	28.7933	1.557	1
92441666	Rodentia	Muridae	Waiomys mamasae	DD	9.10783	9.27487	1.55032	0.981989
16873	Primates	Cheirogaleidae	Phaner parienti	EN	1.00094	3.03301	1.54937	0.330014
40597	Afrosoricida	Chrysochloridae	Huetia leucorhina	DD	6.59291	6.85936	1.54538	0.961156
163022885	Primates	Cheirogaleidae	Cheirogaleus thomasi	EN	2.27922	3.24659	1.54464	0.702037
3760	Rodentia	Cricetidae	Cansumys canus	LC	27.3373	27.3536	1.53863	0.999404
3747	Carnivora	Canidae	Canis rufus	CR	0.568113	1.72978	1.53419	0.328431
41690	Carnivora	Viverridae	Arctictis binturong	VU	6.5047	6.5047	1.5336	1
9987	Rodentia	Heterocephalidae	Heterocephalus glaber	LC	27.7198	27.7198	1.52818	1
136616	Rodentia	Cricetidae	Habromys schmidlyi	CR	0.988509	1.71751	1.52536	0.575546
88149229	Chiroptera	Phyllostomidae	Hsunycteris pattoni	DD	3.90555	5.94983	1.52501	0.656414
29680	Carnivora	Mustelidae	Vormela peregusna	VU	6.36554	6.3658	1.52404	0.99996
9001	Rodentia	Capromyidae	Geocapromys brownii	EN	2.05413	3.16723	1.5226	0.648557
9869	Diprotodontia	Pseudocheiridae	Hemibelideus lemuroides	NT	11.7177	12.0945	1.51697	0.968845
163021607	Primates	Cheirogaleidae	Cheirogaleus andysabini	EN	2.1655	3.13373	1.51095	0.691029
16874	Primates	Cheirogaleidae	Phaner pallescens	EN	1.03092	3.02597	1.51041	0.340691
16675	Rodentia	Cricetidae	Peromyscus mekisturus	CR	1.15898	1.64531	1.5103	0.704414
18732	Chiroptera	Pteropodidae	Pteropus livingstonii	CR	1.38604	1.6485	1.50954	0.840787
13695	Didelphimorphia	Didelphidae	Monodelphis iheringi	DD	6.8772	7.05957	1.50802	0.974167
15568	Artiodactyla	Bovidae	Oryx dammah	EW	1.6152	1.65086	1.50462	0.978397
22037	Primates	Cercopithecidae	Trachypithecus geei	EN	3.22643	3.25481	1.50318	0.99128
12815	Didelphimorphia	Didelphidae	Marmosa xerophila	VU	6.47584	6.55362	1.50049	0.988132
179234	Primates	Tarsiidae	Tarsius tumpara	CR	0.861459	1.67489	1.49896	0.514336
16426	Rodentia	Muridae	Paulamys naso	EN	2.18178	3.09423	1.49741	0.705112
13960	Rodentia	Muridae	Mus famulus	EN	3.07389	3.2005	1.49071	0.960439
21983	Chiroptera	Phyllostomidae	Tonatia bidens	DD	6.22248	6.3697	1.48867	0.976887
80224148	Chiroptera	Hipposideridae	Hipposideros turpis	EN	3.14362	3.20191	1.48395	0.981794
16653	Rodentia	Cricetidae	Peromyscus bullatus	CR	1.06911	1.60463	1.48148	0.666266
40559	Diprotodontia	Hypsiprymnodontidae	Hypsiprymnodon moschatus	LC	27.1726	27.1726	1.48096	1
41312	Monotremata	Tachyglossidae	Tachyglossus aculeatus	LC	17.0816	27.7622	1.47891	0.615286
136821	Rodentia	Cricetidae	Reithrodontomys bakeri	EN	2.95529	3.06656	1.4739	0.963715
19705	Macroscelidea	Macroscelididae	Rhynchocyon chrysopygus	EN	2.63229	2.96884	1.46656	0.886639
19597	Primates	Cercopithecidae	Rhinopithecus bieti	EN	0.695574	3.00003	1.46568	0.231856
NA	Chiroptera	Vespertilionidae	Murina tiensa	NA	7.84414	8.00576	1.46425	0.979813
20189	Rodentia	Sminthidae	Sicista kazbegica	EN	2.49866	3.06692	1.46336	0.814711
7624	Rodentia	Nesomyidae	Eliurus penicillatus	EN	2.6546	2.96553	1.46154	0.89515
163020756	Primates	Cheirogaleidae	Cheirogaleus shethi	EN	2.02319	3.06955	1.4615	0.659117
5560	Eulipotyphla	Soricidae	Crocidura canariensis	EN	2.61132	3.11076	1.45523	0.839447
14199	Chiroptera	Vespertilionidae	Myotis scotti	VU	6.40707	6.57925	1.45349	0.97383
17028	Artiodactyla	Phocoenidae	Phocoena sinus	CR	1.53236	1.59906	1.45102	0.958287
136400	Rodentia	Echimyidae	Phyllomys lundi	EN	2.89837	3.0595	1.44206	0.947336
23044	Rodentia	Cricetidae	Volemys musseri	DD	6.74602	7.07653	1.44012	0.953296
22570	Rodentia	Cricetidae	Tylomys bullaris	CR	1.11176	1.58328	1.4376	0.702187
16875	Primates	Cheirogaleidae	Phaner electromontis	EN	0.944943	2.93736	1.43716	0.321699
12901	Rodentia	Muridae	Maxomys ochraceiventer	DD	8.69778	8.73132	1.43662	0.996158
6437	Diprotodontia	Macropodidae	Dendrolagus mbaiso	EN	1.80983	2.93425	1.4332	0.616793
20185	Rodentia	Sminthidae	Sicista armenica	CR	1.17467	1.60012	1.43309	0.734111
6490	Rodentia	Muridae	Deomys ferrugineus	LC	28.2713	28.3017	1.42953	0.998924
21488	Primates	Tarsiidae	Cephalopachus bancanus	VU	3.96296	6.1268	1.4295	0.646824
12271	Chiroptera	Phyllostomidae	Lonchorhina fernandezi	EN	2.31381	2.99348	1.42503	0.772951
136723	Rodentia	Cricetidae	Amphinectomys savamis	DD	6.91922	6.9353	1.41657	0.997682
11621	Primates	Lepilemuridae	Lepilemur ruficaudatus	CR	0.985116	1.55626	1.4123	0.633002
88088852	Chiroptera	Natalidae	Chilonatalus micropus	VU	5.37139	6.19471	1.40837	0.867093
41210	Rodentia	Muridae	Praomys degraaffi	VU	6.00326	6.00417	1.40738	0.999849
4219	Primates	Cercopithecidae	Cercopithecus hamlyni	VU	6.14326	6.16313	1.4067	0.996776
6232	Artiodactyla	Cervidae	Dama mesopotamica	EN	2.81883	2.9178	1.405	0.966082
12753	Primates	Cercopithecidae	Mandrillus leucophaeus	EN	2.64871	2.93685	1.40427	0.901888
15933	Primates	Hominidae	Pan troglodytes	EN	1.34292	2.88113	1.40226	0.46611
12863	Rodentia	Muridae	Mastomys pernanus	DD	6.25697	6.61347	1.40178	0.946096
NA	Chiroptera	Vespertilionidae	Barbastella beijingensis	NA	6.46184	6.86793	1.40072	0.940871
46205590	Rodentia	Muridae	Paucidentomys vermidax	DD	7.55312	7.99929	1.40061	0.944224
15932	Primates	Hominidae	Pan paniscus	EN	1.34292	2.90769	1.39948	0.461852
29485	Chiroptera	Vespertilionidae	Murina ryukyuana	EN	2.69436	2.99271	1.39365	0.900306
163023599	Primates	Cheirogaleidae	Cheirogaleus medius	VU	6.07188	6.25778	1.39303	0.970292
39896	Primates	Hylobatidae	Nomascus siki	CR	0.414699	1.54895	1.38965	0.267729
136732	Diprotodontia	Macropodidae	Dendrolagus notatus	EN	1.94558	2.86015	1.38733	0.680237
10138	Chiroptera	Hipposideridae	Hipposideros hypophyllus	CR	1.10826	1.49018	1.38588	0.743711
45050	Eulipotyphla	Soricidae	Sylvisorex konganensis	DD	6.43591	7.89366	1.38542	0.815327
16971489	Primates	Lepilemuridae	Lepilemur hollandorum	CR	0.709758	1.50338	1.37257	0.472109
163313848	Primates	Cheirogaleidae	Microcebus manitatra	CR	0.950428	1.50809	1.37087	0.630219
12948	Chiroptera	Pteropodidae	Megaerops wetmorei	VU	5.76507	5.7661	1.36978	0.999823
139	Chiroptera	Pteropodidae	Acerodon jubatus	EN	1.81602	2.81638	1.36755	0.644805
39961	Primates	Atelidae	Ateles hybridus	CR	1.34777	1.4934	1.36167	0.902489
6765	Diprotodontia	Acrobatidae	Distoechurus pennatus	LC	23.4902	23.8274	1.35693	0.98585
87491102	Lagomorpha	Leporidae	Sylvilagus brasiliensis	EN	2.32516	2.9172	1.35444	0.797052
88149262	Chiroptera	Phyllostomidae	Hsunycteris cadenai	DD	3.90467	6.09618	1.3534	0.640512
13079	Rodentia	Muridae	Melasmothrix naso	DD	7.53535	7.94922	1.35335	0.947936
2045	Rodentia	Muridae	Archboldomys luzonensis	VU	4.15116	5.62013	1.35169	0.738625
23327	Rodentia	Muridae	Zyzomys palatalis	CR	1.07646	1.48459	1.35116	0.725089
NA	Chiroptera	Vespertilionidae	Murina peninsularis	NA	7.05802	7.1944	1.35075	0.981044
11162	Diprotodontia	Macropodidae	Lagorchestes hirsutus	VU	5.57255	5.72821	1.34698	0.972824
136622	Primates	Lepilemuridae	Lepilemur mittermeieri	CR	0.982733	1.49454	1.34675	0.657548
136843	Primates	Lepilemuridae	Lepilemur ahmansonorum	CR	0.690063	1.47432	1.34662	0.468054
42674	Rodentia	Cricetidae	Ochrotomys nuttalli	LC	24.4669	24.4669	1.34582	1
163022131	Primates	Cheirogaleidae	Cheirogaleus lavasoensis	EN	2.3779	2.8525	1.34296	0.833619
14202	Chiroptera	Vespertilionidae	Myotis sicarius	VU	5.8173	5.9106	1.34293	0.984215
NA	Primates	Hominidae	Homo sapiens	NA	4.0599	5.83914	1.34283	0.695292
2787	Diprotodontia	Potoroidae	Bettongia tropica	EN	1.15724	2.74284	1.34224	0.421911
14143	Chiroptera	Vespertilionidae	Myotis atacamensis	EN	2.80309	2.81544	1.34131	0.995613
1154	Chiroptera	Furipterididae	Amorphochilus schnablii	VU	3.61331	5.42219	1.34125	0.666394
13393	Afrosoricida	Potamogalidae	Micropotamogale lamottei	VU	4.73207	5.7204	1.34023	0.827226
4153	Artiodactyla	Bovidae	Cephalophus zebra	VU	5.70575	5.71665	1.34002	0.998093
NA	Microbiotheria	Microbiotheriidae	Dromiciops bozinovici	NA	2.23823	5.87487	1.33598	0.380983
15597	Rodentia	Cricetidae	Mindomys hammondi	EN	2.19771	2.59996	1.33525	0.845288
21154	Rodentia	Sciuridae	Sundasciurus fraterculus	VU	5.31846	5.61679	1.33519	0.946886
39815	Primates	Cercopithecidae	Presbytis potenziani	CR	1.44405	1.51236	1.33502	0.954833
14821	Rodentia	Muridae	Niviventer hinpoon	EN	2.79088	2.87526	1.33496	0.970652
23324	Rodentia	Muridae	Zyzomys pedunculatus	CR	1.02211	1.45489	1.33412	0.702536
136709	Primates	Lepilemuridae	Lepilemur tymerlachsoni	CR	0.64929	1.47357	1.33134	0.440625
84457541	Chiroptera	Pteropodidae	Dyacopterus rickarti	EN	1.6008	2.76594	1.33012	0.578754
45954066	Rodentia	Muridae	Archboldomys maximus	DD	4.14876	5.45987	1.32933	0.759864
11506	Primates	Cebidae	Leontopithecus rosalia	EN	0.301572	2.75914	1.32699	0.109299
12813	Didelphimorphia	Didelphidae	Tlacuatzin canescens	LC	25.7795	25.7795	1.32451	1
40643	Primates	Cebidae	Leontopithecus chrysomelas	EN	0.302224	2.79428	1.32255	0.108158
136503	Chiroptera	Vespertilionidae	Plecotus sardus	VU	5.69231	5.8061	1.32064	0.980402
19595	Primates	Cercopithecidae	Rhinopithecus brelichi	EN	1.34875	2.62039	1.31836	0.514713
41573	Primates	Cheirogaleidae	Microcebus berthae	CR	1.33816	1.46349	1.31737	0.914367
5595	Eulipotyphla	Soricidae	Crocidura andamanensis	CR	1.13582	1.46905	1.31566	0.773166
41490	Scandentia	Tupaiidae	Dendrogale murina	LC	24.4427	24.4427	1.31479	1
40635	Artiodactyla	Ziphiidae	Indopacetus pacificus	LC	25.173	25.173	1.31446	1
18502	Diprotodontia	Pseudocheiridae	Pseudochirops archeri	NT	10.4495	10.4782	1.31064	0.997259
41458	Eulipotyphla	Talpidae	Condylura cristata	LC	26.2519	26.2519	1.3101	1
67359375	Chiroptera	Vespertilionidae	Neoromicia roseveari	EN	2.37742	2.76904	1.30872	0.858572
15587	Rodentia	Cricetidae	Oreoryzomys balneator	DD	7.1655	7.25808	1.30685	0.987245
21143	Eulipotyphla	Soricidae	Suncus fellowesgordoni	EN	2.68461	2.79097	1.30593	0.96189
6990	Rodentia	Echimyidae	Phyllomys unicolor	CR	0.917698	1.42266	1.30575	0.645056
29473	Chiroptera	Pteropodidae	Pteralopex taki	VU	1.06689	5.5524	1.3024	0.192149
23141	Rodentia	Muridae	Xeromys myoides	VU	5.908	5.97221	1.30166	0.989249
136399	Rodentia	Nesomyidae	Brachytarsomys villosa	VU	4.54023	5.63712	1.29902	0.805417
45071	Rodentia	Muridae	Otomys burtoni	EN	2.54889	2.76205	1.29816	0.922825
19596	Primates	Cercopithecidae	Rhinopithecus roxellana	EN	1.34875	2.64933	1.29542	0.509091
6635	Carnivora	Viverridae	Diplogale hosei	VU	5.14914	5.46233	1.29389	0.942663
45954378	Eulipotyphla	Soricidae	Myosorex jejei	VU	2.11449	5.41196	1.29296	0.390708
5610	Eulipotyphla	Soricidae	Crocidura nicobarica	CR	1.07495	1.41472	1.29072	0.759833
19591	Chiroptera	Phyllostomidae	Rhinophylla alethina	NT	9.93876	10.0427	1.29043	0.989654
20222	Rodentia	Cricetidae	Tanyuromys aphrastus	DD	5.88824	5.89185	1.28384	0.999388
7921	Chiroptera	Vespertilionidae	Eptesicus dimissus	DD	6.85588	7.07026	1.28333	0.969678
41572	Primates	Cheirogaleidae	Microcebus sambiranensis	EN	2.62562	2.68776	1.28015	0.976882
5953	Carnivora	Canidae	Cuon alpinus	EN	0.568304	2.68548	1.27797	0.211621
10121	Chiroptera	Hipposideridae	Hipposideros coronatus	DD	9.21122	9.6264	1.27766	0.956871
16661	Rodentia	Cricetidae	Peromyscus furvus	DD	5.66977	5.79837	1.27733	0.977822
5633	Eulipotyphla	Soricidae	Crocidura harenna	CR	1.12126	1.41914	1.27205	0.790096
11378	Chiroptera	Megadermatidae	Lavia frons	LC	23.3989	23.3997	1.26865	0.999965
85567622	Chiroptera	Vespertilionidae	Myotis montivagus	DD	6.39225	6.45837	1.26494	0.989762
14592	Rodentia	Cricetidae	Neotoma nelsoni	CR	1.13674	1.35699	1.26336	0.837688
41511	Diprotodontia	Potoroidae	Potorous tridactylus	NT	5.81662	10.0321	1.26147	0.579803
8827	Rodentia	Cricetidae	Galenomys garleppi	DD	6.51542	6.53844	1.26141	0.996479
14662	Lagomorpha	Leporidae	Nesolagus netscheri	DD	1.19117	6.056	1.25745	0.196693
NA	Diprotodontia	Acrobatidae	Acrobates frontalis	NA	4.23205	5.47198	1.25482	0.773404
13931	Dasyuromorpha	Dasyuridae	Murexia rothschildi	NT	9.89135	9.94504	1.2548	0.994602
16776	Rodentia	Petromuridae	Petromus typicus	LC	23.1338	23.1717	1.24298	0.998362
16971425	Primates	Cheirogaleidae	Microcebus macarthurii	EN	2.11732	2.60393	1.24111	0.813126
16695	Rodentia	Cricetidae	Peromyscus winkelmanni	EN	2.50177	2.59756	1.23538	0.963124
29660	Eulipotyphla	Soricidae	Sorex alpinus	NT	10.103	10.4117	1.23522	0.970352
39953	Primates	Cebidae	Aotus zonalis	DD	5.44869	6.53967	1.23382	0.833175
40028	Chiroptera	Phyllostomidae	Micronycteris brosseti	DD	5.8328	5.8328	1.23176	0.999999
5224	Rodentia	Muridae	Conilurus penicillatus	VU	5.31656	5.38205	1.22915	0.987831
NA	Didelphimorphia	Didelphidae	Gracilinanus peruanus	NA	6.75737	6.77347	1.22012	0.997624
5221	Eulipotyphla	Soricidae	Congosorex polli	DD	1.91296	4.51288	1.21291	0.423889
39794	Primates	Cercopithecidae	Macaca pagensis	CR	1.17517	1.34227	1.21118	0.875506
45047	Eulipotyphla	Soricidae	Myosorex kihaulei	EN	1.09506	2.39983	1.20943	0.456309
136684	Primates	Cheirogaleidae	Mirza zaza	VU	1.06848	5.03331	1.20558	0.212281
21456	Chiroptera	Emballonuridae	Taphozous hildegardeae	EN	2.41475	2.55547	1.20442	0.944934
14107	Eulipotyphla	Soricidae	Myosorex geata	EN	1.17308	2.47377	1.20208	0.474208
22454	Scandentia	Tupaiidae	Tupaia nicobarica	EN	2.13613	2.50277	1.20163	0.853506
136379	Eulipotyphla	Soricidae	Crocidura trichura	CR	0.983694	1.30504	1.20146	0.753766
19762	Rodentia	Sciuridae	Rubrisciurus rubriventer	VU	5.11105	5.14646	1.19761	0.993119
41760	Artiodactyla	Ziphiidae	Mesoplodon traversii	DD	4.24094	5.161	1.19669	0.821729
20394	Eulipotyphla	Soricidae	Sorex sclateri	CR	1.05547	1.32454	1.1966	0.796855
20333	Rodentia	Muridae	Solomys ponceleti	CR	0.669461	1.32454	1.19578	0.505427
23091	Diprotodontia	Phalangeridae	Wyulda squamicaudata	NT	9.37103	9.37104	1.19316	0.999999
11034	Artiodactyla	Bovidae	Kobus megaceros	EN	2.31407	2.4791	1.18864	0.933431
68336601	Carnivora	Eupleridae	Eupleres goudotii	VU	2.28357	5.0602	1.1862	0.451281
163024481	Primates	Cheirogaleidae	Microcebus tanosi	EN	2.46826	2.53761	1.18581	0.972669
11933	Carnivora	Herpestidae	Liberiictis kuhni	VU	5.23324	5.32215	1.18462	0.983293
22042	Primates	Cercopithecidae	Semnopithecus vetulus	EN	2.52497	2.54282	1.18328	0.992977
7017	Peramelemorphia	Peramelidae	Echymipera davidi	EN	2.151	2.46563	1.17877	0.872393
14914835	Rodentia	Echimyidae	Isothrix barbarabrownae	DD	5.38434	5.38434	1.17767	1
6608	Rodentia	Dinomyidae	Dinomys branickii	LC	20.4641	20.4644	1.17197	0.999984
10590	Eulipotyphla	Erinaceidae	Neotetracus sinensis	LC	21.2407	21.2827	1.17155	0.998029
136252	Rodentia	Calomyscidae	Calomyscus grandis	DD	3.82369	4.54423	1.17013	0.841439
41759	Artiodactyla	Ziphiidae	Mesoplodon perrini	EN	1.41757	2.26199	1.16713	0.626691
3622	Rodentia	Calomyscidae	Calomyscus tsolovi	DD	4.24177	4.92525	1.16696	0.861228
4232	Primates	Cercopithecidae	Cercopithecus roloway	CR	1.14237	1.31258	1.16471	0.870325
4074	Primates	Cebidae	Sapajus xanthosternos	CR	1.26611	1.29047	1.16415	0.981126
136745	Rodentia	Cricetidae	Wiedomys cerradensis	DD	4.95702	5.51872	1.16411	0.898219
2279	Primates	Atelidae	Ateles geoffroyi	EN	1.09523	2.37555	1.1591	0.461042
15419	Artiodactyla	Delphinidae	Orcaella brevirostris	EN	2.10655	2.45394	1.15765	0.858435
115555116	Rodentia	Cricetidae	Juscelinomys huanchacae	DD	5.24298	5.24361	1.1549	0.999879
7014	Rodentia	Muridae	Echiothrix leucura	EN	1.04473	2.28872	1.15234	0.456469
51221900	Didelphimorphia	Didelphidae	Marmosops pakaraimae	VU	4.50367	5.13074	1.15128	0.877782
4829	Afrosoricida	Chrysochloridae	Chrysospalax villosus	VU	2.25045	4.84424	1.14951	0.464561
21661	Artiodactyla	Bovidae	Tetracerus quadricornis	VU	4.74317	5.05215	1.14804	0.938841
136645	Primates	Lepilemuridae	Lepilemur sahamalazensis	CR	0.980864	1.28406	1.14754	0.763878
NA	Chiroptera	Vespertilionidae	Murina chrysochaetes	NA	3.89463	5.37295	1.14584	0.724859
17026	Carnivora	Otariidae	Phocarctos hookeri	EN	2.13491	2.37629	1.14523	0.898418
14549	Carnivora	Otariidae	Neophoca cinerea	EN	2.13491	2.37893	1.14451	0.897421
136389	Eulipotyphla	Soricidae	Cryptotis nelsoni	CR	1.16715	1.26538	1.14242	0.922374
16692	Rodentia	Cricetidae	Peromyscus stephani	CR	1.2398	1.28409	1.14122	0.965511
41493	Scandentia	Tupaiidae	Tupaia dorsalis	DD	5.44669	5.69307	1.14121	0.956723
3590	Carnivora	Otariidae	Callorhinus ursinus	VU	4.88367	4.88367	1.14112	1
10552	Primates	Hylobatidae	Hylobates pileatus	EN	2.3381	2.3583	1.13467	0.991436
136619	Rodentia	Muridae	Lophuromys eisentrauti	CR	0.93333	1.28005	1.13348	0.729133
41472	Eulipotyphla	Talpidae	Scapanulus oweni	LC	20.6579	20.6579	1.13056	1
18095	Afrosoricida	Potamogalidae	Potamogale velox	LC	21.4218	21.8789	1.12907	0.979105
81633057	Chiroptera	Miniopteridae	Miniopterus schreibersii	VU	3.5826	4.85405	1.1285	0.738064
22839	Chiroptera	Phyllostomidae	Vampyressa melissa	VU	4.78973	4.83423	1.12801	0.990795
48297939	Eulipotyphla	Soricidae	Crocidura batakorum	DD	5.46817	6.49008	1.12781	0.842542
21146	Eulipotyphla	Soricidae	Suncus mertensi	EN	1.4812	2.22135	1.12755	0.666804
136824	Chiroptera	Natalidae	Natalus jamaicensis	CR	1.16442	1.24847	1.12488	0.932673
136224	Eulipotyphla	Soricidae	Suncus aequatorius	EN	1.40284	2.3199	1.12485	0.6047
7030	Chiroptera	Phyllostomidae	Ectophylla alba	NT	8.94804	8.94804	1.12263	1
21514	Rodentia	Muridae	Tatera indica	LC	21.5189	21.5511	1.11901	0.998507
21210	Lagomorpha	Leporidae	Sylvilagus mansuetus	CR	0.96627	1.2216	1.11196	0.790989
6219	Rodentia	Muridae	Dacnomys millardi	DD	6.45273	6.88278	1.11027	0.937518
40520	Didelphimorphia	Didelphidae	Thylamys velutinus	NT	8.18556	8.68125	1.10735	0.942902
18419	Rodentia	Muridae	Psammomys vexillaris	DD	5.08045	5.33802	1.10663	0.951748
10831	Artiodactyla	Iniidae	Inia geoffrensis	EN	1.69531	2.26543	1.10562	0.748339
7950	Perissodactyla	Equidae	Equus grevyi	EN	2.14823	2.25953	1.10421	0.950744
97250195	Rodentia	Spalacidae	Spalax antiquus	EN	1.94585	2.32594	1.10394	0.836588
45954331	Eulipotyphla	Soricidae	Crocidura sokolovi	DD	4.25123	6.08776	1.10315	0.698325
16121	Rodentia	Muridae	Paraleptomys rufilatus	EN	1.03062	2.30036	1.10255	0.448024
5604	Eulipotyphla	Soricidae	Crocidura jenkinsi	CR	0.909387	1.22061	1.10229	0.745025
13215	Rodentia	Capromyidae	Mesocapromys angelcabrerai	CR	0.737531	1.21557	1.10146	0.606736
NA	Chiroptera	Vespertilionidae	Myotis flavus	NA	5.60809	5.72781	1.10144	0.979097
4140	Artiodactyla	Bovidae	Cephalophus jentinki	EN	2.23211	2.29152	1.09845	0.974072
18733	Chiroptera	Pteropodidae	Pteropus lombocensis	DD	5.14767	5.77524	1.09679	0.891335
136626	Didelphimorphia	Didelphidae	Thylamys venustus	DD	4.77588	4.88381	1.09411	0.9779
21221	Eulipotyphla	Soricidae	Sylvisorex morio	EN	1.35379	2.22567	1.09398	0.60826
15090	Rodentia	Octodontidae	Octodon pacificus	CR	0.998845	1.20343	1.09243	0.829996
136519	Chiroptera	Pteropodidae	Notopteris neocaledonica	EN	1.02971	2.35229	1.09241	0.437749
136342	Rodentia	Muridae	Tonkinomys daoventieni	DD	5.54568	6.13457	1.08984	0.904005
41477	Eulipotyphla	Talpidae	Scaptonyx fusicaudus	LC	19.4192	19.4467	1.08787	0.998586
2447	Artiodactyla	Cervidae	Axis kuhlii	CR	0.365701	1.20471	1.08711	0.303559
11620	Primates	Lepilemuridae	Lepilemur mustelinus	VU	2.70335	4.71718	1.08697	0.573086
15967	Artiodactyla	Bovidae	Pantholops hodgsonii	NT	8.62903	8.62903	1.08422	1
6429	Diprotodontia	Macropodidae	Dendrolagus goodfellowi	EN	1.72533	2.28925	1.08321	0.753668
9618	Rodentia	Muridae	Hadromys humei	EN	0.884701	2.26546	1.08238	0.390517
7083	Chiroptera	Pteropodidae	Eidolon dupreanum	VU	2.54482	4.58096	1.081	0.555522
54778911	Primates	Cheirogaleidae	Cheirogaleus major	VU	4.67279	4.83675	1.08002	0.966102
13638	Chiroptera	Molossidae	Cabreramops aequatorianus	EN	1.88544	2.20927	1.07584	0.853421
16484	Artiodactyla	Bovidae	Pelea capreolus	NT	8.41164	8.41164	1.07559	1
3748	Carnivora	Canidae	Canis simensis	EN	2.1692	2.17246	1.07462	0.998498
171619155	Chiroptera	Vespertilionidae	Hypsugo ariel	DD	5.76973	6.33801	1.0741	0.910338
41468	Eulipotyphla	Talpidae	Neurotrichus gibbsii	LC	18.2045	19.808	1.07406	0.919049
29402	Rodentia	Cricetidae	Euryoryzomys emmonsae	DD	5.65329	5.74136	1.07394	0.984661
4273	Artiodactyla	Cervidae	Cervus alfredi	EN	2.35062	2.35609	1.0734	0.997678
6834	Microbiotheria	Microbiotheriidae	Dromiciops gliroides	NT	2.21847	8.27984	1.07081	0.267937
14327	Rodentia	Spalacidae	Nannospalax xanthodon	DD	4.29748	4.99226	1.0706	0.860829
4137	Artiodactyla	Bovidae	Cephalophus adersi	VU	4.51119	4.52624	1.0706	0.996675
136392	Didelphimorphia	Didelphidae	Monodelphis reigi	VU	4.52637	4.59285	1.06786	0.985526
20395	Eulipotyphla	Soricidae	Sorex stizodon	CR	0.966246	1.21142	1.06763	0.797614
8968	Artiodactyla	Bovidae	Nanger dama	CR	1.00559	1.15618	1.06637	0.869748
5502	Rodentia	Muridae	Crateromys heaneyi	EN	1.10819	2.22364	1.06464	0.498367
40644	Primates	Cebidae	Saguinus bicolor	CR	0.893769	1.17324	1.06446	0.761794
7137	Macroscelidea	Macroscelididae	Elephantulus revoili	DD	3.9414	4.58328	1.06409	0.859951
21148	Eulipotyphla	Soricidae	Suncus zeylanicus	EN	1.52339	2.27396	1.06384	0.66993
6291	Cingulata	Dasypodidae	Dasypus pilosus	DD	3.8859	4.39343	1.06143	0.884481
136272	Primates	Cheirogaleidae	Microcebus mittermeieri	EN	1.97593	2.23313	1.05801	0.884825
21260	Rodentia	Sciuridae	Syntheosciurus brochus	DD	3.03507	4.26887	1.0579	0.710978
1151	Artiodactyla	Bovidae	Ammotragus lervia	VU	3.41669	4.50958	1.05693	0.757652
136806	Rodentia	Muridae	Saxatilomys paulinae	DD	5.63525	6.32708	1.05629	0.890656
136394	Rodentia	Muridae	Batomys russatus	EN	1.61376	2.10328	1.05523	0.767257
15421	Artiodactyla	Delphinidae	Orcinus orca	DD	4.39581	4.39787	1.05479	0.999533
NA	Rodentia	Cricetidae	Juliomys ossitenuis	NA	5.43507	5.53473	1.05393	0.981994
136771	Primates	Lepilemuridae	Lepilemur grewcockorum	CR	0.532569	1.169	1.05041	0.455577
136705	Didelphimorphia	Didelphidae	Cryptonanus guahybae	DD	5.13203	5.25875	1.0503	0.975904
NA	Microbiotheria	Microbiotheriidae	Dromiciops mondaca	NA	1.20156	4.68298	1.04868	0.256579
80224880	Chiroptera	Hipposideridae	Hipposideros alongensis	VU	4.67979	4.74293	1.04808	0.986687
12421	Carnivora	Mustelidae	Lutra sumatrana	EN	1.85876	2.15235	1.04781	0.863599
14003	Chiroptera	Phyllostomidae	Musonycteris harrisoni	VU	4.47188	4.4799	1.04777	0.998208
4200	Primates	Cercopithecidae	Cercocebus galeritus	CR	0.870019	1.13115	1.04764	0.769143
88700294	Rodentia	Sciuridae	Biswamoyopterus laoensis	DD	1.14615	4.61241	1.04629	0.248493
14108	Eulipotyphla	Soricidae	Myosorex longicaudatus	EN	1.19623	2.20022	1.04569	0.543684
120659170	Primates	Hylobatidae	Nomascus annamensis	EN	0.584347	2.17026	1.04111	0.269253
10108	Chiroptera	Hipposideridae	Hipposideros ridleyi	VU	4.58136	4.67425	1.03788	0.980128
5500	Rodentia	Muridae	Crateromys schadenbergi	EN	1.17484	2.04078	1.0331	0.575683
6773	Chiroptera	Pteropodidae	Dobsonia chapmani	CR	0.999315	1.1231	1.03299	0.88978
8437	Rodentia	Sciuridae	Exilisciurus exilis	DD	6.21865	6.29718	1.03182	0.98753
12816	Didelphimorphia	Didelphidae	Marmosa tyleriana	DD	4.79894	5.22089	1.03095	0.919181
42460	Rodentia	Sciuridae	Rhinosciurus laticaudatus	NT	8.05022	8.40146	1.02972	0.958193
21974	Cingulata	Chlamyphoridae	Tolypeutes matacus	NT	5.15658	8.10978	1.02946	0.635848
40637	Diprotodontia	Phalangeridae	Ailurops ursinus	VU	1.67817	4.46657	1.02698	0.375719
10846	Rodentia	Sciuridae	Iomys sipora	EN	1.65735	2.13874	1.02638	0.774922
9002	Rodentia	Capromyidae	Geocapromys ingrahami	VU	2.05413	4.29994	1.01955	0.47771
18504	Diprotodontia	Pseudocheiridae	Pseudochirops corinnae	NT	7.98384	7.99833	1.01883	0.998188
3160	Artiodactyla	Bovidae	Budorcas taxicolor	VU	4.16688	4.21021	1.01776	0.989707
11062	Rodentia	Cricetidae	Gyldenstolpia fronto	CR	0.621921	1.13385	1.01757	0.548502
41420	Eulipotyphla	Soricidae	Sorex thibetanus	DD	4.92658	5.07042	1.01687	0.971633
14328	Rodentia	Spalacidae	Nannospalax leucodon	DD	4.32474	5.16599	1.01658	0.837156
136534	Chiroptera	Pteropodidae	Styloctenium mindorensis	EN	0.387855	2.14011	1.01476	0.181231
45954382	Eulipotyphla	Soricidae	Myosorex gnoskei	EN	1.24831	2.06475	1.01298	0.604581
42660	Macroscelidea	Macroscelididae	Elephantulus fuscus	DD	3.87417	4.50731	1.00236	0.859532
41579	Primates	Indriidae	Avahi unicolor	CR	0.641451	1.10137	1.00208	0.582411
13524	Rodentia	Muridae	Millardia kondana	EN	1.78507	1.97875	0.997774	0.902118
165924	Macroscelidea	Macroscelididae	Elephantulus pilicaudus	DD	3.89003	4.71154	0.996484	0.825638
6785	Rodentia	Caviidae	Dolichotis patagonum	NT	7.43215	7.74848	0.995336	0.959175
44781	Chiroptera	Rhinolophidae	Rhinolophus hilli	CR	0.887054	1.10535	0.995253	0.802513
NA	Chiroptera	Molossidae	Mormopterus norfolkensis	NA	5.5346	5.8951	0.991141	0.938848
45054	Rodentia	Muridae	Hylomyscus grandis	EN	1.78579	2.08773	0.990924	0.855376
97249856	Rodentia	Spalacidae	Spalax graecus	VU	4.24687	4.28615	0.989531	0.990836
61924	Cingulata	Dasypodidae	Dasypus mazzai	DD	3.80724	4.3864	0.989323	0.867966
84562267	Chiroptera	Vespertilionidae	Murina walstoni	DD	4.57045	4.68599	0.989003	0.975343
138	Chiroptera	Pteropodidae	Acerodon humilis	EN	1.09348	2.04086	0.986977	0.535795
10054	Artiodactyla	Cervidae	Hippocamelus bisulcus	EN	2.00207	2.06342	0.985949	0.970269
13959	Rodentia	Muridae	Mus crociduroides	DD	4.89765	5.25898	0.984878	0.931293
40595	Afrosoricida	Tenrecidae	Tenrec ecaudatus	LC	17.9098	17.9261	0.984007	0.999092
8205	Primates	Lemuridae	Eulemur cinereiceps	CR	0.59256	1.07307	0.983702	0.552212
80458824	Chiroptera	Hipposideridae	Hipposideros nicobarulae	EN	1.67748	1.89697	0.98051	0.884292
46205572	Rodentia	Cricetidae	Drymoreomys albimaculatus	NT	7.07027	7.68597	0.979127	0.919893
45090	Rodentia	Muridae	Praomys verschureni	DD	4.28203	4.57779	0.978892	0.935394
41679	Carnivora	Procyonidae	Potos flavus	LC	17.5952	17.5952	0.975869	1
2477	Artiodactyla	Balaenopteridae	Balaenoptera musculus	EN	1.98674	1.99283	0.975326	0.996946
NA	Diprotodontia	Phalangeridae	Strigocuscus sangirensis	NA	2.89512	4.43592	0.974285	0.652654
45067	Rodentia	Muridae	Otomys lacustris	VU	4.11943	4.168	0.972272	0.988346
136243	Didelphimorphia	Didelphidae	Thylamys tatei	DD	4.67994	4.68145	0.970859	0.999677
14127	Chiroptera	Vespertilionidae	Myotis dasycneme	NT	7.8369	8.12228	0.969583	0.964864
9676	Primates	Lemuridae	Hapalemur alaotrensis	CR	0.695211	1.06727	0.968798	0.651394
136610	Chiroptera	Mormoopidae	Pteronotus paraguanensis	EN	1.7194	2.05101	0.96849	0.838317
6204	Carnivora	Phocidae	Cystophora cristata	VU	4.0873	4.0873	0.96694	1
1551	Rodentia	Anomaluridae	Anomalurus pelii	DD	4.11036	4.32327	0.961209	0.950752
136776	Chiroptera	Pteropodidae	Harpyionycteris celebensis	VU	3.44002	3.99878	0.961056	0.860267
20290	Dasyuromorpha	Dasyuridae	Sminthopsis douglasi	NT	7.508	7.53049	0.95968	0.997014
41763	Perissodactyla	Equidae	Equus ferus	EN	0.846648	1.92279	0.959081	0.440323
18339	Rodentia	Cricetidae	Prometheomys schaposchnikowi	LC	17.5258	17.5258	0.957545	1
44722	Primates	Lorisidae	Loris lydekkerianus	NT	1.07713	7.44866	0.955964	0.144608
21155	Rodentia	Sciuridae	Sundasciurus hippurus	NT	7.57471	7.61922	0.955703	0.994158
21878	Chiroptera	Thyropteridae	Thyroptera lavali	DD	4.50833	4.87192	0.954754	0.92537
16671	Rodentia	Cricetidae	Peromyscus madrensis	EN	1.9114	2.00358	0.954614	0.953992
41445	Eulipotyphla	Soricidae	Sylvisorex lunaris	NT	5.12226	7.62986	0.954103	0.671345
12556	Primates	Cercopithecidae	Macaca nigra	CR	1.03479	1.06511	0.953435	0.97153
4425	Chiroptera	Vespertilionidae	Chalinolobus tuberculatus	VU	3.79176	4.14211	0.950462	0.915418
NA	Rodentia	Cricetidae	Eremoryzomys mesocaudis	NA	2.51637	4.50532	0.948811	0.558534
10548	Primates	Hylobatidae	Hylobates lar	EN	1.96175	1.98056	0.94824	0.990502
6224	Diprotodontia	Petauridae	Dactylopsila tatei	EN	1.7553	2.05097	0.947749	0.855839
14113	Eulipotyphla	Soricidae	Myosorex rumpii	EN	1.13821	1.95892	0.947242	0.58104
21494	Primates	Tarsiidae	Tarsius pelengensis	EN	0.837709	1.90343	0.946493	0.440104
136504	Chiroptera	Pteropodidae	Pteropus aruensis	CR	0.745127	1.05978	0.94492	0.703093
136520	Rodentia	Caviidae	Cavia intermedia	CR	0.908567	1.04217	0.944415	0.871806
22132	Rodentia	Hystricidae	Trichys fasciculata	LC	17.3153	17.3153	0.94439	1
40523	Dasyuromorpha	Dasyuridae	Antechinus bellus	VU	3.92899	4.08972	0.942539	0.960699
136313	Rodentia	Sciuridae	Dremomys gularis	DD	4.65315	4.65972	0.941237	0.998591
40509	Didelphimorphia	Didelphidae	Metachirus nudicaudatus	LC	18.3153	18.3153	0.940988	1
39895	Primates	Hylobatidae	Nomascus leucogenys	CR	0.413281	1.04351	0.938107	0.396049
NA	Chiroptera	Hipposideridae	Aselliscus dongbacana	NA	3.51791	3.84282	0.937571	0.915448
136335	Primates	Indriidae	Avahi cleesei	CR	0.619001	1.03833	0.933642	0.596153
62017	Afrosoricida	Tenrecidae	Microgale nasoloi	VU	3.10639	3.81558	0.933327	0.814131
6285	Rodentia	Dasyproctidae	Dasyprocta mexicana	CR	0.775493	1.0086	0.933056	0.768884
44784	Chiroptera	Rhinolophidae	Rhinolophus ruwenzorii	EN	1.04568	1.9599	0.933016	0.533538
136222	Rodentia	Caviidae	Kerodon acrobata	DD	3.87958	4.20271	0.93279	0.923114
40036	Chiroptera	Molossidae	Tadarida latouchei	EN	1.48445	1.86108	0.93143	0.797626
88120233	Chiroptera	Phyllostomidae	Dryadonycteris capixaba	DD	3.20946	4.10322	0.931307	0.782181
4227	Primates	Cercopithecidae	Allochrocebus preussi	EN	1.76964	1.97291	0.930359	0.896972
22806	Rodentia	Muridae	Uromys rex	EN	1.05347	1.96999	0.930294	0.534759
136376	Primates	Lepilemuridae	Lepilemur aeeclis	EN	1.57186	1.92353	0.930236	0.817178
10341	Artiodactyla	Tragulidae	Hyemoschus aquaticus	LC	16.6384	16.6386	0.929419	0.999989
13332	Rodentia	Muridae	Microdillus peeli	DD	2.80006	3.65565	0.928507	0.765956
20471	Rodentia	Sciuridae	Spermophilopsis leptodactylus	LC	17.6543	17.6543	0.92828	1
23036	Carnivora	Viverridae	Viverra civettina	CR	0.877727	1.02869	0.928254	0.853246
20033	Chiroptera	Phyllostomidae	Scleronycteris ega	DD	3.23069	4.19687	0.927196	0.769786
10149	Chiroptera	Hipposideridae	Hipposideros marisae	VU	3.49626	4.11675	0.927157	0.849277
136768	Chiroptera	Pteropodidae	Eonycteris robusta	VU	2.76141	3.97079	0.9257	0.695429
NA	Rodentia	Cricetidae	Eligmodontia dunaris	NA	3.9499	3.94991	0.925424	0.999998
88132568	Chiroptera	Phyllostomidae	Micronycteris yatesi	DD	4.52339	4.53653	0.923594	0.997104
20102	Rodentia	Gliridae	Selevinia betpakdalaensis	DD	3.23668	3.85461	0.922519	0.839691
40765	Rodentia	Cricetidae	Nesoryzomys narboroughi	VU	3.83638	3.93533	0.921245	0.974856
6449	Rodentia	Nesomyidae	Dendromus vernayi	DD	3.18087	3.89469	0.919964	0.816718
45957342	Rodentia	Muridae	Margaretamys christinae	EN	1.2784	1.89835	0.919371	0.673428
18744	Chiroptera	Pteropodidae	Pteropus nitendiensis	EN	1.23353	1.97258	0.919346	0.62534
1677	Artiodactyla	Antilocapridae	Antilocapra americana	LC	16.4661	16.4763	0.91887	0.999378
45954392	Eulipotyphla	Soricidae	Suncus hututsi	DD	4.5303	5.01785	0.918732	0.902837
71733227	Chiroptera	Molossidae	Mormopterus acetabulosus	EN	1.47793	1.87747	0.917969	0.787195
19381	Rodentia	Sciuridae	Ratufa macroura	NT	7.29514	7.34953	0.916979	0.992599
22053	Artiodactyla	Bovidae	Ammelaphus imberbis	NT	7.32278	7.33615	0.916616	0.998177
41784	Artiodactyla	Cervidae	Axis porcinus	EN	0.367271	1.93869	0.915575	0.189443
7929	Chiroptera	Vespertilionidae	Eptesicus guadeloupensis	EN	1.44403	1.91814	0.914352	0.752829
16858	Diprotodontia	Phalangeridae	Phalanger alexandrae	EN	1.55373	1.94121	0.91259	0.800394
39872	Primates	Cercopithecidae	Trachypithecus leucocephalus	CR	0.775016	0.991611	0.908589	0.781572
16761	Diprotodontia	Macropodidae	Petrogale concinna	EN	1.88366	1.92015	0.90835	0.980998
18148	Carnivora	Felidae	Prionailurus planiceps	EN	1.92742	1.98371	0.907522	0.971621
1087	Afrosoricida	Chrysochloridae	Neamblysomus gunningi	EN	1.08067	1.82119	0.906781	0.593389
136763	Rodentia	Muridae	Pogonomys fergussoniensis	EN	1.48288	1.85747	0.906762	0.79833
21493	Primates	Tarsiidae	Tarsius sangirensis	EN	0.989186	1.8992	0.906375	0.520845
15609	Rodentia	Cricetidae	Eremoryzomys polius	DD	2.5313	4.51467	0.905996	0.560683
4257	Artiodactyla	Cervidae	Rucervus duvaucelii	VU	3.77495	3.79479	0.903901	0.994772
39795	Primates	Cercopithecidae	Macaca siberu	EN	1.80061	1.85346	0.902049	0.971488
41454	Eulipotyphla	Soricidae	Megasorex gigas	LC	16.5154	16.5158	0.899524	0.999979
1089	Afrosoricida	Chrysochloridae	Neamblysomus julianae	EN	1.08067	1.84583	0.89886	0.585467
6509	Rodentia	Muridae	Desmodillus auricularis	LC	19.1133	19.1914	0.896859	0.995928
40579	Diprotodontia	Pseudocheiridae	Petauroides volans	VU	1.99873	3.85606	0.896562	0.518335
13382	Chiroptera	Phyllostomidae	Neonycteris pusilla	DD	2.70589	3.98755	0.894434	0.678584
51222063	Paucituberculata	Caenolestidae	Caenolestes sangay	VU	3.15182	3.84195	0.894299	0.82037
5076	Chiroptera	Hipposideridae	Coelops robinsoni	VU	3.1639	3.86679	0.893968	0.818225
12945	Chiroptera	Pteropodidae	Megaerops kusnotoi	VU	3.71142	3.78178	0.893626	0.981397
13218	Rodentia	Capromyidae	Mesocapromys sanfelipensis	CR	0.549273	0.988665	0.893487	0.55557
136807	Chiroptera	Vespertilionidae	Nyctophilus nebulosus	CR	0.714901	0.99395	0.893485	0.719253
6860	Rodentia	Gliridae	Chaetocauda sichuanensis	DD	2.78856	3.55441	0.892178	0.784536
84457227	Chiroptera	Pteropodidae	Desmalopex microleucopterus	EN	1.09466	1.86426	0.891064	0.587181
12264	Chiroptera	Phyllostomidae	Lonchophylla dekeyseri	EN	1.42045	1.80024	0.890031	0.789035
4192	Diprotodontia	Burramyidae	Cercartetus caudatus	LC	15.9199	15.9215	0.889743	0.9999
12906	Rodentia	Muridae	Maxomys wattsi	EN	1.3596	1.75277	0.889498	0.775688
14162	Chiroptera	Vespertilionidae	Myotis frater	DD	4.8879	5.1256	0.889307	0.953624
4420	Chiroptera	Vespertilionidae	Chalinolobus neocaledonicus	EN	1.36553	1.89568	0.888374	0.720337
13895	Artiodactyla	Moschidae	Moschus chrysogaster	EN	1.29011	1.86305	0.88457	0.692468
2756	Rodentia	Sciuridae	Belomys pearsonii	DD	4.00256	4.08353	0.88415	0.980173
8386	Eulipotyphla	Talpidae	Euroscaptor parvidens	DD	5.24326	5.39288	0.883879	0.972255
90386329	Rodentia	Echimyidae	Toromys rhipidurus	DD	3.96111	4.20576	0.883382	0.941829
42659	Macroscelidea	Macroscelididae	Elephantulus fuscipes	DD	3.37684	4.13355	0.882088	0.816935
219	Carnivora	Felidae	Acinonyx jubatus	VU	3.76141	3.76151	0.881823	0.999972
20497	Rodentia	Sciuridae	Urocitellus brunneus	EN	1.8291	1.83189	0.881822	0.998477
4245	Primates	Cercopithecidae	Cercopithecus diana	EN	1.64902	1.80221	0.881396	0.915003
14111	Eulipotyphla	Soricidae	Myosorex blarina	EN	1.07145	1.82761	0.880973	0.586257
8975	Artiodactyla	Bovidae	Gazella spekei	EN	1.81046	1.82761	0.880433	0.990617
40800	Lagomorpha	Ochotonidae	Ochotona hoffmanni	EN	1.8174	1.83141	0.879479	0.992353
NA	Didelphimorphia	Didelphidae	Marmosa simonsi	NA	3.56341	3.95684	0.878411	0.900571
135446	Primates	Atelidae	Ateles fusciceps	EN	1.09523	1.805	0.878042	0.606774
7112	Artiodactyla	Cervidae	Elaphodus cephalophus	NT	6.93794	6.93794	0.877892	1
46205609	Rodentia	Muridae	Soricomys leonardocoi	DD	3.90127	3.90145	0.877783	0.999955
19683	Chiroptera	Vespertilionidae	Rhogeessa mira	VU	3.50209	3.72459	0.877642	0.94026
21490	Primates	Tarsiidae	Tarsius pumilus	EN	0.814136	1.79252	0.877157	0.454184
10278	Rodentia	Muridae	Hybomys basilii	EN	1.2502	1.80932	0.874997	0.690977
2553	Chiroptera	Vespertilionidae	Barbastella barbastellus	NT	6.37882	7.11972	0.874556	0.895937
21100	Chiroptera	Pteropodidae	Styloctenium wallacei	NT	0.387855	6.91075	0.872712	0.0561234
NA	Didelphimorphia	Didelphidae	Marmosa zeledoni	NA	3.65399	4.0576	0.872111	0.900531
11170	Rodentia	Chinchillidae	Lagostomus maximus	LC	16.3849	16.3941	0.870814	0.999439
14862	Rodentia	Muridae	Notomys aquilo	EN	1.71903	1.86657	0.869494	0.920957
18267	Carnivora	Procyonidae	Procyon pygmaeus	CR	0.920997	0.945617	0.869399	0.973965
23178	Cingulata	Chlamyphoridae	Zaedyus pichiy	NT	6.77954	6.78194	0.868117	0.999647
11616	Primates	Lepilemuridae	Lepilemur dorsalis	EN	1.56561	1.82974	0.866696	0.855643
72261777	Carnivora	Procyonidae	Nasuella meridensis	EN	1.58068	1.75494	0.865762	0.900702
136254	Primates	Lepilemuridae	Lepilemur randrianasoloi	EN	1.57918	1.8201	0.86475	0.867635
116989865	Rodentia	Muridae	Hybomys badius	EN	1.29305	1.86876	0.863515	0.691927
10606	Rodentia	Sciuridae	Hylopetes sipora	EN	1.42963	1.79792	0.86294	0.79516
NA	Chiroptera	Vespertilionidae	Barbastella darjelingensis	NA	3.17381	4.39675	0.862895	0.721852
44864	Chiroptera	Vespertilionidae	Myotis punicus	DD	4.66461	4.71869	0.862363	0.988539
80221085	Chiroptera	Emballonuridae	Coleura kibomalandy	DD	1.62501	3.81377	0.861616	0.426091
13217	Rodentia	Capromyidae	Mesocapromys nanus	CR	0.53351	0.93854	0.861576	0.568446
19533	Chiroptera	Rhinolophidae	Rhinolophus cognatus	EN	1.74207	1.80451	0.860575	0.965399
12263	Chiroptera	Phyllostomidae	Lonchophylla bokermanni	EN	1.33947	1.78233	0.859503	0.751525
136388	Rodentia	Muridae	Chrotomys sibuyanensis	DD	4.22007	4.22064	0.859402	0.999863
6427	Diprotodontia	Macropodidae	Dendrolagus dorianus	VU	3.26282	3.64817	0.857992	0.894372
NA	Chiroptera	Rhinolophidae	Rhinolophus chaseni	NA	4.67046	4.86223	0.857894	0.960559
40582	Diprotodontia	Pseudocheiridae	Pseudochirops coronatus	VU	3.06139	3.55276	0.855555	0.861694
41429	Eulipotyphla	Soricidae	Episoriculus fumidus	LC	16.5058	16.5097	0.855502	0.999762
29462	Afrosoricida	Tenrecidae	Microgale monticola	VU	3.10565	3.57008	0.854733	0.86991
46205559	Rodentia	Erethizontidae	Coendou speratus	EN	1.48146	1.73366	0.854131	0.85453
45959213	Rodentia	Cricetidae	Neodon linzhiensis	DD	4.25674	4.27145	0.854002	0.996557
14105	Rodentia	Sciuridae	Myosciurus pumilio	LC	16.2678	16.2678	0.853276	1
7673	Chiroptera	Emballonuridae	Emballonura dianae	LC	16.3164	16.332	0.853179	0.999044
10985	Chiroptera	Vespertilionidae	Kerivoula picta	NT	4.08706	6.87055	0.853161	0.594866
NA	Diprotodontia	Phalangeridae	Ailurops furvus	NA	0.876086	3.39052	0.850173	0.258393
41663	Carnivora	Mustelidae	Taxidea taxus	LC	14.9076	14.9076	0.847607	1
12375	Primates	Lorisidae	Loris tardigradus	EN	1.07577	1.78128	0.84595	0.603931
6300	Dasyuromorpha	Dasyuridae	Dasyurus maculatus	NT	6.67601	6.67825	0.845793	0.999663
19589	Chiroptera	Rhinonycteridae	Rhinonicteris aurantia	LC	14.9058	14.9058	0.845172	0.999998
12907	Rodentia	Muridae	Maxomys whiteheadi	VU	3.66735	3.68784	0.84489	0.994444
10966	Chiroptera	Vespertilionidae	Kerivoula africana	EN	1.2638	1.77736	0.844439	0.711052
16688	Rodentia	Cricetidae	Peromyscus sejugis	EN	1.1109	1.76074	0.844068	0.630927
7994	Afrosoricida	Chrysochloridae	Eremitalpa granti	LC	18.4082	19.0206	0.843995	0.967802
2828	Artiodactyla	Cervidae	Blastocerus dichotomus	VU	3.6571	3.66815	0.843525	0.996988
13955	Rodentia	Muridae	Mus callewaerti	DD	4.58509	4.75917	0.843454	0.963421
41469	Eulipotyphla	Talpidae	Parascalops breweri	LC	15.5177	15.5177	0.843114	0.999999
13356	Afrosoricida	Tenrecidae	Microgale dryas	VU	2.98864	3.68273	0.842639	0.811528
18751	Chiroptera	Pteropodidae	Pteropus poliocephalus	VU	3.52806	3.68862	0.842468	0.956469
13896	Artiodactyla	Moschidae	Moschus fuscus	EN	0.596996	1.70236	0.841901	0.350688
21867	Didelphimorphia	Didelphidae	Thylamys macrurus	NT	6.51307	6.53672	0.840636	0.996382
14018	Carnivora	Mustelidae	Mustela lutreola	CR	0.953602	0.954007	0.840244	0.999576
3129	Artiodactyla	Bovidae	Bubalus arnee	EN	1.43443	1.75588	0.840145	0.816926
16888	Dasyuromorpha	Dasyuridae	Phascogale calura	NT	6.53838	6.86284	0.839872	0.952722
15132	Rodentia	Cricetidae	Oecomys cleberi	DD	4.97797	4.98703	0.839442	0.998183
8162	Rodentia	Dipodidae	Euchoreutes naso	LC	16.0956	16.1284	0.839139	0.997966
13941	Chiroptera	Vespertilionidae	Harpiola grisea	DD	1.40766	3.78772	0.838375	0.371637
10968	Chiroptera	Vespertilionidae	Kerivoula agnella	EN	1.28937	1.81389	0.838249	0.710832
12832	Rodentia	Sciuridae	Marmota sibirica	EN	1.71101	1.74091	0.836874	0.982822
136362	Rodentia	Muridae	Apomys camiguinensis	VU	3.54169	3.56403	0.834829	0.99373
15611	Rodentia	Cricetidae	Handleyomys rhabdops	EN	1.39792	1.69427	0.833987	0.825085
12270	Chiroptera	Phyllostomidae	Lonchorhina aurita	LC	14.8411	16.5781	0.833485	0.895223
NA	Chiroptera	Vespertilionidae	Barbastella caspica	NA	3.25254	4.19279	0.833145	0.775746
16889	Dasyuromorpha	Dasyuridae	Phascogale pirata	VU	2.72553	3.50454	0.832881	0.777713
14699281	Primates	Pitheciidae	Plecturocebus caquetensis	CR	0.6872	0.919048	0.832719	0.74773
136230	Rodentia	Muridae	Echiothrix centrosa	VU	1.04473	3.44125	0.832546	0.30359
13559	Chiroptera	Phyllostomidae	Mimon bennettii	LC	16.1376	16.1663	0.832539	0.998227
48295808	Rodentia	Chinchillidae	Lagidium ahuacaense	DD	3.75867	3.86362	0.832172	0.972837
39314	Rodentia	Echimyidae	Pattonomys occasius	DD	3.54123	4.90647	0.832142	0.721748
10755	Chiroptera	Vespertilionidae	Ia io	NT	5.02378	6.47064	0.8315	0.776396
20472	Rodentia	Sciuridae	Spermophilus citellus	EN	1.64073	1.70582	0.83149	0.961844
39871	Primates	Cercopithecidae	Trachypithecus poliocephalus	CR	0.524474	0.925801	0.831197	0.566508
13961	Rodentia	Muridae	Mus fernandoni	EN	1.40946	1.76211	0.830859	0.799868
14358	Chiroptera	Natalidae	Nyctiellus lepidus	LC	14.771	14.771	0.830376	1
13901	Artiodactyla	Moschidae	Moschus leucogaster	EN	0.596996	1.69943	0.830044	0.351293
19866	Rodentia	Dipodidae	Salpingotus michaelis	DD	3.11909	3.89517	0.828871	0.800759
22043	Primates	Cercopithecidae	Trachypithecus delacouri	CR	0.523375	0.924328	0.827889	0.566222
41986	Lagomorpha	Ochotonidae	Ochotona argentata	EN	1.49572	1.69092	0.825576	0.884556
14097	Chiroptera	Pteropodidae	Myonycteris brachycephala	EN	1.68935	1.72011	0.824534	0.982117
40545	Dasyuromorpha	Dasyuridae	Sminthopsis longicaudata	LC	15.3512	15.3512	0.824142	1
136517	Rodentia	Muridae	Rattus satarae	VU	2.45144	3.37058	0.823777	0.727306
10127	Chiroptera	Hipposideridae	Hipposideros demissus	EN	1.70626	1.7616	0.823682	0.96859
112390882	Eulipotyphla	Soricidae	Scutisorex thori	DD	3.74838	3.88433	0.823492	0.965001
45959000	Rodentia	Nesomyidae	Dendromus ruppi	DD	3.11346	3.80254	0.823342	0.818784
10983	Chiroptera	Vespertilionidae	Kerivoula pellucida	NT	3.96117	6.67314	0.822306	0.593599
11634	Rodentia	Muridae	Leporillus conditor	NT	6.72449	6.75934	0.821263	0.994845
41026	Primates	Cercopithecidae	Piliocolobus preussi	CR	0.471443	0.89711	0.819374	0.525514
22841	Chiroptera	Phyllostomidae	Vampyressa pusilla	DD	3.73546	3.84266	0.815391	0.972103
8256	Rodentia	Cricetidae	Euneomys chinchilloides	DD	3.51305	4.42312	0.815	0.794248
1559	Rodentia	Muridae	Anonymomys mindorensis	DD	2.76634	3.61859	0.814076	0.764479
21492	Primates	Tarsiidae	Carlito syrichta	NT	4.55775	6.60157	0.813729	0.690404
17225	Rodentia	Cricetidae	Phyllotis definitus	EN	1.36925	1.65456	0.813421	0.827557
11387	Rodentia	Muridae	Leimacomys buettneri	DD	2.05015	3.37019	0.812915	0.608319
136939	Primates	Cercopithecidae	Piliocolobus rufomitratus	CR	0.502676	0.902272	0.811854	0.557122
16890	Dasyuromorpha	Dasyuridae	Phascogale tapoatafa	NT	6.3219	6.66098	0.808269	0.949094
12272	Chiroptera	Phyllostomidae	Lonchorhina marinkellei	VU	2.63356	3.40438	0.808092	0.773578
163015864	Primates	Lorisidae	Nycticebus bancanus	CR	0.613977	0.905841	0.807208	0.677798
41025	Primates	Cercopithecidae	Piliocolobus pennantii	CR	0.463596	0.863237	0.806907	0.537044
10130	Chiroptera	Hipposideridae	Hipposideros doriae	NT	6.52131	6.85734	0.806725	0.950998
18765	Chiroptera	Pteropodidae	Pteropus tuberculatus	EN	1.2562	1.65904	0.806617	0.757188
19823	Primates	Cebidae	Saguinus oedipus	CR	0.661981	0.901499	0.806412	0.734311
20428	Rodentia	Spalacidae	Spalax arenarius	EN	1.48243	1.69135	0.806318	0.876477
40555	Diprotodontia	Vombatidae	Lasiorhinus latifrons	NT	1.62369	6.31768	0.805665	0.257007
14876	Chiroptera	Pteropodidae	Notopteris macdonaldi	VU	1.02971	3.43531	0.805182	0.299744
45958985	Rodentia	Nesomyidae	Dendromus lachaisei	DD	3.22718	3.89266	0.80462	0.829042
7084	Chiroptera	Pteropodidae	Eidolon helvum	NT	2.54482	6.30009	0.804607	0.403935
11050	Rodentia	Muridae	Komodomys rintjanus	VU	2.56517	3.38293	0.804586	0.758268
16679	Rodentia	Cricetidae	Peromyscus melanurus	EN	0.924526	1.568	0.803611	0.589621
115554360	Rodentia	Cricetidae	Oryzomys gorgasi	EN	1.35821	1.65789	0.803378	0.819237
136716	Chiroptera	Molossidae	Tadarida insignis	DD	4.5812	4.7546	0.802999	0.96353
136753	Rodentia	Cricetidae	Akodon philipmyersi	DD	3.42287	3.64953	0.799927	0.937893
40581	Diprotodontia	Pseudocheiridae	Pseudocheirus peregrinus	LC	3.09948	14.2311	0.799674	0.217795
10329	Artiodactyla	Cervidae	Hydropotes inermis	VU	3.35896	3.37745	0.799583	0.994528
15050	Lagomorpha	Ochotonidae	Ochotona iliensis	EN	1.40992	1.68891	0.79768	0.83481
21873	Diprotodontia	Macropodidae	Thylogale calabyi	EN	1.43565	1.67563	0.796606	0.856778
39929	Primates	Pitheciidae	Callicebus barbarabrownae	CR	0.657128	0.887597	0.795712	0.740345
1581	Dasyuromorpha	Dasyuridae	Antechinomys laniger	LC	14.9254	14.9254	0.794946	1
4812	Afrosoricida	Chrysochloridae	Chrysochloris visagiei	DD	3.09124	3.38514	0.794724	0.913179
5830	Rodentia	Ctenomyidae	Ctenomys tuconax	DD	3.84932	4.59249	0.794538	0.838177
13248	Artiodactyla	Ziphiidae	Mesoplodon hectori	DD	3.67691	3.80917	0.79378	0.965279
18306	Carnivora	Felidae	Caracal aurata	VU	3.33081	3.38217	0.793111	0.984812
1141	Artiodactyla	Bovidae	Ammodorcas clarkei	VU	1.99025	3.3945	0.791524	0.586316
13973	Rodentia	Muridae	Mus neavei	DD	4.15213	4.32004	0.790454	0.961134
9828	Rodentia	Bathyergidae	Heliophobius argenteocinereus	LC	14.0632	14.0632	0.789654	1
136348	Chiroptera	Phyllostomidae	Lonchophylla chocoana	DD	3.98301	4.69942	0.787892	0.847554
21175	Artiodactyla	Suidae	Sus cebifrons	CR	0.79325	0.874561	0.78769	0.907026
NA	Diprotodontia	Pseudocheiridae	Petauroides armillatus	NA	1.9532	3.56521	0.786686	0.54785
NA	Didelphimorphia	Didelphidae	Marmosa waterhousii	NA	3.00797	3.52196	0.786158	0.854062
39761	Primates	Lorisidae	Nycticebus javanicus	CR	0.809412	0.88823	0.784977	0.911263
NA	Rodentia	Nesomyidae	Dendromus leucostomus	NA	3.06965	3.5827	0.784804	0.856799
15190	Rodentia	Echimyidae	Olallamys edax	DD	1.45996	3.72951	0.784398	0.391462
136749	Didelphimorphia	Didelphidae	Cryptonanus unduaviensis	DD	3.48176	3.62201	0.783316	0.96128
136743	Paucituberculata	Caenolestidae	Caenolestes condorensis	VU	2.32109	3.33272	0.782899	0.696455
12939	Chiroptera	Megadermatidae	Megaderma spasma	LC	13.5009	13.869	0.781615	0.973464
2784	Diprotodontia	Potoroidae	Bettongia lesueur	NT	6.02056	6.28011	0.781032	0.958671
22029	Chiroptera	Phyllostomidae	Trachops cirrhosus	LC	14.7501	14.7559	0.780939	0.999605
13894	Artiodactyla	Moschidae	Moschus berezovskii	EN	0.826161	1.60959	0.780879	0.513273
136390	Rodentia	Ctenomyidae	Ctenomys osvaldoreigi	CR	0.640532	0.852291	0.780182	0.751542
15189	Rodentia	Echimyidae	Olallamys albicauda	DD	1.45996	3.85103	0.77977	0.37911
14361	Chiroptera	Natalidae	Chilonatalus tumidifrons	NT	5.44793	6.2096	0.779739	0.877341
6222	Rodentia	Echimyidae	Dactylomys peruanus	DD	3.72667	3.74617	0.779693	0.994795
14191	Chiroptera	Vespertilionidae	Myotis planiceps	EN	1.19735	1.60685	0.779582	0.745154
3553	Primates	Pitheciidae	Plecturocebus oenanthe	CR	0.633957	0.870104	0.778709	0.728599
14159	Chiroptera	Vespertilionidae	Myotis findleyi	EN	1.14586	1.61142	0.777523	0.711085
16212	Rodentia	Sciuridae	Paraxerus vincenti	EN	1.35786	1.617	0.777264	0.839739
NA	Carnivora	Viverridae	Arctogalidia stigmatica	NA	3.39501	3.79368	0.776328	0.894911
NA	Rodentia	Sciuridae	Petaurista lena	NA	4.67414	4.73889	0.776159	0.986336
136609	Primates	Lepilemuridae	Lepilemur milanoii	EN	0.667648	1.56509	0.77582	0.426588
45434566	Macroscelidea	Macroscelididae	Macroscelides micus	LC	14.5542	14.5706	0.775247	0.99887
5826	Rodentia	Ctenomyidae	Ctenomys sociabilis	CR	0.791642	0.839385	0.77268	0.943122
128073282	Primates	Hylobatidae	Nomascus gabriellae	EN	0.801011	1.5743	0.772317	0.508804
41404	Eulipotyphla	Soricidae	Sorex mirabilis	DD	4.29415	4.38844	0.771138	0.978514
14209	Chiroptera	Vespertilionidae	Myotis vivesi	VU	3.37405	3.38553	0.771031	0.996611
41024	Primates	Cercopithecidae	Piliocolobus epieni	CR	0.461744	0.833078	0.770988	0.554263
20336	Rodentia	Muridae	Solomys sapientis	EN	0.707485	1.58616	0.770528	0.446036
7786	Chiroptera	Pteropodidae	Eonycteris major	DD	2.76141	3.25414	0.770117	0.848583
NA	Eulipotyphla	Soricidae	Crocidura neglecta	NA	3.26806	4.27982	0.769935	0.763598
136643	Artiodactyla	Moschidae	Moschus anhuiensis	EN	0.807112	1.6184	0.76967	0.49871
NA	Rodentia	Geomyidae	Thomomys nayarensis	NA	3.66548	3.75294	0.767866	0.976698
21839	Rodentia	Echimyidae	Thrichomys apereoides	LC	13.7044	13.7069	0.766748	0.999821
14999	Rodentia	Cricetidae	Nyctomys sumichrasti	LC	13.2131	14.0102	0.766111	0.943106
136642	Rodentia	Muridae	Sommeromys macrorhinos	DD	2.35185	3.13067	0.764332	0.751231
NA	Didelphimorphia	Didelphidae	Marmosa isthmica	NA	3.23289	3.72517	0.764135	0.867851
136537	Primates	Cheirogaleidae	Microcebus bongolavensis	EN	0.502264	1.6018	0.76345	0.313563
136593	Chiroptera	Pteropodidae	Rousettus linduensis	DD	2.70698	3.59827	0.762213	0.7523
136569	Primates	Cercopithecidae	Macaca munzala	EN	1.55252	1.61677	0.761539	0.960259
15664	Rodentia	Cricetidae	Otonyctomys hatti	LC	13.2175	14.0275	0.760841	0.942252
20335	Rodentia	Muridae	Solomys salebrosus	EN	0.692984	1.64129	0.76049	0.422218
18503	Diprotodontia	Pseudocheiridae	Pseudochirops albertisii	NT	5.93286	6.04797	0.759664	0.980967
17829	Eulipotyphla	Erinaceidae	Podogymnura aureospinula	EN	1.32828	1.5866	0.759612	0.837183
3412	Cingulata	Chlamyphoridae	Cabassous centralis	DD	3.09601	3.35305	0.758551	0.923342
136714	Rodentia	Octodontidae	Tympanoctomys loschalchalerosorum	CR	0.48157	0.844369	0.75808	0.570331
40531	Dasyuromorpha	Dasyuridae	Ningaui yvonneae	LC	13.3828	13.391	0.756986	0.999385
92332716	Rodentia	Sminthidae	Sicista trizona	EN	1.34543	1.52712	0.756747	0.881025
13694	Didelphimorphia	Didelphidae	Monodelphis emiliae	LC	14.7195	14.8526	0.75605	0.991037
136547	Didelphimorphia	Didelphidae	Chacodelphys formosa	NT	5.13166	5.79271	0.75541	0.885883
NA	Rodentia	Nesomyidae	Beamys major	NA	2.75424	3.46399	0.755218	0.795107
12310	Primates	Cercopithecidae	Lophocebus aterrimus	VU	3.24947	3.30721	0.754637	0.982539
136750	Artiodactyla	Moschidae	Moschus cupreus	EN	0.802186	1.49962	0.753956	0.534925
1789	Chiroptera	Vespertilionidae	Bauerus dubiaquercus	NT	5.68962	6.14762	0.753574	0.925498
19714	Chiroptera	Emballonuridae	Rhynchonycteris naso	LC	17.2959	17.2959	0.750899	1
20717	Rodentia	Nesomyidae	Steatomys jacksoni	DD	3.15064	3.41226	0.75068	0.92333
136311	Primates	Lepilemuridae	Lepilemur wrightae	EN	0.687133	1.54201	0.75066	0.445609
9581	Rodentia	Nesomyidae	Gymnuromys roberti	LC	16.5103	16.8024	0.750509	0.982612
4665	Chiroptera	Phyllostomidae	Chiroderma improvisum	EN	1.49556	1.56075	0.750317	0.958235
10125	Chiroptera	Hipposideridae	Hipposideros curtus	EN	1.09169	1.5165	0.75021	0.719878
13418	Rodentia	Cricetidae	Microtus cabrerae	NT	6.11132	6.13109	0.749472	0.996775
16752	Diprotodontia	Macropodidae	Petrogale coenensis	EN	1.11729	1.57	0.746857	0.711652
41434	Eulipotyphla	Soricidae	Soriculus nigrescens	LC	13.5468	13.5595	0.74579	0.999063
4983	Chiroptera	Rhinonycteridae	Cloeotis percivali	LC	13.3871	13.3871	0.745238	0.999999
20489	Rodentia	Sciuridae	Xerospermophilus perotensis	EN	1.48291	1.57167	0.74424	0.943525
16971518	Primates	Lepilemuridae	Lepilemur scottorum	EN	0.687789	1.48	0.743625	0.464722
12904	Rodentia	Muridae	Maxomys rajah	VU	2.17085	3.16354	0.743602	0.686207
16572	Peramelemorphia	Peramelidae	Perameles gunnii	VU	2.94776	3.20098	0.743388	0.920891
12754	Primates	Cercopithecidae	Mandrillus sphinx	VU	2.66123	3.21263	0.743139	0.828364
742	Rodentia	Cricetidae	Akodon lindberghi	DD	3.40984	3.65205	0.74289	0.933676
NA	Rodentia	Muridae	Gerbilliscus giffardi	NA	3.30034	3.44521	0.741205	0.957952
1140	Rodentia	Muridae	Ammodillus imbellis	DD	2.04608	3.07888	0.740768	0.664553
136336	Rodentia	Cricetidae	Oligoryzomys moojeni	DD	3.45193	3.47705	0.738857	0.992775
19549	Chiroptera	Rhinolophidae	Rhinolophus maclaudi	EN	1.02261	1.58658	0.738128	0.644537
9456	Rodentia	Muridae	Grammomys gigas	EN	1.26064	1.4927	0.735924	0.844539
12142	Artiodactyla	Bovidae	Litocranius walleri	NT	5.72228	5.81097	0.733581	0.984739
8206	Primates	Lemuridae	Eulemur collaris	EN	0.59224	1.48849	0.733035	0.39788
9283	Rodentia	Sciuridae	Glyphotes simus	DD	2.70151	3.14884	0.732781	0.85794
13143	Carnivora	Ursidae	Melursus ursinus	VU	3.0758	3.07755	0.732384	0.999431
8032	Rodentia	Muridae	Eropeplus canus	VU	2.3379	3.0306	0.732076	0.771432
12938	Chiroptera	Megadermatidae	Megaderma lyra	LC	13.3248	13.4523	0.731955	0.990524
136677	Primates	Lepilemuridae	Lepilemur petteri	EN	0.693716	1.51874	0.730178	0.45677
14934	Chiroptera	Nycteridae	Nycteris major	DD	2.49844	2.98036	0.730114	0.8383
18248	Primates	Cercopithecidae	Piliocolobus waldronae	CR	0.432777	0.821878	0.729332	0.52657
136812	Diprotodontia	Macropodidae	Dendrolagus stellarum	VU	1.9907	3.10044	0.729321	0.642072
16708	Chiroptera	Emballonuridae	Peropteryx leucoptera	LC	13.8811	13.8811	0.729253	1
20521	Chiroptera	Pteropodidae	Sphaerias blanfordi	LC	13.9521	15.372	0.728876	0.907635
29404	Rodentia	Cricetidae	Hylaeamys laticeps	VU	3.00954	3.20995	0.7287	0.937566
6508	Rodentia	Muridae	Desmodilliscus braueri	LC	16.5292	16.8671	0.728529	0.979965
22844	Rodentia	Muridae	Vandeleuria nolthenii	EN	1.00573	1.45844	0.728418	0.689594
12902	Rodentia	Muridae	Maxomys pagensis	VU	2.14386	3.1732	0.727737	0.675614
40636	Dasyuromorpha	Dasyuridae	Pseudantechinus bilarni	LC	12.9753	12.9754	0.727153	0.999997
14294	Artiodactyla	Bovidae	Nemorhaedus baileyi	VU	3.03001	3.07951	0.726845	0.983926
41689	Carnivora	Viverridae	Hemigalus derbyanus	NT	5.14914	5.72303	0.725652	0.899723
136662	Primates	Lepilemuridae	Lepilemur betsileo	EN	0.746047	1.54802	0.725419	0.481935
45069	Rodentia	Muridae	Otomys barbouri	EN	1.09197	1.46432	0.725325	0.745714
45955968	Rodentia	Muridae	Hylomyscus pamfi	DD	3.40132	3.46914	0.725003	0.98045
136356	Chiroptera	Pteropodidae	Dyacopterus brooksi	VU	1.73333	3.05782	0.723982	0.566852
42641	Rodentia	Muridae	Abditomys latidens	DD	2.49108	3.26079	0.723573	0.763951
3859	Chiroptera	Megadermatidae	Cardioderma cor	LC	13.3248	13.4826	0.723357	0.988296
136572	Chiroptera	Vespertilionidae	Kerivoula krauensis	NT	5.35795	6.13154	0.723262	0.873836
13937	Chiroptera	Vespertilionidae	Murina aurata	DD	3.28953	3.38338	0.722887	0.972261
29622	Artiodactyla	Cervidae	Mazama pandora	VU	3.11842	3.12985	0.721797	0.99635
18880	Rodentia	Cricetidae	Punomys lemminus	VU	1.72925	3.00677	0.719476	0.575118
3571	Primates	Cebidae	Callithrix flaviceps	CR	0.620032	0.77857	0.718731	0.796372
3651	Didelphimorphia	Didelphidae	Caluromysiops irrupta	LC	13.6375	13.6402	0.718723	0.999806
NA	Didelphimorphia	Didelphidae	Monodelphis touan	NA	2.6548	2.97438	0.716937	0.892554
136683	Rodentia	Cricetidae	Habromys delicatulus	EN	0.370386	1.41386	0.716276	0.261968
12559	Primates	Cercopithecidae	Macaca silenus	EN	1.17677	1.50049	0.715835	0.784255
39853	Primates	Cercopithecidae	Trachypithecus francoisi	EN	1.45863	1.51912	0.713692	0.960182
136731	Primates	Lepilemuridae	Lepilemur ankaranensis	EN	1.26719	1.51861	0.713568	0.834443
163313085	Primates	Cheirogaleidae	Microcebus ganzhorni	EN	1.05587	1.56116	0.71335	0.67634
17618	Chiroptera	Pteropodidae	Plerotes anchietae	DD	2.2645	3.35875	0.713191	0.674208
137	Chiroptera	Pteropodidae	Acerodon celebensis	VU	2.03284	3.01365	0.712989	0.674545
8834	Carnivora	Eupleridae	Galidictis grandidieri	EN	0.971343	1.4244	0.712665	0.681933
13381	Chiroptera	Phyllostomidae	Trinycteris nicefori	LC	14.0347	14.0751	0.711314	0.997131
5594	Eulipotyphla	Soricidae	Crocidura thomensis	EN	1.13347	1.4146	0.710794	0.801261
13162	Rodentia	Muridae	Meriones dahli	EN	1.22421	1.41668	0.710714	0.864137
136263	Primates	Lepilemuridae	Lepilemur fleuretae	EN	0.702266	1.46381	0.710547	0.479751
41629	Carnivora	Mustelidae	Mellivora capensis	LC	12.5043	12.5043	0.709108	1
41598	Carnivora	Herpestidae	Dologale dybowskii	DD	2.58343	2.90556	0.708629	0.889135
5584	Eulipotyphla	Soricidae	Crocidura telfordi	VU	2.82183	3.07118	0.708376	0.918808
22046	Artiodactyla	Bovidae	Tragelaphus buxtoni	EN	1.228	1.48777	0.708032	0.825393
112386684	Rodentia	Muridae	Halmaheramys bokimekot	DD	2.33259	3.61088	0.707871	0.645988
6622	Rodentia	Muridae	Diomys crumpi	DD	2.2463	3.07732	0.706419	0.729953
136417	Rodentia	Muridae	Hadromys yunnanensis	DD	0.886967	3.15748	0.705661	0.28091
41507	Paucituberculata	Caenolestidae	Lestoros inca	LC	12.7867	13.253	0.70483	0.964813
15330	Diprotodontia	Macropodidae	Onychogalea fraenata	VU	2.69842	3.05908	0.704193	0.882101
136372	Rodentia	Muridae	Vandeleuria nilagirica	EN	0.94275	1.45251	0.704115	0.649047
NA	Eulipotyphla	Talpidae	Mogera kanoana	NA	3.29693	3.4798	0.703609	0.947447
71529901	Chiroptera	Molossidae	Mormopterus eleryi	NT	5.4071	5.84184	0.703394	0.925581
7136	Macroscelidea	Macroscelididae	Elephantulus edwardii	LC	13.9572	15.2131	0.703181	0.917446
14198	Chiroptera	Vespertilionidae	Myotis schaubi	DD	3.29506	3.42651	0.702545	0.961636
10053	Artiodactyla	Cervidae	Hippocamelus antisensis	VU	3.01039	3.03113	0.702419	0.99316
NA	Didelphimorphia	Didelphidae	Monodelphis pinocchio	NA	2.90471	3.18951	0.701209	0.910706
9246	Rodentia	Gliridae	Glirulus japonicus	LC	17.2116	18.188	0.699293	0.946318
84547975	Chiroptera	Vespertilionidae	Murina jaintiana	DD	3.27119	3.45525	0.698486	0.946732
41778	Artiodactyla	Tayassuidae	Tayassu pecari	VU	2.83309	2.93584	0.697703	0.965002
136834	Rodentia	Muridae	Pithecheirops otion	DD	2.54238	3.37958	0.697572	0.752276
10280	Rodentia	Muridae	Hybomys lunaris	VU	1.623	2.97792	0.697339	0.545009
136638	Rodentia	Heteromyidae	Heteromys oasicus	EN	1.09724	1.43585	0.696713	0.76418
41211	Rodentia	Muridae	Praomys obscurus	EN	1.04594	1.43304	0.696374	0.729874
88088745	Chiroptera	Natalidae	Chilonatalus macer	DD	2.46278	3.44171	0.6958	0.715569
5558	Eulipotyphla	Soricidae	Crocidura ansellorum	EN	1.05022	1.36779	0.695435	0.767824
22065	Artiodactyla	Tragulidae	Tragulus nigricans	EN	1.05259	1.4291	0.694572	0.736538
16750	Diprotodontia	Macropodidae	Petrogale xanthopus	NT	5.6744	5.68253	0.694156	0.998569
112503346	Eulipotyphla	Soricidae	Crocidura mdumai	EN	1.37607	1.50762	0.694014	0.912744
7960	Perissodactyla	Equidae	Equus zebra	VU	2.89512	2.94323	0.693409	0.983655
40022	Chiroptera	Nycteridae	Nycteris madagascariensis	DD	2.48408	3.0435	0.692703	0.816193
136299	Eulipotyphla	Soricidae	Cryptotis mera	EN	0.966949	1.40199	0.691841	0.689699
14189	Chiroptera	Vespertilionidae	Myotis peninsularis	EN	1.01264	1.44696	0.691478	0.699843
12420	Carnivora	Mustelidae	Hydrictis maculicollis	NT	5.52287	5.52293	0.691437	0.999989
6434	Diprotodontia	Macropodidae	Dendrolagus ursinus	VU	1.6912	2.84429	0.691384	0.594593
18287	Rodentia	Echimyidae	Proechimys hoplomyoides	DD	2.12892	2.98683	0.690737	0.712768
44696	Chiroptera	Nycteridae	Nycteris vinsoni	DD	2.69928	3.16526	0.688822	0.852785
17830	Rodentia	Cricetidae	Podomys floridanus	NT	5.22073	5.60823	0.68863	0.930906
136266	Chiroptera	Phyllostomidae	Gardnerycteris koepckeae	DD	2.54204	3.27484	0.687547	0.776235
15865	Rodentia	Muridae	Pachyuromys duprasi	LC	16.1274	16.612	0.687369	0.970829
5590	Eulipotyphla	Soricidae	Crocidura orii	EN	1.03534	1.38848	0.687289	0.745664
5146	Primates	Cercopithecidae	Colobus vellerosus	CR	0.648401	0.76419	0.686578	0.848481
20890	Diprotodontia	Phalangeridae	Strigocuscus celebensis	NT	2.89512	5.37106	0.686244	0.539022
15657	Rodentia	Muridae	Otomys occidentalis	VU	2.51508	2.96938	0.685058	0.847006
21161	Rodentia	Sciuridae	Sundasciurus rabori	DD	3.20028	3.22	0.684271	0.993877
4671	Didelphimorphia	Didelphidae	Chironectes minimus	LC	13.0522	13.0522	0.683926	1
48269619	Eulipotyphla	Soricidae	Cryptotis griseoventris	EN	0.951631	1.33796	0.683422	0.711253
13897	Artiodactyla	Moschidae	Moschus moschiferus	VU	2.50691	2.92758	0.683086	0.856307
39888	Primates	Hylobatidae	Hylobates muelleri	EN	1.35332	1.43256	0.682718	0.944689
18741	Chiroptera	Pteropodidae	Pteropus molossinus	EN	1.20609	1.4373	0.682637	0.839137
NA	Didelphimorphia	Didelphidae	Monodelphis saci	NA	2.75703	3.17152	0.682127	0.869309
10137	Chiroptera	Hipposideridae	Hipposideros halophyllus	VU	2.76998	2.88901	0.681342	0.958801
12553	Primates	Cercopithecidae	Macaca maura	EN	1.31696	1.43325	0.681213	0.918864
14194	Chiroptera	Vespertilionidae	Myotis ridleyi	NT	5.38225	5.59906	0.681054	0.961277
19377	Rodentia	Sciuridae	Ratufa bicolor	NT	5.09961	5.42917	0.680888	0.939299
86226097	Rodentia	Caviidae	Galea musteloides	DD	3.17786	3.62862	0.6807	0.875775
2533	Chiroptera	Emballonuridae	Balantiopteryx plicata	LC	11.7422	12.2442	0.679514	0.958998
2538	Chiroptera	Pteropodidae	Balionycteris maculata	LC	12.9031	13.1295	0.679289	0.982759
22431	Rodentia	Muridae	Tryphomys adustus	DD	2.4341	3.14267	0.678678	0.774534
6989	Rodentia	Echimyidae	Phyllomys thomasi	EN	0.861137	1.3909	0.677986	0.619124
41361	Eulipotyphla	Soricidae	Crocidura tarfayensis	DD	2.96626	3.49647	0.675228	0.84836
4811	Chiroptera	Phyllostomidae	Chrotopterus auritus	LC	12.1422	13.0134	0.675191	0.93305
13877	Chiroptera	Mormoopidae	Mormoops blainvillei	LC	11.1259	12.2755	0.673457	0.906346
85043053	Chiroptera	Pteropodidae	Pteropus pelagicus	EN	1.1805	1.37558	0.671999	0.858185
22039	Primates	Cercopithecidae	Trachypithecus obscurus	EN	1.27398	1.39924	0.670767	0.910478
23043	Rodentia	Cricetidae	Volemys millicens	NT	5.36647	5.39994	0.67061	0.993802
85202881	Chiroptera	Vespertilionidae	Hypsugo lanzai	EN	1.14419	1.41811	0.669281	0.80684
761	Rodentia	Cricetidae	Akodon surdus	VU	1.97607	2.92579	0.66904	0.675396
NA	Perissodactyla	Equidae	Equus caballus	NA	0.842313	3.26942	0.668883	0.257634
13878	Chiroptera	Mormoopidae	Mormoops megalophylla	LC	11.1259	12.3135	0.668668	0.903549
NA	Rodentia	Cricetidae	Juliomys ximenezi	NA	2.83735	3.40464	0.667814	0.833378
550	Artiodactyla	Bovidae	Aepyceros melampus	LC	11.8755	11.8779	0.66754	0.999799
161247840	Primates	Cercopithecidae	Piliocolobus badius	EN	0.661143	1.39828	0.66592	0.472827
40541	Dasyuromorpha	Dasyuridae	Sminthopsis crassicaudata	LC	12.5471	12.5487	0.665755	0.999877
13375	Chiroptera	Phyllostomidae	Glyphonycteris behnii	DD	2.70264	3.19981	0.665509	0.844625
42662	Macroscelidea	Macroscelididae	Elephantulus myurus	LC	14.3641	15.2677	0.66549	0.940813
NA	Rodentia	Muridae	Gerbilliscus vicinus	NA	3.20257	3.35094	0.664116	0.955725
13243	Artiodactyla	Ziphiidae	Mesoplodon carlhubbsi	DD	2.54872	3.01463	0.663929	0.845448
NA	Peramelemorphia	Peramelidae	Perameles pallescens	NA	2.34352	2.94761	0.663751	0.795058
41324	Eulipotyphla	Soricidae	Crocidura horsfieldii	DD	3.06954	3.47232	0.663605	0.884001
136315	Artiodactyla	Delphinidae	Orcaella heinsohni	VU	2.10771	2.79318	0.663117	0.754594
2130	Chiroptera	Phyllostomidae	Enchisthenes hartii	LC	11.5775	11.5988	0.662921	0.998163
6675	Rodentia	Heteromyidae	Dipodomys elator	VU	2.73267	2.80102	0.662583	0.975599
14123	Chiroptera	Vespertilionidae	Myotis bechsteinii	NT	5.08473	5.37956	0.662404	0.945194
12551	Primates	Cercopithecidae	Macaca fascicularis	VU	2.81882	2.82592	0.662149	0.997486
11351	Chiroptera	Vespertilionidae	Aeorestes egregius	DD	2.31658	3.45744	0.661832	0.670028
136472	Artiodactyla	Suidae	Babyrousa togeanensis	EN	0.994273	1.37135	0.660413	0.725035
16971364	Primates	Cheirogaleidae	Microcebus margotmarshae	EN	0.746174	1.39177	0.660195	0.536134
18746	Chiroptera	Pteropodidae	Pteropus ornatus	VU	2.77906	2.84841	0.65979	0.975655
14176	Chiroptera	Vespertilionidae	Myotis lucifugus	EN	1.32547	1.37338	0.657545	0.96512
136635	Rodentia	Ctenomyidae	Ctenomys rionegrensis	EN	1.36496	1.39943	0.657242	0.975365
3329	Rodentia	Muridae	Bunomys coelestis	EN	1.02358	1.34524	0.656832	0.760894
40652	Primates	Galagidae	Paragalago rondoensis	EN	1.20036	1.33197	0.655746	0.901191
136484	Rodentia	Cricetidae	Aepeomys reigi	VU	2.2052	2.79578	0.654778	0.78876
19376	Rodentia	Sciuridae	Ratufa affinis	NT	4.9469	5.2348	0.654417	0.945002
5763	Eulipotyphla	Soricidae	Cryptotis endersi	EN	0.999635	1.32798	0.653547	0.752751
23204	Rodentia	Zenkerellidae	Zenkerella insignis	LC	14.1595	14.1708	0.652809	0.999203
136765	Chiroptera	Vespertilionidae	Nyctalus furvus	EN	1.2266	1.33781	0.652294	0.916871
44695	Chiroptera	Nycteridae	Nycteris parisii	DD	2.24123	2.65908	0.652037	0.842859
16122	Rodentia	Muridae	Paraleptomys wilhelmina	DD	1.03259	3.1506	0.652028	0.327745
136425	Rodentia	Cricetidae	Oligoryzomys rupestris	DD	3.45951	3.50058	0.651545	0.988268
11856	Didelphimorphia	Didelphidae	Lestodelphys halli	LC	12.2054	12.2054	0.651105	1
136594	Chiroptera	Thyropteridae	Thyroptera devivoi	DD	2.05577	2.90222	0.651031	0.708343
136325	Rodentia	Nesomyidae	Eliurus ellermani	DD	2.68181	2.89564	0.650162	0.926154
22103	Sirenia	Trichechidae	Trichechus manatus	VU	1.52642	2.68277	0.649937	0.568972
19359	Rodentia	Muridae	Rattus ranjiniae	EN	1.06585	1.30584	0.649678	0.816213
97249078	Didelphimorphia	Didelphidae	Monodelphis scalops	LC	12.3349	12.4464	0.649433	0.991044
6288	Cingulata	Dasypodidae	Dasypus hybridus	NT	4.11552	5.05964	0.649397	0.813401
NA	Rodentia	Cricetidae	Delomys altimontanus	NA	2.73876	2.81659	0.648498	0.972366
136676	Rodentia	Cricetidae	Akodon pervalens	DD	2.19381	3.12067	0.648143	0.702995
6628	Chiroptera	Phyllostomidae	Diphylla ecaudata	LC	12.6392	16.5404	0.647569	0.764142
115591937	Rodentia	Cricetidae	Sigmodon alleni	VU	2.6885	2.78682	0.647555	0.964718
9610	Rodentia	Cricetidae	Habromys lophurus	NT	3.85474	5.33685	0.647299	0.722287
2446	Artiodactyla	Cervidae	Axis calamianensis	EN	0.736807	1.36645	0.647262	0.539211
16778	Rodentia	Nesomyidae	Petromyscus collinus	LC	18.2353	18.377	0.647059	0.992286
11790	Lagomorpha	Leporidae	Lepus flavigularis	EN	1.3216	1.32381	0.646339	0.998333
5580	Eulipotyphla	Soricidae	Crocidura phaeura	EN	1.05402	1.33983	0.645234	0.786681
NA	Rodentia	Geomyidae	Thomomys sheldoni	NA	2.83808	3.11011	0.64443	0.912533
NA	Chiroptera	Vespertilionidae	Murina fanjingshanensis	NA	2.43224	3.06295	0.644182	0.794085
NA	Didelphimorphia	Didelphidae	Monodelphis sanctaerosae	NA	2.84618	2.95974	0.644177	0.961633
6436	Diprotodontia	Macropodidae	Dendrolagus spadix	VU	1.75657	2.71	0.642552	0.64818
NA	Chiroptera	Vespertilionidae	Murina kontumensis	NA	2.40189	2.89323	0.640057	0.830175
21473	Perissodactyla	Tapiridae	Tapirus pinchaque	EN	0.496196	1.29478	0.63976	0.383229
NA	Rodentia	Sciuridae	Petaurista caniceps	NA	3.46279	3.52894	0.638391	0.981255
15666	Rodentia	Cricetidae	Ototylomys phyllotis	LC	11.3533	11.3534	0.637925	0.999995
8771	Chiroptera	Furipterididae	Furipterus horrens	LC	3.61331	11.9268	0.637707	0.302956
5636	Eulipotyphla	Soricidae	Crocidura picea	EN	1.01531	1.27989	0.6377	0.793277
19593	Chiroptera	Phyllostomidae	Rhinophylla pumilio	LC	11.5906	11.6211	0.637182	0.997379
39316	Rodentia	Gliridae	Glis glis	LC	15.8557	17.4249	0.636788	0.909945
14709	Rodentia	Cricetidae	Nesoryzomys swarthi	VU	2.18001	2.65162	0.636348	0.822142
136715	Rodentia	Muridae	Melomys caurinus	EN	0.967577	1.32185	0.636228	0.731989
41433	Eulipotyphla	Soricidae	Episoriculus macrurus	LC	11.868	11.887	0.636137	0.998401
19416	Rodentia	Cricetidae	Reithrodontomys spectabilis	CR	0.505752	0.703451	0.634021	0.718959
12894	Rodentia	Muridae	Maxomys dollmani	DD	3.16191	3.3568	0.633965	0.941941
163021377	Primates	Cheirogaleidae	Cheirogaleus crossleyi	VU	2.30591	2.77243	0.632712	0.831731
NA	Diprotodontia	Pseudocheiridae	Petauroides minor	NA	1.12638	2.76697	0.63242	0.407081
2888	Artiodactyla	Bovidae	Bos javanicus	EN	0.883523	1.31031	0.63044	0.674287
16697	Rodentia	Cricetidae	Peromyscus zarhynchus	VU	2.67153	2.73737	0.630262	0.975951
45051	Eulipotyphla	Soricidae	Sylvisorex camerunensis	VU	1.6447	2.58165	0.629934	0.637071
14085	Rodentia	Echimyidae	Myocastor coypus	LC	11.5773	11.5949	0.629366	0.998484
45954361	Eulipotyphla	Soricidae	Cryptotis aroensis	EN	0.937098	1.30136	0.629106	0.72009
18762	Chiroptera	Pteropodidae	Pteropus temminckii	VU	2.71999	2.77456	0.628862	0.980334
45953906	Rodentia	Muridae	Apodemus avicennicus	DD	2.81279	3.05239	0.628133	0.921507
39890	Primates	Hylobatidae	Hylobates funereus	EN	0.965249	1.27495	0.627617	0.757086
41502	Dermoptera	Cynocephalidae	Galeopterus variegatus	LC	8.86267	11.6984	0.62661	0.757596
2132	Chiroptera	Phyllostomidae	Artibeus inopinatus	DD	2.81928	2.8754	0.626409	0.980482
21790	Rodentia	Cricetidae	Thomasomys rosalinda	EN	1.05307	1.29715	0.626409	0.811837
11793	Lagomorpha	Leporidae	Lepus hainanus	EN	1.19876	1.29202	0.626405	0.927813
3128	Artiodactyla	Bovidae	Bubalus quarlesi	EN	0.683091	1.29835	0.626396	0.526122
13376	Chiroptera	Phyllostomidae	Lampronycteris brachyotis	LC	13.502	17.7152	0.625733	0.762172
3126	Artiodactyla	Bovidae	Bubalus depressicornis	EN	0.684826	1.29257	0.625095	0.529818
14707	Rodentia	Cricetidae	Nesoryzomys fernandinae	VU	2.17837	2.65845	0.624846	0.819414
44931	Chiroptera	Vespertilionidae	Plecotus christii	DD	2.64252	3.14213	0.624601	0.840997
136761	Primates	Lepilemuridae	Lepilemur hubbardorum	EN	0.966869	1.31608	0.624498	0.734658
NA	Rodentia	Muridae	Apodemus microps	NA	2.75261	2.95021	0.623776	0.933021
914	Primates	Atelidae	Alouatta pigra	EN	1.23466	1.31537	0.621994	0.938645
10863	Peramelemorphia	Peramelidae	Isoodon auratus	VU	2.6106	2.68361	0.621718	0.972791
8203	Primates	Lemuridae	Eulemur rubriventer	VU	2.01819	2.62461	0.621646	0.76895
6299	Dasyuromorpha	Dasyuridae	Dasyurus albopunctatus	NT	4.86727	4.88075	0.621465	0.997238
NA	Rodentia	Muridae	Apodemus ilex	NA	2.94967	3.12478	0.62108	0.943963
111873499	Scandentia	Tupaiidae	Tupaia discolor	DD	2.55262	2.86766	0.619681	0.890138
12814	Didelphimorphia	Didelphidae	Marmosa lepida	LC	11.2453	12.1336	0.61914	0.926789
18132	Primates	Cercopithecidae	Presbytis thomasi	VU	2.09415	2.68781	0.619008	0.779128
111873049	Scandentia	Tupaiidae	Tupaia hypochrysa	DD	2.56356	2.82714	0.618655	0.906767
39876	Primates	Hylobatidae	Hoolock hoolock	EN	0.679573	1.26195	0.617585	0.53851
14132	Chiroptera	Vespertilionidae	Myotis grisescens	VU	2.54274	2.68394	0.616501	0.947392
40589	Afrosoricida	Tenrecidae	Oryzorictes hova	LC	5.46004	13.7298	0.616167	0.397677
136367	Rodentia	Abrocomidae	Abrocoma famatina	DD	1.49575	2.66828	0.616024	0.560568
NA	Eulipotyphla	Soricidae	Episoriculus sacratus	NA	2.66682	3.05219	0.615182	0.87374
21251	Artiodactyla	Bovidae	Syncerus caffer	NT	5.00678	5.10633	0.614603	0.980504
136672	Rodentia	Cricetidae	Brucepattersonius igniventris	DD	2.50908	3.17968	0.614232	0.789097
11617	Primates	Lepilemuridae	Lepilemur edwardsi	EN	0.713069	1.27716	0.613808	0.558325
13604	Eulipotyphla	Talpidae	Mogera etigo	EN	1.01155	1.2934	0.613341	0.782083
62008	Afrosoricida	Chrysochloridae	Amblysomus robustus	VU	2.09185	2.55437	0.612771	0.818931
15136	Rodentia	Cricetidae	Oecomys paricola	DD	3.54276	3.63122	0.612626	0.97564
4216	Primates	Cercopithecidae	Cercopithecus dryas	EN	1.2562	1.2687	0.61176	0.990151
88120398	Chiroptera	Phyllostomidae	Micronycteris giovanniae	DD	2.98311	2.98391	0.611539	0.999731
13110	Carnivora	Mustelidae	Melogale everetti	EN	1.0504	1.29086	0.611213	0.813725
41293	Lagomorpha	Leporidae	Pronolagus crassicaudatus	LC	10.882	10.8857	0.611118	0.999659
44172	Artiodactyla	Bovidae	Taurotragus derbianus	VU	2.43689	2.51214	0.60947	0.970046
NA	Rodentia	Geomyidae	Thomomys atrovarius	NA	2.83043	3.13353	0.60829	0.903272
3333	Rodentia	Muridae	Bunomys prolatus	EN	0.930755	1.23253	0.60795	0.75516
136458	Primates	Cheirogaleidae	Microcebus jollyae	EN	0.647204	1.24395	0.607344	0.520281
136283	Rodentia	Cricetidae	Hylaeamys acritus	DD	2.92725	3.14972	0.607274	0.929366
12653	Chiroptera	Phyllostomidae	Macrotus waterhousii	LC	10.081	10.9232	0.606515	0.922903
4604	Rodentia	Cricetidae	Chelemys megalonyx	NT	4.87509	4.95153	0.606049	0.984562
47992974	Rodentia	Muridae	Lophuromys chercherensis	EN	0.91375	1.23862	0.605812	0.737719
84372084	Chiroptera	Rhinolophidae	Rhinolophus belligerator	EN	1.08395	1.23029	0.605459	0.881052
22446	Scandentia	Tupaiidae	Tupaia chrysogaster	VU	2.17973	2.51586	0.605357	0.866396
14486	Rodentia	Cricetidae	Nelsonia goldmani	EN	0.965893	1.28581	0.605242	0.751194
85707170	Chiroptera	Rhinolophidae	Rhinolophus perditus	EN	1.0813	1.23133	0.603883	0.878153
4037	Carnivora	Felidae	Catopuma badia	EN	1.03665	1.26661	0.603794	0.818442
21455	Chiroptera	Emballonuridae	Taphozous hamiltoni	DD	2.31811	2.60161	0.60217	0.891028
6081	Dermoptera	Cynocephalidae	Cynocephalus volans	LC	8.86267	11.8107	0.60183	0.750391
20760	Rodentia	Muridae	Rattus vandeuseni	EN	0.965572	1.2277	0.601654	0.786491
17168	Chiroptera	Phyllostomidae	Phylloderma stenops	LC	11.3569	11.4623	0.601511	0.990803
41509	Dasyuromorpha	Dasyuridae	Sminthopsis granulipes	LC	11.139	11.1411	0.600963	0.999809
6206	Chiroptera	Emballonuridae	Cyttarops alecto	LC	13.6956	13.6958	0.600507	0.99999
6292	Cingulata	Dasypodidae	Dasypus sabanicola	NT	3.91122	4.75498	0.59969	0.822551
136206	Primates	Cheirogaleidae	Microcebus mamiratra	EN	0.581729	1.2734	0.59882	0.456832
12652	Chiroptera	Phyllostomidae	Macrotus californicus	LC	10.081	10.9513	0.598645	0.920529
41360	Eulipotyphla	Soricidae	Crocidura tarella	EN	0.916954	1.20438	0.598483	0.761351
136492	Rodentia	Echimyidae	Trinomys paratus	DD	1.67582	2.59123	0.597973	0.646727
19325	Rodentia	Muridae	Rattus burrus	EN	0.980938	1.1934	0.597659	0.821967
NA	Chiroptera	Vespertilionidae	Murina eleryi	NA	2.55286	2.58398	0.596853	0.987955
19484	Rodentia	Cricetidae	Rheomys mexicanus	EN	1.12329	1.21013	0.596495	0.928242
5704	Rodentia	Muridae	Crunomys celebensis	DD	2.84467	2.97226	0.596325	0.957073
9760	Carnivora	Ursidae	Helarctos malayanus	VU	2.52326	2.53528	0.59604	0.995261
111873543	Scandentia	Tupaiidae	Tupaia ferruginea	DD	2.36778	2.71065	0.595736	0.87351
19348	Rodentia	Muridae	Rattus montanus	EN	0.986114	1.23128	0.595468	0.800883
NA	Eulipotyphla	Talpidae	Uropsilus atronates	NA	2.23276	2.73635	0.593602	0.815963
16971566	Primates	Indriidae	Avahi mooreorum	EN	0.703759	1.18051	0.593478	0.596151
13570	Chiroptera	Miniopteridae	Miniopterus robustior	EN	0.969831	1.19479	0.593016	0.811718
4203	Primates	Cercopithecidae	Cercocebus sanjei	EN	0.8415	1.18683	0.592752	0.70903
10604	Rodentia	Sciuridae	Hylopetes nigripes	NT	4.4518	4.93295	0.592346	0.902461
5622	Eulipotyphla	Soricidae	Crocidura bottegoides	EN	0.956309	1.21904	0.591892	0.784475
84372306	Chiroptera	Rhinolophidae	Rhinolophus proconsulis	EN	1.07294	1.21567	0.591743	0.882588
41455	Eulipotyphla	Soricidae	Nectogale elegans	LC	10.5734	10.5926	0.591535	0.998184
174391079	Primates	Cercopithecidae	Erythrocebus patas	NT	4.6918	4.71095	0.591279	0.995936
NA	Rodentia	Cricetidae	Cricetulus pseudogriseus	NA	2.83486	3.06398	0.590352	0.925221
10851	Rodentia	Cricetidae	Irenomys tarsalis	LC	10.9572	10.9788	0.589493	0.998036
85736120	Chiroptera	Vespertilionidae	Myotis formosus	NT	4.6169	4.7875	0.589365	0.964367
136264	Rodentia	Muridae	Bullimus gamay	VU	2.48786	2.51677	0.589305	0.988512
NA	Chiroptera	Mormoopidae	Pteronotus portoricensis	NA	2.21762	2.57892	0.589201	0.859901
13572	Primates	Cercopithecidae	Miopithecus talapoin	VU	1.93568	2.46911	0.588906	0.783959
21206	Lagomorpha	Leporidae	Sylvilagus graysoni	EN	0.93342	1.22179	0.58884	0.763978
5142	Primates	Cercopithecidae	Colobus angolensis	VU	2.27566	2.49733	0.588765	0.911236
88151033	Chiroptera	Thyropteridae	Thyroptera wynneae	DD	1.87362	2.70167	0.588031	0.693504
41309	Lagomorpha	Leporidae	Sylvilagus cognatus	EN	0.93495	1.23284	0.58741	0.758373
NA	Rodentia	Cricetidae	Cricetulus griseus	NA	2.4724	2.65252	0.587125	0.932096
700	Rodentia	Cuniculidae	Cuniculus taczanowskii	NT	3.4725	4.6904	0.586688	0.740342
NA	Eulipotyphla	Soricidae	Episoriculus baileyi	NA	2.46304	2.9465	0.586528	0.83592
9100	Rodentia	Muridae	Gerbillus nancillus	DD	1.71462	2.55794	0.586517	0.670311
10550	Primates	Hylobatidae	Hylobates moloch	EN	0.973852	1.21856	0.586188	0.79918
18272	Rodentia	Echimyidae	Trinomys albispinus	LC	10.5719	10.5852	0.586127	0.998737
39889	Primates	Hylobatidae	Hylobates abbotti	EN	0.920639	1.23884	0.586053	0.743147
18848	Artiodactyla	Cervidae	Pudu puda	NT	4.67089	4.67459	0.585868	0.999209
NA	Rodentia	Cricetidae	Eligmodontia hirtipes	NA	2.68903	2.69355	0.585315	0.998321
9095	Rodentia	Muridae	Gerbilliscus vallinus	LC	12.742	12.7529	0.585115	0.999141
136710	Rodentia	Cricetidae	Peromyscus sagax	DD	0.380168	2.86206	0.585019	0.13283
2963	Lagomorpha	Leporidae	Brachylagus idahoensis	LC	11.9152	11.9152	0.583899	1
21453	Chiroptera	Emballonuridae	Taphozous achates	DD	2.35016	2.6392	0.583728	0.890483
2155	Chiroptera	Hipposideridae	Aselliscus stoliczkanus	LC	11.2013	11.3144	0.582752	0.990004
47992992	Rodentia	Muridae	Lophuromys pseudosikapusi	EN	0.816271	1.17152	0.582574	0.696762
44930	Chiroptera	Vespertilionidae	Plecotus balensis	DD	2.77531	3.30415	0.582151	0.839946
5513	Rodentia	Muridae	Cremnomys cutchicus	LC	1.55298	14.3552	0.581627	0.108182
13560	Chiroptera	Phyllostomidae	Gardnerycteris crenulatum	LC	11.4241	11.539	0.581457	0.990047
16563	Chiroptera	Pteropodidae	Penthetor lucasi	LC	11.5284	11.7867	0.580513	0.978087
6510	Chiroptera	Phyllostomidae	Desmodus rotundus	LC	11.8127	12.3134	0.580355	0.959336
13216	Rodentia	Capromyidae	Mesocapromys auritus	EN	0.757309	1.23416	0.580343	0.613623
7781	Rodentia	Sciuridae	Eoglaucomys fimbriatus	LC	11.0866	11.1382	0.57992	0.99536
136244	Didelphimorphia	Didelphidae	Marmosa phaea	VU	1.80879	2.4973	0.579135	0.724296
136305	Rodentia	Echimyidae	Trinomys mirapitanga	DD	1.75837	2.43962	0.578461	0.720757
10547	Primates	Hylobatidae	Hylobates klossii	EN	0.954109	1.20481	0.577742	0.791919
NA	Dasyuromorpha	Dasyuridae	Sminthopsis aitkeni	NA	2.12052	2.45793	0.577309	0.862728
6683	Rodentia	Heteromyidae	Dipodomys nitratoides	VU	2.34154	2.41068	0.576911	0.971322
4320	Chiroptera	Molossidae	Chaerephon solomonis	EN	0.996106	1.1984	0.576772	0.831196
10543	Primates	Hylobatidae	Hylobates agilis	EN	0.825147	1.19764	0.576558	0.688976
13992	Rodentia	Gliridae	Muscardinus avellanarius	LC	14.8246	16.1358	0.576315	0.91874
NA	Artiodactyla	Iniidae	Inia araguaiaensis	NA	1.28267	2.29541	0.576021	0.558799
17036	Rodentia	Cricetidae	Phodopus roborovskii	LC	10.3268	10.3531	0.575219	0.997464
140	Chiroptera	Pteropodidae	Acerodon leucotis	VU	1.18468	2.36382	0.575105	0.501174
12568	Primates	Cercopithecidae	Macaca nigrescens	VU	2.45816	2.47049	0.575088	0.995008
21220	Eulipotyphla	Soricidae	Sylvisorex isabellae	VU	1.45692	2.38136	0.575045	0.611801
6225	Diprotodontia	Petauridae	Dactylopsila palpator	LC	10.7642	10.8375	0.574957	0.993234
41547	Primates	Atelidae	Ateles chamek	EN	0.801409	1.21627	0.574671	0.658909
136505	Chiroptera	Phyllostomidae	Dermanura rosenbergii	DD	2.53884	2.56233	0.57454	0.99083
39874	Primates	Cercopithecidae	Trachypithecus germaini	EN	1.09081	1.19533	0.573346	0.912562
14155	Chiroptera	Vespertilionidae	Myotis dominicensis	VU	2.41118	2.43769	0.572397	0.989127
2150	Rodentia	Cricetidae	Arvicola sapidus	VU	2.37443	2.43298	0.572392	0.975934
18127	Primates	Cercopithecidae	Presbytis frontata	VU	2.21983	2.48429	0.57203	0.89355
NA	Eulipotyphla	Talpidae	Uropsilus nivatus	NA	2.36877	2.90228	0.571485	0.816178
NA	Dasyuromorpha	Dasyuridae	Antechinus mimetes	NA	2.64219	2.90833	0.570664	0.908492
39879	Primates	Hylobatidae	Hylobates albibarbis	EN	0.803909	1.1925	0.570182	0.674139
136522	Rodentia	Muridae	Melomys matambuai	EN	0.89336	1.18818	0.570116	0.751873
136563	Rodentia	Cricetidae	Juliomys rimofrons	NT	4.38907	4.53953	0.569803	0.966854
NA	Rodentia	Muridae	Chiromyscus thomasi	NA	2.207	2.47979	0.569701	0.889993
14602	Artiodactyla	Bovidae	Neotragus pygmaeus	LC	10.3458	10.3458	0.568545	1
13120	Rodentia	Muridae	Melomys fraterculus	EN	0.851159	1.16164	0.568488	0.73272
1903	Rodentia	Muridae	Apodemus speciosus	LC	12.7551	12.7759	0.568108	0.998369
14953	Chiroptera	Pteropodidae	Nyctimene rabori	EN	0.937053	1.16629	0.567541	0.803449
22732	Carnivora	Felidae	Panthera uncia	VU	2.29784	2.33745	0.564952	0.983053
111747853	Eulipotyphla	Soricidae	Crocidura abscondita	DD	2.71656	3.06929	0.564897	0.885077
755	Rodentia	Cricetidae	Akodon sanctipaulensis	DD	1.94003	2.90549	0.564537	0.667712
136796	Primates	Lepilemuridae	Lepilemur otto	EN	0.516118	1.1521	0.563175	0.447979
76435059	Chiroptera	Vespertilionidae	Myotis nyctor	VU	1.9396	2.28756	0.562638	0.847891
82348701	Chiroptera	Rhinolophidae	Rhinolophus xinanzhongguoensis	NT	4.30848	4.843	0.562138	0.88963
75927871	Rodentia	Muridae	Pseudomys australis	VU	2.16254	2.40798	0.561967	0.898074
10140	Chiroptera	Hipposideridae	Hipposideros jonesi	NT	3.55084	4.45722	0.561098	0.796649
136790	Chiroptera	Emballonuridae	Peropteryx trinitatis	DD	2.37708	2.57246	0.560632	0.924047
41707	Carnivora	Viverridae	Viverra megaspila	EN	1.01651	1.189	0.56049	0.854923
40596	Afrosoricida	Chrysochloridae	Carpitalpa arendsi	VU	2.09798	2.41451	0.560186	0.868908
41471	Eulipotyphla	Talpidae	Scalopus aquaticus	LC	10.4003	10.4006	0.559941	0.999967
12520	Carnivora	Felidae	Lynx pardinus	EN	1.14765	1.16643	0.559481	0.983904
16779	Rodentia	Nesomyidae	Petromyscus monticularis	LC	13.289	13.6507	0.559349	0.973499
843	Chiroptera	Pteropodidae	Alionycteris paucidentata	LC	10.798	11.0066	0.559336	0.981041
NA	Chiroptera	Mormoopidae	Pteronotus mexicanus	NA	1.99238	2.51066	0.559182	0.793569
19334	Rodentia	Muridae	Rattus hainaldi	EN	0.933035	1.18703	0.556963	0.786026
45954439	Eulipotyphla	Soricidae	Sylvisorex silvanorum	DD	1.49833	2.35466	0.556838	0.636326
5074	Chiroptera	Hipposideridae	Coelops frithii	NT	3.17403	4.44531	0.556782	0.714017
13114	Rodentia	Muridae	Melomys aerosus	EN	0.824186	1.16055	0.556171	0.71017
4217	Primates	Cercopithecidae	Cercopithecus erythrogaster	EN	1.11016	1.17346	0.55557	0.946062
136248	Chiroptera	Rhinolophidae	Rhinolophus montanus	EN	0.907583	1.1415	0.555547	0.795083
2478	Artiodactyla	Balaenopteridae	Balaenoptera physalus	VU	2.37639	2.37837	0.555538	0.999166
40558	Diprotodontia	Potoroidae	Aepyprymnus rufescens	LC	10.0732	10.1088	0.554855	0.996475
42642	Rodentia	Muridae	Apodemus argenteus	LC	11.6453	11.7655	0.55449	0.989782
18119	Rodentia	Muridae	Praomys mutoni	NT	4.45045	4.45601	0.55431	0.998752
41486	Eulipotyphla	Talpidae	Uropsilus andersoni	DD	2.08256	2.53768	0.554143	0.820656
4819	Carnivora	Canidae	Chrysocyon brachyurus	NT	4.39829	4.39829	0.554037	1
6682	Rodentia	Heteromyidae	Dipodomys stephensi	VU	2.36273	2.36356	0.553388	0.999649
NA	Rodentia	Abrocomidae	Abrocoma schistacea	NA	1.39653	2.51689	0.552861	0.554862
45049	Eulipotyphla	Soricidae	Sylvisorex pluvialis	DD	1.45828	2.41568	0.552492	0.603675
136320	Rodentia	Muridae	Melomys talaudium	EN	0.82081	1.1543	0.552251	0.711092
12722	Rodentia	Muridae	Mallomys gunung	EN	1.05666	1.16289	0.551989	0.908647
NA	Rodentia	Muridae	Micromys erythrotis	NA	1.96212	2.81069	0.551835	0.69809
NA	Chiroptera	Pteropodidae	Scotonycteris occidentalis	NA	2.33604	2.44859	0.551114	0.954034
90386442	Rodentia	Echimyidae	Pattonomys carrikeri	DD	1.93316	2.67711	0.550934	0.722107
7672	Chiroptera	Emballonuridae	Emballonura beccarii	LC	9.11739	10.7326	0.550511	0.849504
18739	Chiroptera	Pteropodidae	Pteropus melanopogon	EN	0.776671	1.09798	0.550375	0.707361
18724	Chiroptera	Pteropodidae	Pteropus fundatus	EN	0.828481	1.14817	0.549804	0.721564
41571	Primates	Cheirogaleidae	Microcebus tavaratra	VU	2.2455	2.36358	0.549554	0.950043
136364	Didelphimorphia	Didelphidae	Marmosops juninensis	VU	1.65806	2.2704	0.549537	0.730292
19362	Rodentia	Muridae	Rattus simalurensis	EN	0.936026	1.1413	0.549448	0.820138
42608	Rodentia	Heteromyidae	Perognathus fasciatus	LC	10.4073	10.4136	0.5494	0.999394
142	Chiroptera	Pteropodidae	Acerodon mackloti	VU	1.01951	2.2861	0.548902	0.44596
136369	Primates	Indriidae	Avahi meridionalis	EN	0.661992	1.16823	0.548404	0.566661
4767	Afrosoricida	Chrysochloridae	Calcochloris tytonis	DD	2.34299	2.66676	0.547557	0.878589
40530	Dasyuromorpha	Dasyuridae	Ningaui timealeyi	LC	9.48102	9.72736	0.547324	0.974675
4309	Chiroptera	Molossidae	Chaerephon bregullae	EN	0.947389	1.09503	0.547162	0.865168
136767	Primates	Indriidae	Avahi betsileo	EN	0.666661	1.13338	0.54708	0.588205
136803	Didelphimorphia	Didelphidae	Marmosops creightoni	DD	1.85818	2.47033	0.546469	0.752197
15786	Rodentia	Cricetidae	Oxymycterus hucucha	EN	1.065	1.14904	0.545951	0.926861
20892	Diprotodontia	Phalangeridae	Phalanger pelengensis	LC	10.1972	10.1972	0.545882	1
82345325	Chiroptera	Molossidae	Mormopterus loriae	DD	2.537	2.88566	0.545783	0.879172
23144	Rodentia	Sciuridae	Euxerus erythropus	LC	10.131	10.1311	0.545769	0.999991
15485	Artiodactyla	Bovidae	Oreotragus oreotragus	LC	9.65274	9.65274	0.545473	1
NA	Chiroptera	Mormoopidae	Pteronotus fuscus	NA	2.30267	2.7613	0.54485	0.83391
136603	Carnivora	Felidae	Neofelis diardi	VU	1.4554	2.30865	0.544189	0.630413
112296031	Rodentia	Sciuridae	Hylopetes sagitta	DD	2.33669	2.61778	0.544178	0.892622
22040	Primates	Cercopithecidae	Trachypithecus phayrei	EN	1.00853	1.13473	0.543558	0.888791
2783	Diprotodontia	Potoroidae	Bettongia gaimardi	NT	2.38452	4.27477	0.542578	0.557811
NA	Chiroptera	Vespertilionidae	Murina guilleni	NA	1.48276	2.40219	0.542354	0.617254
16751	Diprotodontia	Macropodidae	Petrogale lateralis	VU	2.21974	2.28683	0.542162	0.970663
48269338	Eulipotyphla	Soricidae	Crocidura ninoyi	DD	2.71348	2.81308	0.541504	0.964595
19592	Chiroptera	Phyllostomidae	Rhinophylla fischerae	LC	9.94242	10.1974	0.541116	0.974992
136648	Rodentia	Cricetidae	Alticola olchonensis	EN	1.12702	1.15127	0.540642	0.978938
9673	Primates	Lemuridae	Hapalemur griseus	VU	1.87652	2.27676	0.540428	0.824208
13693	Didelphimorphia	Didelphidae	Monodelphis dimidiata	LC	10.8809	11.0272	0.540338	0.986735
NA	Rodentia	Cricetidae	Reithrodontomys garichensis	NA	2.19443	2.54824	0.540075	0.861157
48294480	Eulipotyphla	Soricidae	Sylvisorex corbeti	DD	1.46168	2.37979	0.539978	0.614205
48267436	Rodentia	Nesomyidae	Eliurus antsingy	DD	2.12913	2.36889	0.539921	0.89879
40521	Paucituberculata	Caenolestidae	Caenolestes caniventer	NT	3.09017	4.39756	0.539731	0.702702
NA	Diprotodontia	Petauridae	Dactylopsila kambuayai	NA	2.0338	2.58489	0.539728	0.786803
18550	Rodentia	Muridae	Pseudomys fumeus	VU	1.93925	2.15843	0.539626	0.898458
87993523	Chiroptera	Molossidae	Eumops wilsoni	DD	2.74923	2.77311	0.539576	0.991389
NA	Rodentia	Muridae	Pogonomys mollipilosus	NA	2.14104	2.67507	0.53941	0.800367
136277	Rodentia	Caviidae	Hydrochoerus isthmius	DD	2.01317	2.39789	0.539287	0.839558
5499	Rodentia	Muridae	Crateromys australis	DD	1.10855	2.35581	0.539062	0.470559
NA	Carnivora	Canidae	Nyctereutes viverrinus	NA	2.33805	2.53603	0.538669	0.921936
12560	Primates	Cercopithecidae	Macaca sinica	EN	0.695002	1.05643	0.538527	0.657876
5501	Rodentia	Muridae	Crateromys paulus	DD	1.06774	2.34947	0.538053	0.454459
45056	Rodentia	Muridae	Lophuromys dieterleni	EN	0.803332	1.13085	0.537932	0.71038
14519	Carnivora	Felidae	Neofelis nebulosa	VU	1.4554	2.3163	0.537822	0.628331
136711	Eulipotyphla	Soricidae	Crocidura musseri	DD	2.92158	3.06794	0.537511	0.952294
12819	Didelphimorphia	Didelphidae	Marmosops fuscatus	DD	1.81408	2.3273	0.537051	0.779479
1589	Dasyuromorpha	Dasyuridae	Murexia habbema	LC	9.89135	10.021	0.536747	0.987061
45954406	Eulipotyphla	Soricidae	Sylvisorex akaibei	DD	1.56429	2.35515	0.536119	0.6642
17400	Rodentia	Muridae	Pithecheir melanurus	VU	1.01892	2.21999	0.536004	0.458975
18752	Chiroptera	Pteropodidae	Pteropus pselaphon	EN	0.733471	1.12784	0.535865	0.650333
136658	Rodentia	Abrocomidae	Cuscomys oblativus	DD	1.0465	2.42902	0.535651	0.430831
NA	Rodentia	Spalacidae	Eospalax cansus	NA	2.25135	2.51409	0.53493	0.895496
18768	Chiroptera	Pteropodidae	Pteropus voeltzkowi	VU	1.36288	2.34747	0.534627	0.580576
18755	Chiroptera	Pteropodidae	Pteropus rodricensis	EN	1.05554	1.10199	0.534622	0.957849
199833	Didelphimorphia	Didelphidae	Monodelphis handleyi	DD	2.37287	2.4421	0.533531	0.971652
21507	Rodentia	Muridae	Tateomys macrocercus	DD	1.06964	2.35818	0.533083	0.453589
71532803	Chiroptera	Molossidae	Mormopterus halli	DD	2.58878	2.94727	0.531793	0.878366
136701	Rodentia	Muridae	Paramelomys gressitti	EN	0.980657	1.11778	0.531697	0.877327
4670	Chiroptera	Pteropodidae	Chironax melanocephalus	LC	11.382	11.7218	0.531379	0.971004
18653	Chiroptera	Pteropodidae	Ptenochirus jagori	LC	9.31644	9.31644	0.531211	1
14863	Rodentia	Muridae	Notomys fuscus	VU	2.04031	2.23924	0.530905	0.911163
6799	Diprotodontia	Macropodidae	Dorcopsis luctuosa	VU	1.73484	2.26701	0.530834	0.765255
NA	Chiroptera	Mormoopidae	Pteronotus psilotis	NA	2.17221	2.7026	0.530576	0.803748
45959327	Rodentia	Cricetidae	Oxymycterus wayku	VU	2.35364	2.37513	0.530497	0.990952
10259	Rodentia	Echimyidae	Hoplomys gymnurus	LC	9.4812	9.48637	0.530489	0.999454
12548	Primates	Cercopithecidae	Macaca arctoides	VU	2.23901	2.24552	0.529618	0.997103
7016	Peramelemorphia	Peramelidae	Echymipera echinista	DD	2.07912	2.4328	0.529463	0.854618
40611	Eulipotyphla	Erinaceidae	Hylomys suillus	LC	6.80496	10.0688	0.529423	0.675843
21141	Eulipotyphla	Soricidae	Suncus ater	DD	1.44387	2.31464	0.529071	0.623799
2156	Chiroptera	Hipposideridae	Aselliscus tricuspidatus	LC	9.85289	9.95819	0.528207	0.989426
7806	Rodentia	Zapodidae	Eozapus setchuanus	LC	9.6849	9.74315	0.527877	0.994022
20638	Diprotodontia	Phalangeridae	Spilocuscus papuensis	VU	1.41461	2.26521	0.527801	0.624497
9680	Rodentia	Muridae	Hapalomys longicaudatus	EN	0.536207	1.06223	0.527589	0.504795
4776	Chiroptera	Phyllostomidae	Choeronycteris mexicana	NT	4.18083	4.18692	0.52742	0.998546
136760	Eulipotyphla	Soricidae	Chodsigoa sodalis	DD	2.09176	2.88802	0.527418	0.72429
NA	Artiodactyla	Iniidae	Inia boliviensis	NA	1.28121	2.31425	0.527039	0.553619
19562	Chiroptera	Rhinolophidae	Rhinolophus rex	EN	1.06092	1.09028	0.526932	0.973073
16074	Rodentia	Dipodidae	Paradipus ctenodactylus	LC	9.93155	10.0085	0.526593	0.992316
14087	Rodentia	Gliridae	Myomimus roachi	VU	1.14135	2.18979	0.525565	0.521213
39816	Primates	Cercopithecidae	Presbytis siberu	EN	0.904121	1.12909	0.525365	0.800751
4206	Primates	Cercopithecidae	Cercocebus lunulatus	EN	0.826228	1.04681	0.525186	0.789278
NA	Rodentia	Cricetidae	Reithrodontomys cherrii	NA	2.22555	2.58505	0.525041	0.860932
136334	Rodentia	Abrocomidae	Abrocoma budini	DD	1.42321	2.4446	0.524993	0.582185
114956458	Rodentia	Cricetidae	Akodon caenosus	DD	1.77739	2.29809	0.524218	0.77342
NA	Rodentia	Cricetidae	Peromyscus tropicalis	NA	1.8013	2.46819	0.524148	0.729807
18723	Chiroptera	Pteropodidae	Pteropus faunulus	EN	0.752257	1.07847	0.523093	0.697521
NA	Eulipotyphla	Talpidae	Uropsilus aequodonenia	NA	2.11621	2.5321	0.52294	0.835754
136604	Rodentia	Muridae	Melomys bannisteri	EN	0.794855	1.08834	0.522423	0.730339
88418111	Artiodactyla	Bovidae	Philantomba walteri	DD	2.15014	2.247	0.522098	0.956892
4331	Rodentia	Heteromyidae	Chaetodipus formosus	LC	10.0778	10.1068	0.522062	0.997131
136207	Chiroptera	Phyllostomidae	Micronycteris matses	DD	2.3668	2.36929	0.521949	0.998949
21222	Eulipotyphla	Soricidae	Sylvisorex oriundus	DD	1.46572	2.39988	0.521892	0.610744
NA	Rodentia	Cricetidae	Cerradomys akroai	NA	2.18635	2.29176	0.521861	0.954004
NA	Rodentia	Muridae	Otomys simiensis	NA	2.53911	2.59563	0.521358	0.978225
NA	Rodentia	Cricetidae	Handleyomys guerrerensis	NA	2.38646	2.51355	0.521175	0.949435
21360	Rodentia	Sciuridae	Eutamias sibiricus	LC	9.30191	9.30191	0.520254	1
4151	Artiodactyla	Bovidae	Cephalophus spadix	EN	0.852948	1.08585	0.520015	0.785514
40529	Dasyuromorpha	Dasyuridae	Ningaui ridei	LC	9.48102	9.76883	0.519997	0.970538
2282	Primates	Atelidae	Ateles marginatus	EN	0.524588	1.06871	0.518734	0.49086
15602	Rodentia	Cricetidae	Euryoryzomys lamia	VU	2.21125	2.27039	0.51869	0.973952
48004865	Rodentia	Muridae	Microhydromys argenteus	DD	1.06023	2.25627	0.518569	0.469905
44786	Chiroptera	Rhinolophidae	Rhinolophus ziama	EN	0.834065	1.09267	0.51851	0.76333
16711	Peramelemorphia	Peramelidae	Peroryctes raffrayana	LC	5.67881	9.73285	0.518376	0.583468
6978	Rodentia	Echimyidae	Phyllomys brasiliensis	EN	0.975532	1.08755	0.517713	0.897002
21508	Rodentia	Muridae	Tateomys rhinogradoides	DD	1.06964	2.45002	0.517242	0.436586
40527	Dasyuromorpha	Dasyuridae	Dasykaluta rosamondae	LC	9.60544	9.62108	0.516952	0.998375
21870	Diprotodontia	Macropodidae	Thylogale brunii	VU	1.91606	2.14967	0.516828	0.891328
41558	Primates	Pitheciidae	Plecturocebus brunneus	VU	1.24773	2.19995	0.516768	0.567163
40767	Rodentia	Gliridae	Dryomys niethammeri	VU	1.44785	2.20292	0.516758	0.65724
15646	Chiroptera	Molossidae	Otomops wroughtoni	DD	1.64159	2.63753	0.516727	0.622396
12558	Primates	Cercopithecidae	Macaca radiata	VU	1.55252	2.18453	0.516514	0.710687
2276	Primates	Atelidae	Ateles belzebuth	EN	0.524588	1.05991	0.516475	0.494937
45954289	Eulipotyphla	Soricidae	Crocidura phuquocensis	DD	2.60402	2.86901	0.516393	0.907638
9835	Rodentia	Sciuridae	Heliosciurus undulatus	DD	1.92241	2.35614	0.515826	0.815914
82346260	Chiroptera	Rhinolophidae	Rhinolophus willardi	EN	0.83778	1.07185	0.51486	0.781622
118355648	Primates	Hylobatidae	Hoolock tianxing	EN	0.398594	1.06507	0.514169	0.374243
NA	Rodentia	Cricetidae	Oecomys franciscorum	NA	2.21712	2.54195	0.514155	0.872211
14325	Rodentia	Sciuridae	Nannosciurus melanotis	LC	10.108	10.1471	0.513432	0.996147
40584	Diprotodontia	Acrobatidae	Acrobates pygmaeus	LC	4.23205	11.717	0.513251	0.361189
41444	Eulipotyphla	Soricidae	Sylvisorex johnstoni	LC	11.9097	12.5617	0.513098	0.948095
NA	Rodentia	Cricetidae	Peromyscus nudipes	NA	1.73599	2.36992	0.512137	0.732508
22104	Sirenia	Trichechidae	Trichechus senegalensis	VU	0.806051	2.15254	0.511836	0.374465
14193	Chiroptera	Vespertilionidae	Myotis pilosus	VU	2.08057	2.19392	0.511629	0.948336
NA	Rodentia	Cricetidae	Neacomys vargasllosai	NA	2.25356	2.52	0.511375	0.894273
40768	Rodentia	Cricetidae	Geoxus annectens	VU	1.83172	2.23737	0.511262	0.818694
136546	Rodentia	Abrocomidae	Abrocoma vaccarum	DD	1.39041	2.39014	0.511135	0.58173
NA	Didelphimorphia	Didelphidae	Marmosops chucha	NA	1.99978	2.4102	0.511092	0.829717
2283	Primates	Atelidae	Ateles paniscus	VU	1.8351	2.15881	0.510839	0.850053
111653543	Rodentia	Muridae	Hylomyscus heinrichorum	DD	1.99294	2.24695	0.510838	0.886952
136531	Chiroptera	Pteropodidae	Pteropus ualanus	EN	0.747011	1.05855	0.510821	0.705695
6287	Rodentia	Dasyproctidae	Dasyprocta ruatanica	EN	0.813586	1.04142	0.510495	0.781226
10144	Chiroptera	Hipposideridae	Hipposideros lekaguli	NT	4.14123	4.22792	0.510131	0.979496
41636	Carnivora	Mephitidae	Spilogale putorius	VU	2.0856	2.19072	0.509689	0.952012
9194	Artiodactyla	Giraffidae	Giraffa camelopardalis	VU	1.24064	2.13096	0.509466	0.582197
NA	Chiroptera	Vespertilionidae	Kerivoula furva	NA	1.93422	2.26136	0.508969	0.855334
NA	Perissodactyla	Tapiridae	Tapirus kabomani	NA	0.638994	2.16516	0.508894	0.295125
12655	Rodentia	Muridae	Macruromys elegans	DD	1.6088	2.13162	0.508804	0.754734
90386462	Rodentia	Echimyidae	Pattonomys flavidus	DD	1.75682	2.53461	0.508768	0.693133
12702	Rodentia	Muridae	Malacomys cansdalei	LC	9.1595	9.19616	0.508582	0.996014
NA	Rodentia	Cricetidae	Peromyscus kilpatricki	NA	1.79722	2.52976	0.508392	0.710431
82347204	Chiroptera	Rhinolophidae	Rhinolophus kahuzi	EN	0.809387	1.02631	0.508376	0.788636
136466	Rodentia	Abrocomidae	Cuscomys ashaninka	DD	1.0465	2.40145	0.50785	0.435778
20295	Dasyuromorpha	Dasyuridae	Sminthopsis butleri	VU	0.66787	2.13413	0.507467	0.312947
NA	Rodentia	Cricetidae	Peromyscus laceianus	NA	1.80753	2.35274	0.507407	0.768265
40775	Chiroptera	Vespertilionidae	Arielulus cuprosus	VU	1.70354	2.1103	0.507284	0.807251
10707	Artiodactyla	Ziphiidae	Hyperoodon ampullatus	DD	2.33545	2.51507	0.50722	0.928584
17343	Chiroptera	Vespertilionidae	Pipistrellus inexspectatus	DD	1.53473	2.05716	0.50685	0.746043
9077	Rodentia	Bathyergidae	Georychus capensis	LC	9.03377	9.03992	0.506781	0.99932
NA	Didelphimorphia	Didelphidae	Marmosops ojastii	NA	2.26819	2.58674	0.506702	0.876853
12797	Rodentia	Muridae	Margaretamys parvus	DD	1.34082	2.28882	0.50664	0.585812
12795	Rodentia	Muridae	Margaretamys beccarii	DD	1.22976	2.15893	0.506468	0.569616
45954108	Rodentia	Muridae	Batomys hamiguitan	DD	1.49287	2.16878	0.506441	0.688349
13219	Rodentia	Cricetidae	Mesocricetus auratus	VU	1.96983	2.13227	0.506406	0.923821
41754	Artiodactyla	Phocoenidae	Neophocaena asiaeorientalis	EN	0.187802	1.05147	0.505823	0.17861
136933	Primates	Cercopithecidae	Cercocebus atys	VU	2.09045	2.20476	0.505437	0.948155
9056	Rodentia	Geomyidae	Geomys tropicalis	EN	0.967001	1.02976	0.50516	0.939054
NA	Didelphimorphia	Didelphidae	Monodelphis arlindoi	NA	2.39751	2.43446	0.504929	0.984822
68369199	Carnivora	Mustelidae	Melogale cucphuongensis	DD	2.75393	2.96381	0.504693	0.929184
127827012	Artiodactyla	Ziphiidae	Mesoplodon ginkgodens	DD	1.27867	2.1998	0.504443	0.581267
40578	Diprotodontia	Burramyidae	Cercartetus nanus	LC	9.3787	9.39694	0.504174	0.998058
NA	Didelphimorphia	Didelphidae	Marmosops magdalenae	NA	2.12419	2.37937	0.503984	0.892751
1149	Rodentia	Sciuridae	Ammospermophilus nelsoni	EN	0.956191	0.983946	0.503006	0.971793
190871	Artiodactyla	Delphinidae	Sotalia fluviatilis	EN	0.866238	1.05765	0.502679	0.819022
13432	Rodentia	Cricetidae	Microtus guatemalensis	NT	3.58188	4.0725	0.501953	0.879528
44855	Chiroptera	Vespertilionidae	Hypsugo musciculus	DD	1.58286	2.0173	0.501858	0.784644
13139	Chiroptera	Pteropodidae	Melonycteris melanops	LC	8.94261	8.96619	0.501539	0.99737
22102	Sirenia	Trichechidae	Trichechus inunguis	VU	0.806051	2.13587	0.501326	0.377388
39810	Primates	Cercopithecidae	Presbytis sabana	EN	0.821325	1.06989	0.501234	0.767674
NA	Dasyuromorpha	Dasyuridae	Antechinus vandycki	NA	1.83609	2.12204	0.500008	0.865244
9977	Chiroptera	Vespertilionidae	Hesperoptenus gaskelli	DD	1.47936	1.93641	0.499362	0.763967
NA	Rodentia	Muridae	Hylomyscus kaimosae	NA	2.05998	2.27286	0.499054	0.90634
NA	Chiroptera	Mormoopidae	Pteronotus fulvus	NA	1.81796	2.3389	0.498316	0.777272
21474	Perissodactyla	Tapiridae	Tapirus terrestris	VU	0.496196	2.04727	0.498168	0.242369
NA	Eulipotyphla	Soricidae	Neomys milleri	NA	1.89377	2.04094	0.498129	0.927889
6859	Rodentia	Gliridae	Dryomys laniger	DD	1.38958	2.00369	0.497487	0.693512
NA	Chiroptera	Vespertilionidae	Kerivoula depressa	NA	2.01709	2.47961	0.497327	0.813473
88152206	Chiroptera	Phyllostomidae	Sturnira burtonlimi	DD	2.15438	2.16293	0.495919	0.996047
20476	Rodentia	Sciuridae	Urocitellus townsendii	VU	2.02351	2.08556	0.495892	0.970247
40535	Dasyuromorpha	Dasyuridae	Planigale maculata	LC	10.5115	10.5154	0.495628	0.999631
45200	Rodentia	Muridae	Myomyscus brockmani	LC	9.85461	9.85461	0.494971	1
NA	Rodentia	Cricetidae	Peromyscus latirostris	NA	1.59993	2.24334	0.494957	0.713194
17327	Chiroptera	Vespertilionidae	Hypsugo anthonyi	DD	1.59031	2.07313	0.494756	0.767107
21144	Eulipotyphla	Soricidae	Suncus hosei	DD	1.33335	2.20118	0.494252	0.605741
20210	Rodentia	Cricetidae	Sigmodon alstoni	LC	9.89428	9.90785	0.493853	0.99863
84455300	Chiroptera	Pteropodidae	Casinycteris campomaanensis	DD	1.96761	2.0914	0.493782	0.940812
14601	Rodentia	Cricetidae	Neotomys ebriosus	LC	9.58001	9.589	0.493672	0.999063
90386776	Rodentia	Echimyidae	Pattonomys punctatus	DD	1.57215	2.4434	0.493607	0.643425
19542	Chiroptera	Rhinolophidae	Rhinolophus guineensis	EN	0.80154	1.02045	0.492172	0.785479
NA	Rodentia	Cricetidae	Calomys mattevii	NA	2.21183	2.47188	0.492147	0.894796
NA	Chiroptera	Phyllostomidae	Lonchorhina mankomara	NA	1.95391	2.13972	0.491655	0.913162
136302	Rodentia	Abrocomidae	Abrocoma uspallata	DD	1.32552	2.3063	0.49148	0.574736
39954	Primates	Pitheciidae	Callicebus coimbrai	EN	0.862132	1.05395	0.491465	0.818005
1899	Rodentia	Muridae	Apodemus peninsulae	LC	10.2442	10.2778	0.491238	0.996728
44795	Chiroptera	Vespertilionidae	Glauconycteris humeralis	DD	1.66081	2.11428	0.491071	0.785519
136685	Chiroptera	Pteropodidae	Pteropus rennelli	EN	0.692593	1.01686	0.490892	0.681112
10219	Rodentia	Cricetidae	Lundomys molitor	LC	9.25894	9.27066	0.490464	0.998735
17401	Rodentia	Muridae	Pithecheir parvus	DD	1.01892	2.19563	0.490402	0.464068
21299	Rodentia	Spalacidae	Tachyoryctes splendens	LC	3.57757	9.08143	0.490299	0.393943
14110	Eulipotyphla	Soricidae	Myosorex schalleri	DD	1.19611	2.02815	0.490288	0.589751
12828	Rodentia	Sciuridae	Marmota vancouverensis	CR	0.495015	0.541635	0.490235	0.913927
NA	Rodentia	Cricetidae	Akodon josemariarguedasi	NA	1.53927	2.2501	0.490193	0.68409
NA	Chiroptera	Vespertilionidae	Pipistrellus sturdeei	NA	1.7576	2.32415	0.490173	0.756236
167462770	Rodentia	Bathyergidae	Fukomys hanangensis	EN	0.93822	1.07519	0.489984	0.872608
953	Rodentia	Cricetidae	Alticola montosa	VU	2.06717	2.08306	0.489743	0.992374
14878	Notoryctemorphia	Notoryctidae	Notoryctes caurinus	LC	6.11285	9.01416	0.489723	0.678139
39808	Primates	Cercopithecidae	Presbytis canicrus	EN	0.81926	1.04263	0.489691	0.785764
1894	Rodentia	Muridae	Apodemus gurkha	LC	11.6273	11.7698	0.489321	0.987895
4220	Primates	Cercopithecidae	Allochrocebus lhoesti	VU	1.75453	2.15895	0.48885	0.812679
NA	Chiroptera	Vespertilionidae	Eptesicus lynni	NA	1.98409	2.25773	0.488654	0.878796
6443	Rodentia	Nesomyidae	Dendromus melanotis	LC	7.25643	11.6918	0.488489	0.620641
19519	Chiroptera	Rhinolophidae	Rhinolophus mehelyi	VU	1.76055	2.13856	0.4873	0.823241
1802	Primates	Cebidae	Aotus miconax	EN	0.691961	0.992686	0.487291	0.697058
4321	Chiroptera	Molossidae	Chaerephon tomensis	EN	0.840515	1.03406	0.487171	0.812834
NA	Rodentia	Cricetidae	Peromyscus salvadorensis	NA	1.70892	2.53614	0.487128	0.673828
NA	Rodentia	Cricetidae	Alexandromys gromovi	NA	2.08905	2.20187	0.487031	0.948764
48002425	Rodentia	Muridae	Microhydromys richardsoni	DD	1.06166	2.33177	0.487015	0.455301
4333	Rodentia	Heteromyidae	Chaetodipus hispidus	LC	9.64685	9.6516	0.486404	0.999508
13564	Chiroptera	Miniopteridae	Miniopterus fuscus	EN	0.780618	1.01824	0.485733	0.766635
15591	Rodentia	Cricetidae	Handleyomys chapmani	VU	1.83937	2.06705	0.485731	0.889854
42679	Macroscelidea	Macroscelididae	Petrodromus tetradactylus	LC	9.189	9.95934	0.485331	0.922651
7803	Rodentia	Cricetidae	Eothenomys proditor	DD	2.15443	2.25637	0.485012	0.954823
19805	Chiroptera	Emballonuridae	Saccopteryx canescens	LC	8.83901	9.48637	0.484915	0.931759
40556	Diprotodontia	Vombatidae	Vombatus ursinus	LC	5.23121	8.63539	0.484356	0.605787
41506	Paucituberculata	Caenolestidae	Caenolestes fuliginosus	LC	10.5623	10.6313	0.483759	0.993516
NA	Rodentia	Cricetidae	Calomys achaku	NA	2.00086	2.19673	0.483421	0.910838
NA	Rodentia	Cricetidae	Microtus mustersi	NA	2.21228	2.37215	0.48302	0.932604
12557	Primates	Cercopithecidae	Macaca ochreata	VU	2.05112	2.07216	0.482184	0.989846
136633	Rodentia	Ctenomyidae	Ctenomys roigi	CR	0.493461	0.539295	0.482001	0.915012
14387	Rodentia	Cricetidae	Neacomys pictus	DD	1.8841	2.27586	0.481626	0.827863
19758	Chiroptera	Pteropodidae	Stenonycteris lanosus	LC	9.71342	9.71731	0.481408	0.9996
NA	Rodentia	Cricetidae	Microtus nebrodensis	NA	1.99893	2.18033	0.48118	0.9168
112041990	Rodentia	Muridae	Musseromys beneficus	DD	1.23023	2.25669	0.481052	0.545147
39792	Primates	Cercopithecidae	Macaca leonina	VU	2.01847	2.05592	0.481051	0.981784
13394	Afrosoricida	Potamogalidae	Micropotamogale ruwenzorii	LC	4.73207	9.75999	0.480523	0.484843
12817	Didelphimorphia	Didelphidae	Marmosops cracens	DD	1.9022	2.43327	0.480307	0.781747
NA	Dasyuromorpha	Dasyuridae	Antechinus argentus	NA	1.80451	2.11302	0.47922	0.853995
12712	Rodentia	Nesomyidae	Malacothrix typica	LC	7.559	11.8275	0.479192	0.639105
NA	Rodentia	Cricetidae	Calomys chinchilico	NA	1.94758	2.20814	0.478825	0.881999
7933	Chiroptera	Vespertilionidae	Eptesicus kobayashii	DD	1.53327	2.01612	0.478637	0.760507
14088	Rodentia	Gliridae	Myomimus personatus	DD	1.05319	2.05491	0.478192	0.512522
136775	Rodentia	Cricetidae	Chibchanomys orcesi	DD	0.851479	2.15059	0.477973	0.395928
7942	Chiroptera	Vespertilionidae	Eptesicus tatei	DD	1.63358	2.10348	0.477788	0.776607
15954	Carnivora	Felidae	Panthera pardus	VU	1.86964	2.01585	0.477226	0.927469
14879	Notoryctemorphia	Notoryctidae	Notoryctes typhlops	LC	6.11285	9.08025	0.476931	0.673203
3413	Cingulata	Chlamyphoridae	Cabassous chacoensis	NT	3.19189	3.63722	0.476728	0.877564
NA	Rodentia	Cricetidae	Neodon medogensis	NA	2.02345	2.20187	0.476617	0.918968
40544	Dasyuromorpha	Dasyuridae	Sminthopsis hirtipes	LC	8.66373	8.72048	0.476249	0.993492
12274	Rodentia	Echimyidae	Lonchothrix emiliae	LC	8.78429	8.79133	0.475179	0.999199
15048	Lagomorpha	Ochotonidae	Ochotona forresti	LC	9.89436	9.9099	0.475129	0.998433
NA	Chiroptera	Vespertilionidae	Myotis phanluongi	NA	2.16903	2.19713	0.474893	0.987213
NA	Dasyuromorpha	Dasyuridae	Antechinus mysticus	NA	1.83936	2.16608	0.474845	0.849167
88151777	Chiroptera	Vespertilionidae	Rhogeessa velilla	DD	1.94035	2.29656	0.474687	0.844892
9976	Chiroptera	Vespertilionidae	Hesperoptenus doriae	DD	1.6138	2.15975	0.474072	0.747219
NA	Didelphimorphia	Didelphidae	Marmosops carri	NA	1.69038	2.11089	0.473935	0.800793
NA	Rodentia	Zapodidae	Napaeozapus abietorum	NA	2.10483	2.29759	0.473672	0.916103
112041975	Rodentia	Muridae	Musseromys anacuao	DD	1.23532	2.10855	0.473648	0.585862
85533333	Chiroptera	Vespertilionidae	Plecotus austriacus	NT	3.72677	3.84029	0.473383	0.97044
9678	Primates	Lemuridae	Hapalemur occidentalis	VU	0.710925	2.01609	0.473286	0.352626
39916	Primates	Atelidae	Alouatta guariba	VU	1.90779	1.99208	0.473232	0.957689
84488085	Chiroptera	Vespertilionidae	Murina beelzebub	DD	1.19724	1.9539	0.472848	0.612746
20492	Rodentia	Sciuridae	Spermophilus suslicus	NT	3.80302	3.80429	0.47271	0.999667
14114	Eulipotyphla	Soricidae	Myosorex sclateri	VU	1.86371	2.056	0.472515	0.906473
44796	Chiroptera	Vespertilionidae	Glauconycteris kenyacola	DD	1.47408	1.94392	0.472502	0.758305
2991	Rodentia	Nesomyidae	Brachytarsomys albicauda	LC	4.54023	9.23559	0.472282	0.491602
135161	Rodentia	Cricetidae	Sooretamys angouya	LC	9.10031	9.12906	0.472105	0.996851
20059	Chiroptera	Pteropodidae	Casinycteris ophiodon	NT	3.62676	3.69264	0.471742	0.98216
112042008	Rodentia	Muridae	Musseromys inopinatus	DD	1.24624	2.2244	0.471403	0.560261
17216	Chiroptera	Phyllostomidae	Phyllostomus discolor	LC	8.63816	8.71087	0.471336	0.991653
6520	Chiroptera	Phyllostomidae	Diaemus youngi	LC	10.5834	11.5363	0.47115	0.917394
NA	Rodentia	Sciuridae	Sundasciurus altitudinis	NA	2.2035	2.37487	0.471039	0.927837
14115	Eulipotyphla	Soricidae	Myosorex tenuis	DD	1.20554	2.08772	0.470722	0.577444
13641	Chiroptera	Molossidae	Molossops neglectus	DD	1.90295	2.20279	0.470683	0.863881
45052	Rodentia	Muridae	Desmomys yaldeni	VU	1.41006	1.96392	0.47003	0.717981
111932681	Rodentia	Bathyergidae	Cryptomys hottentotus	LC	8.3938	8.3938	0.469456	1
NA	Rodentia	Muridae	Hylomyscus simus	NA	2.136	2.28303	0.469334	0.935599
29460	Rodentia	Nesomyidae	Eliurus grandidieri	LC	9.70477	9.95038	0.469187	0.975317
15951	Carnivora	Felidae	Panthera leo	VU	1.86964	2.02138	0.469029	0.92493
13048	Rodentia	Cricetidae	Melanomys zunigae	CR	0.419756	0.534537	0.468338	0.785271
44935	Eulipotyphla	Soricidae	Congosorex verheyeni	LC	2.01888	11.0511	0.468197	0.182686
NA	Chiroptera	Phyllostomidae	Vampyressa elisabethae	NA	1.84326	2.19478	0.467943	0.839837
15730	Artiodactyla	Bovidae	Ourebia ourebi	LC	8.51336	8.51738	0.467836	0.999527
5793	Rodentia	Ctenodactylidae	Ctenodactylus vali	DD	1.68762	1.96668	0.467676	0.858108
12305	Carnivora	Mustelidae	Lontra provocax	EN	0.400336	0.960693	0.467416	0.416716
NA	Chiroptera	Mormoopidae	Pteronotus pusillus	NA	1.97967	2.32758	0.467261	0.850528
3416	Primates	Pitheciidae	Cacajao calvus	VU	1.85991	2.07512	0.467198	0.896291
40577	Diprotodontia	Burramyidae	Cercartetus lepidus	LC	8.11474	8.20863	0.467168	0.988561
12303	Carnivora	Mustelidae	Lontra felina	EN	0.400336	0.953547	0.467107	0.419839
4627	Rodentia	Cricetidae	Chibchanomys trichotis	DD	0.852931	2.13631	0.467107	0.399254
13940	Chiroptera	Vespertilionidae	Murina fusca	DD	1.3084	2.24472	0.466809	0.582879
85537505	Chiroptera	Vespertilionidae	Plecotus homochrous	DD	1.78505	2.09986	0.466795	0.850081
12896	Rodentia	Muridae	Maxomys hylomyoides	DD	2.0751	2.17676	0.466685	0.953298
19754	Chiroptera	Pteropodidae	Rousettus amplexicaudatus	LC	9.38538	9.39575	0.466311	0.998895
NA	Rodentia	Heteromyidae	Heteromys goldmani	NA	2.02111	2.2016	0.466237	0.918017
6931	Chiroptera	Pteropodidae	Dyacopterus spadiceus	NT	1.42757	3.68287	0.465991	0.387625
17350	Chiroptera	Vespertilionidae	Pipistrellus minahassae	DD	1.49789	2.04182	0.465925	0.733603
NA	Chiroptera	Vespertilionidae	Myotis caucensis	NA	1.83645	2.09615	0.465801	0.876106
12898	Rodentia	Muridae	Maxomys inflatus	VU	1.42626	1.91035	0.465459	0.746598
45097	Rodentia	Muridae	Myomyscus verreauxii	LC	8.74713	8.74724	0.465256	0.999988
136200	Diprotodontia	Phalangeridae	Phalanger matabiru	VU	1.53197	2.0425	0.465157	0.750048
85568321	Chiroptera	Vespertilionidae	Myotis peytoni	DD	1.72781	2.02272	0.464998	0.854199
8833	Carnivora	Eupleridae	Galidictis fasciata	VU	0.966685	1.94857	0.46498	0.4961
14112	Eulipotyphla	Soricidae	Myosorex okuensis	VU	1.01791	1.93849	0.46489	0.525105
9303	Rodentia	Muridae	Golunda ellioti	LC	10.1251	13.9682	0.464704	0.724871
87948175	Lagomorpha	Ochotonidae	Ochotona syrinx	LC	8.9684	8.98898	0.464695	0.997711
40576	Diprotodontia	Burramyidae	Cercartetus concinnus	LC	8.11474	8.22013	0.464609	0.987179
41292	Lagomorpha	Leporidae	Poelagus marjorita	LC	4.82535	9.62804	0.464584	0.501177
42639	Rodentia	Cricetidae	Synaptomys cooperi	LC	8.96798	9.0417	0.464485	0.991846
NA	Rodentia	Cricetidae	Calomys miurus	NA	1.92168	2.16626	0.464274	0.887097
918	Primates	Atelidae	Alouatta ululata	EN	0.783391	0.952273	0.464257	0.822654
85342688	Chiroptera	Vespertilionidae	Myotis indochinensis	DD	1.98712	2.29307	0.464199	0.866578
15665	Chiroptera	Pteropodidae	Otopteropus cartilagonodus	LC	8.94437	9.22076	0.464044	0.970024
85568302	Chiroptera	Vespertilionidae	Myotis federatus	DD	2.00143	2.23942	0.463991	0.893729
14520	Rodentia	Cricetidae	Neofiber alleni	LC	7.90322	8.26529	0.463818	0.956195
9690	Chiroptera	Pteropodidae	Haplonycteris fischeri	LC	9.04844	9.31941	0.463416	0.970924
NA	Rodentia	Cricetidae	Microtus lydius	NA	2.20167	2.32663	0.463236	0.94629
2642	Rodentia	Muridae	Batomys dentatus	DD	1.57167	2.20246	0.46318	0.713598
NA	Chiroptera	Vespertilionidae	Lasiurus frantzii	NA	1.84472	2.23707	0.46311	0.824616
39811	Primates	Cercopithecidae	Presbytis melalophos	EN	0.853338	0.995174	0.462605	0.857476
NA	Rodentia	Cricetidae	Peromyscus nicaraguae	NA	1.81457	2.37492	0.462305	0.764056
4685	Primates	Pitheciidae	Chiropotes albinasus	VU	1.6751	2.00603	0.46219	0.835033
48298233	Rodentia	Muridae	Musseromys gulantang	DD	1.19078	2.17618	0.461921	0.547186
85295233	Chiroptera	Vespertilionidae	Otonycteris leucophaea	DD	1.55902	2.09213	0.461859	0.745184
41489	Eulipotyphla	Talpidae	Urotrichus talpoides	LC	7.54343	8.13158	0.46172	0.927671
40538	Dasyuromorpha	Dasyuridae	Pseudantechinus ningbing	LC	8.20762	8.20871	0.461492	0.999867
21135	Eulipotyphla	Soricidae	Surdisorex polulus	DD	1.42362	2.02429	0.461041	0.703272
17323	Chiroptera	Vespertilionidae	Pipistrellus aero	DD	1.61316	2.00012	0.460976	0.80653
12892	Rodentia	Muridae	Maxomys baeodon	DD	1.60647	2.18883	0.46094	0.733943
15165	Rodentia	Muridae	Oenomys ornatus	DD	1.30757	1.95798	0.460212	0.667816
7937	Chiroptera	Vespertilionidae	Eptesicus platyops	DD	1.73054	2.32325	0.460171	0.744882
6693	Rodentia	Heteromyidae	Dipodomys spectabilis	NT	3.46979	3.62435	0.459964	0.957355
136646	Chiroptera	Vespertilionidae	Pipistrellus raceyi	DD	1.51808	1.9509	0.459865	0.778146
44792	Chiroptera	Vespertilionidae	Glauconycteris curryae	DD	1.63682	2.11501	0.459508	0.773904
3759	Rodentia	Spalacidae	Cannomys badius	LC	8.55507	8.55547	0.459387	0.999953
20214	Rodentia	Cricetidae	Sigmodon inopinatus	VU	1.6583	1.91811	0.45931	0.864546
39956	Primates	Pitheciidae	Chiropotes satanas	EN	0.579319	0.965599	0.459025	0.599959
41644	Carnivora	Mustelidae	Eira barbara	LC	8.23209	8.23209	0.458619	1
15571	Artiodactyla	Bovidae	Oryx beisa	EN	0.878941	0.946915	0.458402	0.928215
NA	Rodentia	Cricetidae	Peromyscus gardneri	NA	1.83179	2.34014	0.457992	0.782772
44794	Chiroptera	Vespertilionidae	Glauconycteris gleni	DD	1.63307	2.23282	0.457639	0.731393
10632	Rodentia	Muridae	Hyomys dammermani	DD	1.48891	1.96257	0.457201	0.758655
NA	Chiroptera	Vespertilionidae	Myotis browni	NA	1.96478	2.29045	0.456747	0.857814
NA	Rodentia	Muridae	Niviventer ling	NA	2.1342	2.28365	0.456397	0.934555
18125	Primates	Cercopithecidae	Presbytis comata	EN	0.855873	0.988018	0.456381	0.866253
136261	Rodentia	Cricetidae	Euneomys fossor	DD	1.64279	2.20322	0.456239	0.745632
NA	Rodentia	Cricetidae	Akodon orientalis	NA	2.08002	2.35001	0.455985	0.885112
40580	Diprotodontia	Pseudocheiridae	Petropseudes dahli	LC	8.9689	9.01849	0.455911	0.994501
85534953	Chiroptera	Vespertilionidae	Plecotus ariel	DD	1.79937	2.14527	0.455829	0.838763
NA	Chiroptera	Vespertilionidae	Hypsugo bodenheimeri	NA	1.82864	2.06406	0.455436	0.885944
21874	Diprotodontia	Macropodidae	Thylogale browni	VU	1.43565	1.92409	0.455309	0.746144
136562	Chiroptera	Vespertilionidae	Nycticeius aenobarbus	DD	1.44233	1.8724	0.454755	0.770312
NA	Chiroptera	Vespertilionidae	Myotis clydejonesi	NA	1.98955	2.2213	0.454692	0.895666
85646546	Chiroptera	Hipposideridae	Hipposideros khasiana	DD	1.89959	2.14291	0.454627	0.886454
88151044	Chiroptera	Vespertilionidae	Eptesicus taddeii	DD	1.60837	1.87975	0.454562	0.855629
15324	Rodentia	Cricetidae	Ondatra zibethicus	LC	7.89829	8.25332	0.454427	0.956984
19864	Rodentia	Dipodidae	Salpingotus heptneri	DD	1.55343	1.94886	0.454377	0.797095
NA	Chiroptera	Phyllostomidae	Lonchophylla inexpectata	NA	1.50095	1.94903	0.45437	0.770101
39869	Primates	Cercopithecidae	Trachypithecus shortridgei	EN	0.406442	0.967129	0.453879	0.420256
13884	Chiroptera	Molossidae	Mormopterus minutus	VU	1.58392	1.97744	0.453765	0.800994
45954374	Eulipotyphla	Soricidae	Myosorex bururiensis	VU	1.00698	1.83908	0.45283	0.547548
22824	Carnivora	Ursidae	Ursus thibetanus	VU	1.91225	1.95725	0.4526	0.977006
NA	Artiodactyla	Giraffidae	Giraffa giraffa	NA	1.23184	1.92367	0.452291	0.640359
NA	Rodentia	Cricetidae	Phyllotis nogalaris	NA	2.04459	2.22335	0.452201	0.9196
44797	Chiroptera	Vespertilionidae	Glauconycteris machadoi	DD	1.64814	2.0845	0.451851	0.79066
14089	Rodentia	Gliridae	Myomimus setzeri	DD	0.967333	1.9567	0.451649	0.494369
17345	Chiroptera	Vespertilionidae	Hypsugo joffrei	DD	1.71899	2.09639	0.451561	0.819978
136823	Chiroptera	Vespertilionidae	Eptesicus japonensis	VU	1.44498	1.9143	0.45126	0.754831
NA	Chiroptera	Hipposideridae	Hipposideros fasensis	NA	1.76025	2.06044	0.451043	0.854311
NA	Rodentia	Cricetidae	Necromys lilloi	NA	2.31005	2.46038	0.450947	0.938901
750	Rodentia	Cricetidae	Thaptomys nigrita	LC	8.5627	8.58302	0.450713	0.997633
136789	Eulipotyphla	Soricidae	Cryptotis alticola	DD	1.59552	2.20174	0.450708	0.724666
5525	Rodentia	Cricetidae	Cricetulus kamensis	LC	14.0912	14.688	0.450437	0.959367
6090	Rodentia	Sciuridae	Cynomys parvidens	EN	0.89798	0.901128	0.449869	0.996507
12827	Rodentia	Sciuridae	Marmota menzbieri	VU	1.78857	1.89641	0.449668	0.943134
NA	Chiroptera	Vespertilionidae	Myotis yesoensis	NA	1.77073	2.03467	0.449515	0.870282
13242	Artiodactyla	Ziphiidae	Mesoplodon bowdoini	DD	1.1731	2.1085	0.449144	0.556369
13962	Rodentia	Muridae	Mus goundae	DD	1.42849	1.77519	0.449043	0.804695
2358	Rodentia	Sciuridae	Atlantoxerus getulus	LC	8.36433	8.36473	0.448691	0.999953
10973	Chiroptera	Vespertilionidae	Kerivoula flora	VU	1.4607	1.91396	0.448682	0.763184
136449	Dasyuromorpha	Dasyuridae	Myoictis leucura	DD	2.09719	2.14244	0.448652	0.97888
3554	Primates	Pitheciidae	Plecturocebus olallae	EN	0.666583	0.913647	0.448473	0.729585
12074	Rodentia	Heteromyidae	Heteromys irroratus	LC	8.27977	8.28351	0.448428	0.999549
44917	Chiroptera	Vespertilionidae	Neoromicia brunnea	NT	2.35291	3.65168	0.44784	0.644337
198920	Artiodactyla	Phocoenidae	Neophocaena phocaenoides	VU	0.187802	1.89498	0.447531	0.0991052
NA	Lagomorpha	Ochotonidae	Ochotona sikimaria	NA	2.03067	2.28443	0.447193	0.888918
41488	Eulipotyphla	Talpidae	Dymecodon pilirostris	LC	7.54343	8.19596	0.447042	0.920384
13696	Didelphimorphia	Didelphidae	Monodelphis kunsi	LC	8.5258	8.6518	0.44662	0.985436
4768	Afrosoricida	Chrysochloridae	Chlorotalpa duthieae	VU	1.46957	1.86698	0.445602	0.787137
NA	Eulipotyphla	Talpidae	Euroscaptor kuznetsovi	NA	1.70449	1.96458	0.44535	0.867615
13887	Chiroptera	Molossidae	Mormopterus phrudus	VU	1.47892	1.87365	0.445301	0.789328
88087329	Chiroptera	Molossidae	Molossus alvarezi	DD	1.57112	1.96841	0.445294	0.798165
10886	Rodentia	Cricetidae	Isthmomys flavidus	NT	2.67848	3.40132	0.444765	0.787485
8004	Rodentia	Erethizontidae	Erethizon dorsatum	LC	8.03004	8.03004	0.444551	1
136259	Eulipotyphla	Soricidae	Chodsigoa caovansunga	DD	1.95713	2.44614	0.444422	0.800086
46675319	Rodentia	Cricetidae	Thomasomys andersoni	DD	1.63403	1.98195	0.444245	0.824456
NA	Artiodactyla	Camelidae	Lama pacos	NA	1.99543	2.0169	0.444125	0.989353
NA	Rodentia	Sciuridae	Petaurista albiventer	NA	1.7748	2.15053	0.443602	0.825285
NA	Rodentia	Cricetidae	Akodon baliolus	NA	1.86081	2.11862	0.44344	0.878312
14026	Carnivora	Mustelidae	Mustela felipei	VU	1.84384	1.87444	0.44344	0.983675
NA	Rodentia	Muridae	Mus lepidoides	NA	1.70627	1.93529	0.442904	0.881661
19601	Chiroptera	Rhinopomatidae	Rhinopoma macinnesi	DD	1.52224	2.1827	0.442524	0.697412
NA	Rodentia	Cricetidae	Phyllotis stenops	NA	2.06781	2.2724	0.442479	0.909969
85568289	Chiroptera	Vespertilionidae	Myotis borneoensis	DD	1.95986	2.17464	0.442418	0.901237
14541	Dasyuromorpha	Dasyuridae	Neophascogale lorentzii	LC	8.05756	8.07109	0.44228	0.998324
NA	Chiroptera	Hipposideridae	Hipposideros parnabyi	NA	1.82756	2.12597	0.442236	0.859637
41287	Lagomorpha	Leporidae	Lepus starcki	LC	8.78894	8.78894	0.442133	1
112042073	Eulipotyphla	Soricidae	Myosorex kabogoensis	DD	1.06507	2.05317	0.44205	0.518745
136407	Rodentia	Echimyidae	Trinomys eliasi	NT	1.66802	3.42112	0.441916	0.487566
18654	Chiroptera	Pteropodidae	Ptenochirus minor	LC	7.6888	7.6888	0.441852	1
15087	Rodentia	Octodontidae	Octodon bridgesi	VU	1.46462	1.85773	0.441415	0.788391
45092	Rodentia	Muridae	Mastomys kollmannspergeri	LC	8.29518	8.29518	0.440826	1
NA	Rodentia	Spalacidae	Eospalax baileyi	NA	1.93125	2.2288	0.4406	0.866497
11149	Rodentia	Chinchillidae	Lagidium wolffsohni	DD	1.62406	1.84392	0.440517	0.880761
88159599	Chiroptera	Phyllostomidae	Sturnira koopmanhilli	DD	1.81554	1.87665	0.440344	0.967436
20218	Rodentia	Cricetidae	Sigmodon peruanus	LC	9.16118	9.23121	0.44028	0.992414
42655	Rodentia	Spalacidae	Spalax zemni	VU	1.48459	1.92545	0.44018	0.771035
NA	Dasyuromorpha	Dasyuridae	Antechinus arktos	NA	1.81531	2.16658	0.440157	0.837868
2354	Rodentia	Hystricidae	Atherurus macrourus	LC	7.85328	7.85328	0.439937	1
88149216	Chiroptera	Phyllostomidae	Lophostoma kalkoae	DD	1.78159	1.97081	0.439875	0.903989
42663	Macroscelidea	Macroscelididae	Petrosaltator rozeti	LC	9.04057	9.65222	0.439691	0.936631
85342605	Chiroptera	Vespertilionidae	Myotis annatessae	DD	1.86223	2.18105	0.439522	0.853824
44195	Chiroptera	Vespertilionidae	Hypsugo vordermanni	DD	1.40229	1.93751	0.439266	0.723759
NA	Chiroptera	Vespertilionidae	Myotis attenboroughi	NA	1.8653	2.1294	0.439256	0.875976
18261	Primates	Cercopithecidae	Piliocolobus langi	EN	0.484769	0.902943	0.438452	0.536877
NA	Rodentia	Cricetidae	Microtus hartingi	NA	2.06842	2.20643	0.438428	0.93745
NA	Chiroptera	Vespertilionidae	Myotis abei	NA	1.91801	2.15209	0.438386	0.891232
2466	Rodentia	Cricetidae	Baiomys taylori	LC	7.2998	7.75193	0.43836	0.941674
NA	Rodentia	Heteromyidae	Perognathus mollipilosus	NA	1.99053	2.05343	0.438058	0.969365
88159664	Chiroptera	Phyllostomidae	Sturnira perla	DD	1.96574	1.98977	0.437811	0.98792
5797	Rodentia	Ctenomyidae	Ctenomys azarae	EN	0.912724	0.932318	0.437686	0.978984
136384	Primates	Lemuridae	Hapalemur meridionalis	VU	0.794023	1.76132	0.437135	0.450811
7668	Chiroptera	Emballonuridae	Emballonura raffrayana	LC	4.44851	8.74476	0.436978	0.508705
NA	Chiroptera	Vespertilionidae	Myotis hosonoi	NA	1.888	2.28768	0.436348	0.825288
NA	Rodentia	Muridae	Otomys zinki	NA	1.82683	2.05945	0.435847	0.887046
14604	Artiodactyla	Bovidae	Neotragus moschatus	LC	7.79538	8.03464	0.435695	0.970221
136331	Rodentia	Octodontidae	Aconaemys porteri	DD	2.0761	2.08809	0.435326	0.994258
136350	Chiroptera	Emballonuridae	Centronycteris centralis	LC	7.21449	7.66271	0.43532	0.941506
NA	Rodentia	Cricetidae	Gyldenstolpia planaltensis	NA	0.621921	2.04435	0.434667	0.304214
136752	Chiroptera	Miniopteridae	Miniopterus griveaudi	DD	2.32104	2.40003	0.434433	0.967088
88813572	Rodentia	Sciuridae	Funambulus sublineatus	VU	1.49404	1.80825	0.434359	0.826233
NA	Rodentia	Cricetidae	Neodon nyalamensis	NA	2.1802	2.29405	0.434354	0.950371
20425	Artiodactyla	Delphinidae	Sousa teuszii	CR	0.343002	0.468628	0.434153	0.731929
18113	Rodentia	Muridae	Praomys hartwigi	VU	1.05445	1.8644	0.43413	0.565569
NA	Chiroptera	Vespertilionidae	Plecotus gaisleri	NA	1.7685	2.09154	0.433522	0.845547
4112	Chiroptera	Emballonuridae	Centronycteris maximiliani	LC	7.21449	7.6483	0.433248	0.94328
NA	Eulipotyphla	Soricidae	Myosorex meesteri	NA	1.02741	1.87155	0.433241	0.548965
15452	Carnivora	Felidae	Leopardus jacobita	EN	0.870483	0.897866	0.433113	0.969502
40551	Dasyuromorpha	Dasyuridae	Sminthopsis bindi	NT	0.66787	3.40143	0.432946	0.19635
2475	Artiodactyla	Balaenopteridae	Balaenoptera borealis	EN	0.863387	0.914232	0.43292	0.944385
41269	Lagomorpha	Ochotonidae	Ochotona rufescens	LC	8.41967	8.43476	0.43263	0.998212
NA	Rodentia	Echimyidae	Thrichomys fosteri	NA	1.89877	1.91488	0.432599	0.99159
8998	Carnivora	Viverridae	Genetta cristata	VU	1.82251	1.86205	0.43247	0.978764
88120333	Chiroptera	Phyllostomidae	Micronycteris buriri	DD	1.89728	1.90013	0.432361	0.998501
39992	Primates	Cercopithecidae	Piliocolobus kirkii	EN	0.479599	0.886517	0.43213	0.540992
14603	Artiodactyla	Bovidae	Neotragus batesi	LC	7.79538	8.04096	0.432122	0.969458
85181182	Chiroptera	Vespertilionidae	Barbastella leucomelas	LC	9.3449	9.66119	0.431995	0.967262
NA	Rodentia	Muridae	Niviventer bukit	NA	1.98088	2.18313	0.431231	0.907356
NA	Chiroptera	Vespertilionidae	Pipistrellus dhofarensis	NA	1.86078	2.17078	0.430983	0.857194
13144	Rodentia	Sciuridae	Menetes berdmorei	LC	8.08021	8.67502	0.430747	0.931434
NA	Rodentia	Cricetidae	Phyllotis occidens	NA	1.877	2.18286	0.430628	0.859884
3570	Primates	Cebidae	Callithrix aurita	EN	0.597889	0.911537	0.430539	0.655913
NA	Chiroptera	Hipposideridae	Macronycteris cryptovalorona	NA	1.71758	2.00857	0.430497	0.855122
1591	Dasyuromorpha	Dasyuridae	Murexia melanurus	LC	7.89458	7.91392	0.430093	0.997556
NA	Rodentia	Cricetidae	Megalomys georginae	NA	1.8159	2.05128	0.429496	0.885252
13384	Chiroptera	Phyllostomidae	Glyphonycteris sylvestris	LC	9.00398	9.74074	0.429093	0.924363
56003281	Artiodactyla	Cervidae	Alces alces	LC	7.71014	7.71269	0.429051	0.99967
13975	Rodentia	Muridae	Mus oubanguii	DD	1.35643	1.78181	0.428916	0.761262
88150313	Chiroptera	Phyllostomidae	Lonchophylla fornicata	DD	1.37675	1.93649	0.428814	0.710952
NA	Rodentia	Cricetidae	Sigmodon zanjonensis	NA	1.98423	2.22897	0.428213	0.890202
NA	Chiroptera	Vespertilionidae	Plecotus kozlovi	NA	1.75169	2.1134	0.427915	0.82885
162336422	Primates	Tarsiidae	Tarsius spectrumgurskyae	VU	1.16453	1.76793	0.427848	0.658699
39833	Primates	Cercopithecidae	Semnopithecus ajax	EN	0.609563	0.895687	0.427145	0.680553
4162	Artiodactyla	Delphinidae	Cephalorhynchus hectori	EN	0.854519	0.904659	0.427089	0.944576
88017638	Chiroptera	Mormoopidae	Pteronotus parnellii	LC	12.2213	12.9255	0.426834	0.945519
15629	Rodentia	Cricetidae	Osgoodomys banderanus	LC	8.274	8.49776	0.426797	0.973668
42607	Rodentia	Heteromyidae	Microdipodops pallidus	LC	7.36845	7.684	0.426733	0.958934
136373	Chiroptera	Pteropodidae	Pteropus capistratus	NT	3.38353	3.50822	0.426552	0.964458
40534	Dasyuromorpha	Dasyuridae	Planigale ingrami	LC	8.71886	8.72044	0.426548	0.999819
39957	Primates	Atelidae	Alouatta belzebul	VU	1.81332	1.86518	0.426155	0.972197
NA	Rodentia	Cricetidae	Calomys frida	NA	1.86567	2.13207	0.425977	0.875049
136608	Eulipotyphla	Soricidae	Sorex neomexicanus	DD	2.30383	2.35695	0.425836	0.977465
42697	Primates	Cebidae	Sapajus robustus	EN	0.883713	0.884881	0.425238	0.998679
6786	Rodentia	Caviidae	Dolichotis salinicola	LC	7.43215	8.20394	0.425069	0.905924
NA	Eulipotyphla	Talpidae	Talpa aquitania	NA	1.97857	2.2448	0.42484	0.881402
136290	Artiodactyla	Cervidae	Mazama temama	DD	1.84267	1.85203	0.424688	0.994942
18709	Chiroptera	Mormoopidae	Pteronotus personatus	LC	10.2284	10.6591	0.424575	0.959594
15803	Artiodactyla	Cervidae	Ozotoceros bezoarticus	NT	3.33111	3.35671	0.424174	0.992374
162369593	Primates	Tarsiidae	Tarsius fuscus	VU	1.10545	1.77246	0.424134	0.623681
136352	Rodentia	Cricetidae	Neacomys paracou	LC	8.60363	8.61265	0.423319	0.998953
136306	Chiroptera	Vespertilionidae	Lasiurus degelidus	VU	1.43787	1.83356	0.423214	0.784198
21318	Chiroptera	Molossidae	Tadarida ventralis	DD	1.559	1.99566	0.422834	0.781198
136538	Peramelemorphia	Peramelidae	Microperoryctes aplini	VU	1.53055	1.76371	0.421507	0.867803
2461	Artiodactyla	Suidae	Babyrousa babyrussa	VU	1.10719	1.78032	0.421353	0.621903
45094	Rodentia	Muridae	Praomys daltoni	LC	7.99058	7.99058	0.421331	1
10957	Rodentia	Echimyidae	Kannabateomys amblyonyx	LC	7.59866	7.72255	0.42124	0.983956
136754	Chiroptera	Vespertilionidae	Dasypterus insularis	VU	1.39305	1.77197	0.421214	0.786158
21147	Eulipotyphla	Soricidae	Suncus montanus	VU	1.63621	1.82892	0.421159	0.894633
17328	Chiroptera	Vespertilionidae	Hypsugo arabicus	DD	1.36657	1.84606	0.420992	0.740262
21517	Rodentia	Muridae	Gerbilliscus nigricaudus	LC	8.86231	8.89457	0.420628	0.996373
NA	Rodentia	Sciuridae	Sundasciurus tahan	NA	2.10881	2.28835	0.420485	0.921544
NA	Rodentia	Cricetidae	Andalgalomys roigi	NA	2.01159	2.187	0.420296	0.919795
22044	Primates	Cercopithecidae	Trachypithecus laotum	EN	0.508131	0.854197	0.420252	0.594864
41550	Primates	Pitheciidae	Plecturocebus modestus	EN	0.680473	0.865202	0.420242	0.78649
4681	Rodentia	Muridae	Chiropodomys karlkoopmani	VU	1.33461	1.79451	0.419987	0.743721
2861	Rodentia	Cricetidae	Necromys punctulatus	DD	1.69202	1.83808	0.419894	0.920537
NA	Chiroptera	Vespertilionidae	Myotis bartelsi	NA	1.67705	1.9368	0.419745	0.865889
10598	Chiroptera	Phyllostomidae	Hylonycteris underwoodi	LC	7.8306	7.83941	0.419564	0.998876
18365	Rodentia	Sciuridae	Prosciurillus weberi	EN	0.760294	0.87534	0.419168	0.86857
23326	Rodentia	Muridae	Zyzomys maini	VU	1.05275	1.81175	0.418838	0.581066
17346	Chiroptera	Vespertilionidae	Hypsugo kitcheneri	DD	1.33922	1.84395	0.418505	0.72628
14660	Rodentia	Muridae	Nesokia bunnii	EN	0.790536	0.873037	0.418319	0.9055
NA	Rodentia	Sciuridae	Petaurista yunanensis	NA	1.71974	2.11321	0.418099	0.813804
NA	Rodentia	Muridae	Niviventer lotipes	NA	1.92492	2.13729	0.418057	0.900638
NA	Chiroptera	Vespertilionidae	Myotis oxygnathus	NA	1.69687	2.01966	0.417698	0.840181
4081	Primates	Cebidae	Cebus aequatorialis	CR	0.380133	0.469771	0.417505	0.809188
17358	Chiroptera	Vespertilionidae	Pipistrellus permixtus	DD	1.40838	1.95074	0.416943	0.721976
136446	Artiodactyla	Suidae	Babyrousa celebensis	VU	1.07918	1.77666	0.416921	0.60742
8700	Rodentia	Sciuridae	Funambulus layardi	VU	1.42788	1.74483	0.416819	0.818352
112465222	Rodentia	Cricetidae	Microtus elbeyli	DD	2.06029	2.1921	0.416788	0.939871
NA	Chiroptera	Vespertilionidae	Myotis pilosatibialis	NA	1.87018	2.13658	0.416201	0.875316
4414	Chiroptera	Vespertilionidae	Chalinolobus dwyeri	VU	1.38736	1.84082	0.415781	0.753664
20950	Chiroptera	Phyllostomidae	Sturnira bidens	LC	8.41927	8.45378	0.415449	0.995918
9128	Rodentia	Muridae	Gerbillus hesperinus	EN	0.608943	0.891457	0.415407	0.683087
40641	Diprotodontia	Pseudocheiridae	Pseudochirulus schlegeli	VU	1.6074	1.77384	0.41516	0.906167
NA	Chiroptera	Vespertilionidae	Myotis hyrcanicus	NA	1.70227	2.01469	0.41502	0.844931
17347	Chiroptera	Vespertilionidae	Hypsugo lophurus	DD	1.49643	1.92134	0.414965	0.778847
12427	Carnivora	Mustelidae	Lutrogale perspicillata	VU	1.56356	1.79179	0.414921	0.872625
42661	Macroscelidea	Macroscelididae	Elephantulus intufi	LC	7.64649	8.21213	0.414901	0.931122
18256	Primates	Cercopithecidae	Piliocolobus tephrosceles	EN	0.471964	0.883393	0.41409	0.534263
NA	Perissodactyla	Equidae	Equus asinus	NA	1.88709	2.41827	0.41408	0.780346
6982	Rodentia	Echimyidae	Phyllomys lamarum	DD	1.81792	1.93382	0.413973	0.940069
19800	Chiroptera	Emballonuridae	Saccolaimus mixtus	NT	2.98827	3.28498	0.413208	0.909675
42606	Rodentia	Heteromyidae	Microdipodops megacephalus	LC	7.36845	7.69524	0.413207	0.957534
45954401	Eulipotyphla	Soricidae	Surdisorex schlitteri	DD	1.30404	1.99123	0.413141	0.654889
4649	Eulipotyphla	Soricidae	Crossogale sumatrana	DD	1.30456	1.99587	0.412857	0.653628
23076	Rodentia	Cricetidae	Wiedomys pyrrhorhinos	LC	4.97336	7.22294	0.412742	0.688551
2891	Artiodactyla	Bovidae	Bos frontalis	VU	0.883663	1.7343	0.412635	0.509522
136493	Rodentia	Muridae	Uromys siebersi	DD	1.07685	1.9255	0.412594	0.559257
10126	Chiroptera	Hipposideridae	Doryrhina cyclops	LC	11.1238	11.6121	0.412439	0.957947
13389	Peramelemorphia	Peramelidae	Microperoryctes murina	VU	1.58274	1.78765	0.412357	0.885374
92441853	Rodentia	Muridae	Hyorhinomys stuempkei	DD	1.54251	1.80305	0.411865	0.855501
118355453	Primates	Hylobatidae	Hoolock leuconedys	VU	0.691447	1.72721	0.411786	0.400326
19407	Rodentia	Cricetidae	Reithrodontomys fulvescens	LC	8.87932	8.92588	0.411778	0.994784
NA	Rodentia	Ctenomyidae	Ctenomys andersoni	NA	1.67452	1.89512	0.411747	0.883596
6662	Rodentia	Echimyidae	Diplomys caniceps	DD	1.45937	1.94687	0.411441	0.749598
4229	Primates	Cercopithecidae	Cercopithecus sclateri	EN	0.627272	0.843506	0.411401	0.743648
2465	Rodentia	Cricetidae	Baiomys musculus	LC	7.30092	7.75875	0.411247	0.940993
19867	Rodentia	Dipodidae	Salpingotus pallidus	DD	1.44152	1.83707	0.411223	0.784682
48637280	Carnivora	Procyonidae	Bassaricyon neblina	NT	3.16237	3.16392	0.411119	0.999511
NA	Chiroptera	Natalidae	Natalus saturatus	NA	2.37341	2.39868	0.410833	0.989467
19403	Rodentia	Cricetidae	Reithrodontomys burti	DD	1.14803	1.76271	0.410612	0.651287
NA	Chiroptera	Phyllostomidae	Vampyressa sinchi	NA	1.75391	2.12428	0.410303	0.825649
6987	Rodentia	Echimyidae	Echimys saturnus	DD	1.34221	1.88354	0.409924	0.712601
NA	Chiroptera	Vespertilionidae	Plecotus begognae	NA	1.75811	2.16099	0.409703	0.813564
1898	Rodentia	Muridae	Apodemus mystacinus	LC	11.2222	11.2347	0.409476	0.998885
18114	Rodentia	Muridae	Praomys delectorum	LC	6.25697	7.85387	0.409425	0.796674
21184	Chiroptera	Pteropodidae	Syconycteris carolinae	VU	1.51893	1.67037	0.409258	0.909339
14822	Rodentia	Muridae	Chiromyscus langbianis	LC	7.07803	7.12577	0.408855	0.993301
9632	Rodentia	Muridae	Haeromys pusillus	VU	0.940446	1.72941	0.408406	0.543796
41610	Carnivora	Herpestidae	Urva brachyura	NT	3.18818	3.20026	0.408207	0.996226
39960	Primates	Atelidae	Alouatta palliata	VU	1.23011	1.77221	0.407969	0.69411
85200388	Chiroptera	Vespertilionidae	Eptesicus lobatus	DD	1.45775	1.93815	0.407852	0.752133
NA	Chiroptera	Vespertilionidae	Myotis weberi	NA	1.68496	2.04592	0.407783	0.823571
3649	Didelphimorphia	Didelphidae	Caluromys philander	LC	7.41457	7.43796	0.407565	0.996855
NA	Eulipotyphla	Talpidae	Euroscaptor orlovi	NA	1.67026	1.90383	0.407534	0.877315
41669	Carnivora	Phocidae	Pusa caspica	EN	0.850646	0.861643	0.406896	0.987237
NA	Rodentia	Cricetidae	Phyllotis pearsoni	NA	1.97492	2.17033	0.40689	0.909965
556	Rodentia	Sciuridae	Aeromys tephromelas	DD	1.55269	1.94464	0.406838	0.798446
7935	Chiroptera	Vespertilionidae	Rhyneptesicus nasutus	LC	7.13869	11.6342	0.406649	0.613596
NA	Rodentia	Nesomyidae	Saccostomus umbriventer	NA	1.39662	1.75328	0.406629	0.796576
NA	Primates	Cheirogaleidae	Cheirogaleus minusculus	NA	0.867719	1.79448	0.406623	0.483549
15598	Rodentia	Cricetidae	Handleyomys intectus	LC	9.41447	9.43786	0.406595	0.997521
162336881	Primates	Tarsiidae	Tarsius supriatnai	VU	1.13598	1.71307	0.406134	0.663121
15975	Rodentia	Muridae	Papagomys armandvillei	NT	2.28447	3.19205	0.405426	0.715673
40539	Dasyuromorpha	Dasyuridae	Pseudantechinus woolleyae	LC	7.40044	7.40248	0.405197	0.999725
2396	Rodentia	Cricetidae	Loxodontomys micropus	LC	7.60021	7.63265	0.404927	0.995749
22571	Rodentia	Cricetidae	Tylomys fulviventer	DD	1.14451	1.8605	0.404678	0.615162
10608	Rodentia	Sciuridae	Hylopetes winstoni	DD	1.34804	1.80454	0.404369	0.747029
136687	Rodentia	Ctenomyidae	Ctenomys bergi	EN	0.613738	0.851934	0.404317	0.720405
9631	Rodentia	Muridae	Haeromys minahassae	VU	0.953682	1.75169	0.404223	0.544434
NA	Rodentia	Platacanthomyidae	Typhlomys chapensis	NA	1.30571	1.9378	0.40415	0.673812
2434	Primates	Indriidae	Avahi laniger	VU	1.05005	1.73473	0.404125	0.605307
NA	Rodentia	Cricetidae	Abrothrix lanosa	NA	1.51501	1.84959	0.4039	0.819109
18716	Chiroptera	Pteropodidae	Pteropus anetianus	VU	1.70928	1.75638	0.403829	0.973182
88109476	Chiroptera	Phyllostomidae	Anoura cadenai	DD	1.84681	2.04453	0.40337	0.903294
18250	Primates	Cercopithecidae	Piliocolobus bouvieri	EN	0.443483	0.810662	0.403247	0.547062
29401	Rodentia	Cricetidae	Hylaeamys tatei	DD	1.39591	1.8231	0.403014	0.765681
62009	Afrosoricida	Chrysochloridae	Amblysomus septentrionalis	NT	3.12545	3.20842	0.402997	0.974137
10116	Chiroptera	Hipposideridae	Hipposideros calcaratus	LC	11.6007	11.9282	0.402951	0.972544
41706	Carnivora	Prionodontidae	Prionodon pardicolor	LC	6.53298	7.22857	0.402533	0.903773
12563	Primates	Cercopithecidae	Macaca tonkeana	VU	1.65675	1.72501	0.402123	0.960424
10602	Rodentia	Sciuridae	Hylopetes bartelsi	DD	1.40808	1.78657	0.402111	0.788148
18598	Rodentia	Cricetidae	Pseudoryzomys simplex	LC	7.24713	7.27145	0.401949	0.996655
41705	Carnivora	Prionodontidae	Prionodon linsang	LC	6.53298	7.19252	0.401916	0.908302
18554	Rodentia	Muridae	Pseudomys oralis	VU	1.46289	1.72508	0.40176	0.848008
8757	Rodentia	Sciuridae	Funisciurus bayonii	DD	1.41061	1.72004	0.401263	0.820106
13220	Rodentia	Cricetidae	Mesocricetus brandti	NT	2.91875	3.17284	0.400993	0.919917
11792	Lagomorpha	Leporidae	Lepus callotis	VU	1.71978	1.72014	0.400714	0.999791
13377	Chiroptera	Phyllostomidae	Glyphonycteris daviesi	LC	8.95285	9.63026	0.400573	0.929658
44166	Carnivora	Mustelidae	Aonyx cinereus	VU	1.52174	1.76408	0.400478	0.862628
NA	Rodentia	Muridae	Niviventer huang	NA	2.16543	2.27553	0.400429	0.951617
NA	Rodentia	Cricetidae	Calomys cerqueirai	NA	1.88426	1.88506	0.399408	0.999573
136303	Rodentia	Cricetidae	Lemmus portenkoi	DD	1.43482	1.69625	0.399233	0.84588
5084	Rodentia	Erethizontidae	Coendou nycthemera	DD	1.53506	1.89586	0.399167	0.809689
16667	Rodentia	Cricetidae	Peromyscus hooperi	LC	8.33379	8.55264	0.399154	0.974411
NA	Rodentia	Cricetidae	Nephelomys nimbosus	NA	1.54553	1.81818	0.399138	0.850039
NA	Eulipotyphla	Talpidae	Talpa transcaucasica	NA	2.01985	2.27041	0.398786	0.889639
13173	Rodentia	Muridae	Meriones zarudnyi	DD	1.34873	1.63978	0.398611	0.822509
136627	Chiroptera	Vespertilionidae	Lasiurus minor	VU	1.25886	1.69037	0.398537	0.744724
NA	Rodentia	Cricetidae	Microtus obscurus	NA	1.79939	2.01268	0.398493	0.894028
18252	Primates	Cercopithecidae	Piliocolobus foai	EN	0.436572	0.822081	0.398423	0.531057
13221	Rodentia	Cricetidae	Mesocricetus newtoni	NT	2.90988	3.15398	0.398007	0.922608
136597	Rodentia	Erethizontidae	Coendou ichillus	DD	1.61968	1.65159	0.397977	0.980681
NA	Chiroptera	Vespertilionidae	Myotis ozensis	NA	1.61388	1.94163	0.397502	0.831198
NA	Rodentia	Muridae	Mus orangiae	NA	1.44224	1.75056	0.397338	0.823876
86051353	Rodentia	Octodontidae	Tympanoctomys kirchnerorum	DD	0.848206	1.60766	0.39701	0.527603
20496	Rodentia	Sciuridae	Spermophilus xanthoprymnus	NT	3.28191	3.29244	0.396929	0.996803
44921	Chiroptera	Vespertilionidae	Neoromicia helios	DD	1.36104	1.69068	0.396864	0.805022
NA	Eulipotyphla	Soricidae	Suncus niger	NA	1.53307	1.78842	0.396769	0.857222
17349	Chiroptera	Vespertilionidae	Hypsugo macrotis	DD	1.61193	2.11428	0.396724	0.762404
136678	Chiroptera	Vespertilionidae	Myotis dieteri	DD	1.29296	1.62984	0.39634	0.793305
136409	Chiroptera	Vespertilionidae	Murina hilgendorfi	LC	7.39556	7.57103	0.396167	0.976824
10636	Rodentia	Sciuridae	Hyosciurus ileile	VU	1.38871	1.71	0.395884	0.812116
NA	Rodentia	Muridae	Mus nitidulus	NA	1.6977	1.99326	0.395746	0.851717
10971	Chiroptera	Vespertilionidae	Kerivoula cuprosa	DD	1.4557	1.86524	0.39559	0.780436
22574	Rodentia	Cricetidae	Tylomys panamensis	DD	1.21522	1.80535	0.395323	0.673121
92363381	Rodentia	Muridae	Gracilimus radix	DD	1.74158	1.99765	0.395289	0.871814
13211	Rodentia	Muridae	Mesembriomys gouldii	VU	1.04494	1.61724	0.394994	0.646122
2353	Rodentia	Hystricidae	Atherurus africanus	LC	6.97381	6.97381	0.394989	1
136461	Rodentia	Sciuridae	Funisciurus duchaillui	DD	1.4622	1.80933	0.394623	0.808147
21515	Rodentia	Muridae	Gerbilliscus kempi	LC	8.04902	8.05708	0.394455	0.998999
136309	Macroscelidea	Macroscelididae	Rhynchocyon udzungwensis	VU	1.49239	1.68651	0.394212	0.884903
11500	Rodentia	Cricetidae	Lenoxus apicalis	LC	7.68043	7.69012	0.393926	0.99874
20334	Rodentia	Muridae	Solomys salamonis	DD	0.672997	1.76578	0.393903	0.381133
136820	Chiroptera	Vespertilionidae	Neoromicia malagasyensis	VU	1.11361	1.67774	0.393894	0.663758
40648	Primates	Cercopithecidae	Piliocolobus parmentieri	EN	0.423861	0.804444	0.393795	0.526899
13640	Chiroptera	Molossidae	Neoplatymops mattogrossensis	LC	8.15374	8.21203	0.393137	0.992901
6431	Diprotodontia	Macropodidae	Dendrolagus inustus	VU	1.36829	1.66062	0.392951	0.823966
4683	Rodentia	Muridae	Chiropodomys muroides	DD	1.26141	1.73764	0.392906	0.725935
136382	Eulipotyphla	Soricidae	Crocidura wuchihensis	DD	1.86327	2.02888	0.392875	0.918375
80222726	Chiroptera	Hipposideridae	Asellia arabica	DD	1.33832	1.62807	0.392206	0.822029
13881	Chiroptera	Molossidae	Mormopterus doriae	DD	1.33801	1.73556	0.392111	0.770938
756	Rodentia	Cricetidae	Castoria serrensis	LC	7.70181	7.71631	0.391626	0.998121
13650	Chiroptera	Molossidae	Molossus sinaloae	LC	9.85286	11.2998	0.391561	0.871952
81068840	Chiroptera	Rhinonycteridae	Paratriaenops pauliani	DD	1.39086	1.63017	0.391555	0.853195
6563	Chiroptera	Emballonuridae	Diclidurus isabellus	LC	7.03004	7.03236	0.391551	0.999671
136688	Eulipotyphla	Soricidae	Notiosorex villai	VU	1.45059	1.67194	0.391143	0.86761
48297988	Rodentia	Cricetidae	Rhipidomys tribei	DD	1.9434	2.0229	0.391131	0.960704
136735	Chiroptera	Phyllostomidae	Lonchophylla orcesi	DD	1.50147	1.92375	0.390837	0.780491
3778	Artiodactyla	Neobalaenidae	Caperea marginata	LC	7.43312	7.46145	0.389616	0.996204
23052	Carnivora	Canidae	Vulpes pallida	LC	7.50304	7.50304	0.389488	1
40536	Dasyuromorpha	Dasyuridae	Planigale tenuirostris	LC	7.67649	7.71886	0.389443	0.99451
136209	Chiroptera	Vespertilionidae	Pipistrellus hanaki	VU	1.54957	1.65982	0.389161	0.933577
41294	Lagomorpha	Leporidae	Pronolagus randensis	LC	7.08599	7.10323	0.388554	0.997573
86235821	Rodentia	Caviidae	Galea comes	DD	1.72321	1.99956	0.388191	0.861796
41416	Eulipotyphla	Soricidae	Sorex saussurei	LC	9.31626	9.58594	0.38811	0.971868
14932	Chiroptera	Nycteridae	Nycteris javanica	VU	1.07037	1.62442	0.388096	0.658925
4778	Pilosa	Megalonychidae	Choloepus hoffmanni	LC	6.27609	7.39166	0.387382	0.849077
21174	Artiodactyla	Suidae	Sus verrucosus	EN	0.615069	0.81794	0.387245	0.751973
6266	Dasyuromorpha	Dasyuridae	Dasycercus cristicauda	NT	2.6571	3.10004	0.386832	0.857116
13923	Carnivora	Eupleridae	Mungotictis decemlineata	EN	0.486379	0.80148	0.386385	0.606851
17882	Rodentia	Muridae	Pogonomys championi	DD	1.39389	1.74623	0.386265	0.798228
21381	Rodentia	Sciuridae	Tamiops rodolphii	LC	7.12848	7.14919	0.386083	0.997102
NA	Eulipotyphla	Talpidae	Euroscaptor malayana	NA	1.53215	1.76842	0.385872	0.866397
3917	Rodentia	Muridae	Carpomys melanurus	DD	1.34269	1.75109	0.38584	0.766778
12555	Primates	Cercopithecidae	Macaca nemestrina	VU	1.41533	1.62668	0.385437	0.870071
16206	Rodentia	Sciuridae	Paraxerus cooperi	DD	1.28195	1.63923	0.385286	0.782048
10980	Chiroptera	Vespertilionidae	Kerivoula myrella	DD	1.3207	1.66793	0.384997	0.791821
NA	Primates	Atelidae	Lagothrix poeppigii	NA	0.67299	1.52627	0.384993	0.440937
[truncated: 4,254 more rows]

## Sheet: Fig S2ABC
TBL.median	ED.median	ED.orig
27.1725	27.1726	30.1059
41.0943	41.0943	41.5244
21.556	21.5561	23.3374
3.80487	40.6677	40.5026
3.7778	40.5092	40.5026
33.7307	33.7307	34.0979
4.97292	16.676	16.6164
0.759301	15.6415	13.4207
0.757052	15.8474	13.3687
3.44862	14.0768	24.1892
12.5484	13.2468	18.6705
26.468	26.468	27.0499
23.5443	23.5443	24.0006
0.925376	12.3623	8.09667
0.924814	12.4624	8.09667
5.15424	22.9531	16.2815
11.2378	11.2378	12.2474
21.461	21.6285	23.0712
10.6753	10.9319	11.859
6.27759	11.015	47.405
6.19455	11.106	46.8373
10.6752	10.7206	11.5393
3.44862	40.4519	24.1892
18.9302	18.977	25.3555
8.71768	9.92449	11.1737
6.65721	9.48331	10.9279
1.97387	9.39185	7.04833
1.97387	9.37186	7.04833
34.4621	34.4621	37.5472
16.8939	16.9812	19.1556
8.41234	8.41897	8.92474
15.1366	15.1444	15.4875
7.89435	7.89435	8.43564
29.4072	29.4072	30.9947
13.24	14.7404	20.8344
29.1375	29.2592	34.1058
6.23582	7.69431	15.5197
4.8557	7.42955	14.7814
7.51997	7.76545	8.88183
13.7436	14.2636	16.0419
49.6991	51.2378	78.0183
5.19654	13.4723	22.5434
12.564	12.9513	13.8593
12.663	12.6902	12.9328
6.46798	6.58526	6.95536
27.3258	27.8401	27.9439
5.81662	6.43317	10.5217
11.223	11.6753	17.3829
25.173	25.173	25.567
5.79938	5.92753	8.38892
11.1191	11.1192	12.9121
4.2882	5.80358	19.0098
5.19654	21.9635	22.5434
8.64704	10.9948	11.2229
9.87487	10.6027	11.6603
38.175	38.175	39.3198
9.75623	10.5112	11.5511
9.90265	9.90278	11.0464
1.11339	5.20527	5.13173
1.11339	5.23782	5.13173
6.62357	9.75503	18.3634
20.1267	20.1267	21.2757
9.54255	9.54277	11.1024
2.82494	5.226	7.6467
19.5163	19.6469	26.2527
1.75355	9.19935	8.42851
1.75355	9.36144	8.42851
9.10712	9.18738	11.0392
2.65389	4.92215	4.54854
2.57683	4.86675	4.52733
8.97418	9.01803	9.42693
8.80223	8.80223	9.40805
4.67143	4.71145	6.51964
77.7265	77.7265	78.1997
8.8744	8.89613	13.1752
4.461	4.74926	5.50436
6.39485	18.0991	46.8619
2.66612	4.60529	14.445
8.35979	8.35999	10.2075
8.6216	9.30657	10.1577
8.27366	8.29554	9.74318
9.10196	9.12358	10.7692
4.69902	7.68603	22.9923
13.24	16.2087	20.8344
7.56009	7.56009	8.47452
4.21477	4.22687	8.9106
14.0046	15.9211	23.6881
3.60819	7.46351	16.8246
11.8927	15.4453	21.5871
4.00516	4.009	9.24047
16.8068	16.8068	17.2254
3.87743	4.02059	6.07375
7.49569	7.57578	9.64844
7.47123	7.48131	8.68785
14.9925	14.9925	15.6515
14.0706	14.0706	16.3512
7.31458	7.37239	8.33252
14.8616	15.309	18.4971
11.8927	15.8969	21.5871
4.85313	14.7463	14.7814
3.2593	3.80258	9.56727
1.17112	3.78914	3.58715
14.5056	14.506	19.7222
6.56988	7.27898	9.06923
3.09948	3.71598	11.0689
1.12335	3.76318	3.51063
1.71684	3.69265	4.23384
13.5009	13.5754	20.2209
2.99048	3.64417	9.26504
13.7764	13.8493	29.1994
13.4469	13.702	18.8937
6.241	6.98937	7.20431
3.48118	3.48238	4.84887
2.98617	3.40253	4.09091
6.62632	13.0869	18.3634
6.17733	6.2591	8.46524
2.91204	3.34526	8.25222
6.68217	6.84246	7.67075
12.4002	13.2581	13.9723
6.2277	6.24803	11.7782
12.8214	12.8765	14.3526
2.29251	3.20178	8.48419
6.28493	6.31467	7.00891
14.5717	14.5975	14.8365
5.67881	6.13903	12.3848
6.19137	6.53074	8.05282
3.20376	3.20379	4.94892
3.21578	3.28508	5.27001
3.17716	3.18037	4.89516
2.63284	3.29429	5.21537
2.39562	3.21533	6.47257
1.8886	3.12882	11.4076
6.06311	6.06313	6.94208
5.15775	5.8673	12.796
51.9151	51.9151	52.2188
2.94629	3.17594	4.9906
1.03453	3.11651	5.08345
2.15314	3.07801	3.88894
7.61523	12.051	13.1086
4.65589	5.85779	11.8734
1.06357	3.08986	5.07067
12.5165	12.5991	14.6088
2.65886	3.08459	3.83096
11.9229	12.2055	13.5188
3.60819	11.4064	16.8246
5.49756	5.66957	8.30592
3.00799	3.13688	3.95908
11.5853	11.5868	13.3639
5.4288	5.48364	7.22497
11.2745	11.2745	11.9184
11.2339	11.2344	12.9818
5.64024	5.71509	6.51715
5.38121	5.51923	6.15746
1.55987	2.87032	8.82811
1.71684	5.33962	4.23384
0.993687	2.8484	3.4944
5.32008	5.45031	7.21283
0.993687	2.88307	3.4944
4.52765	5.65231	6.59418
1.79766	2.77719	5.05598
10.0952	10.7827	24.3563
5.18193	5.24546	7.41604
1.06848	5.03331	5.88789
1.59663	2.76328	6.85865
1.06848	5.10544	5.88789
1.84175	2.66719	4.7036
9.75033	10.3442	14.8045
4.27001	4.99205	6.1718
9.77778	10.3807	12.4956
8.10383	9.98374	15.4716
4.27001	5.01098	6.1718
10.3273	10.3274	13.0555
9.75033	10.3455	14.8045
10.053	10.0531	12.602
43.181	43.188	48.9211
13.6825	13.7839	15.4869
44.6738	44.7061	44.8791
1.3089	2.6143	3.85194
5.08163	5.08454	5.53259
2.54552	2.57011	4.11155
1.72112	2.58522	4.7086
4.41023	4.6775	11.9618
9.89878	9.8988	10.772
4.87251	4.94985	8.16471
41.8784	41.8785	46.0067
2.3419	2.58635	3.78619
3.89445	4.81384	5.53236
9.13448	9.77324	12.1758
0.921942	2.4301	4.19232
5.03411	9.98686	13.298
4.68181	4.68181	5.7768
9.09831	9.43317	14.7854
2.66612	8.93926	14.445
2.14778	2.42538	7.14293
11.2251	11.5018	14.5896
1.60117	2.4291	3.12622
1.78739	2.39833	3.25632
4.76074	4.89916	6.60495
1.55503	2.41753	3.17525
2.20221	2.47129	3.4994
2.02821	4.44693	8.63357
2.02821	4.4189	8.63357
1.55454	2.28543	10.0305
1.62501	2.37186	9.78918
1.86989	2.30263	7.09288
1.89141	2.34623	6.87621
7.67641	9.76854	16.6018
1.14615	2.31123	5.48149
9.01669	9.03828	10.3032
4.37264	4.37279	7.46635
6.23582	16.4534	15.5197
9.06734	9.11142	19.4501
0.789954	2.31025	3.55627
4.17402	4.40825	5.09571
1.62369	2.29338	16.4831
4.3509	4.44706	5.40257
7.17842	9.19246	10.56
2.94688	4.28722	5.10332
2.95993	4.34294	5.09798
4.26343	4.26541	5.18827
35.3969	35.3969	35.7189
3.57757	4.20151	12.7274
6.40694	10.1144	13.9277
3.92501	4.30559	5.61089
8.18556	8.43938	10.9893
34.7308	34.7308	35.6008
2.01819	2.17951	4.0644
8.30582	8.53306	9.8265
9.30921	9.32428	9.87899
1.7723	2.20742	5.34116
8.39191	8.39191	9.31709
4.26726	4.28599	5.53326
9.18996	9.43099	9.97591
4.03012	4.0412	5.92621
8.01963	9.13225	9.24085
8.31319	8.40974	10.7354
3.61131	4.18669	6.66312
4.0193	4.04104	6.92956
3.97826	3.98381	5.2428
8.2884	8.29061	8.59889
1.17824	3.99994	5.23268
7.79098	8.63972	10.5691
1.88674	7.989	21.3239
1.95072	2.13084	3.60137
1.49559	2.18079	5.31735
3.0368	3.85656	9.46939
3.90836	3.95902	8.52921
3.23721	4.04351	5.16648
1.19117	3.79949	9.43185
1.03149	3.95932	4.95964
8.02843	8.02849	10.8848
8.85282	9.00224	12.4579
1.54307	2.0768	4.16869
1.26944	2.09455	4.42173
1.25778	2.03785	4.69498
1.55987	3.83767	8.82811
3.41669	3.94971	5.2004
6.01103	7.55418	14.138
8.92942	9.04595	14.2802
1.99336	2.08023	3.09974
3.84149	3.84149	5.41981
9.44929	12.5205	12.2521
1.15724	2.06111	6.10372
6.99034	9.30315	15.0978
7.06044	8.17304	9.2134
3.08123	3.73586	10.8348
2.30486	3.79512	9.02925
3.70224	3.7047	4.92187
3.30425	3.8862	11.451
3.67849	3.98953	4.70619
3.55983	3.79857	7.33735
3.05692	3.94871	4.66484
9.02063	9.1549	9.6672
8.00705	8.10766	8.55466
0.601663	2.00462	3.34969
7.70945	7.726	9.35081
34.7889	34.7889	36.716
8.04076	8.1062	8.75201
6.80496	7.49849	19.1413
1.88674	8.09006	21.3239
0.695447	1.9286	2.78388
3.74967	3.80541	5.29271
8.23037	8.23783	8.96019
1.83636	1.99398	4.69785
3.60424	3.74294	4.73026
1.71085	3.64925	3.67804
3.25403	3.68739	9.94803
2.28357	3.6113	6.71351
1.70929	3.63152	3.67804
0.783154	3.66317	3.53737
7.4894	7.61685	11.0817
1.15324	1.97531	3.20622
2.82761	3.55854	6.79417
3.52647	3.52647	4.20035
1.50397	1.90281	5.28474
0.975546	1.85927	3.6877
3.31108	3.50679	6.36724
8.13474	8.15025	8.98612
2.53186	3.49193	4.36825
3.52254	3.52926	4.82577
2.65886	3.42036	3.83096
2.25045	3.54586	9.52799
32.1601	32.176	32.6442
3.32031	3.56801	10.2885
1.74999	1.88454	3.86541
0.753283	1.86074	2.58033
34.6356	34.6356	35.0144
8.95406	8.95606	9.69026
2.66794	3.45642	5.98241
2.47637	3.37863	5.84619
0.772888	1.85999	2.61506
31.8282	31.88	32.432
3.5409	3.60647	5.41144
1.00229	1.8776	5.03285
2.65858	3.42511	5.37729
2.54381	3.32411	5.77778
29.6223	29.7069	32.9595
6.90697	6.90697	7.43091
1.08213	1.78652	3.043
7.55101	7.66887	8.30721
1.09523	1.805	3.18599
3.29603	3.55159	4.83821
12.7867	12.9865	23.8348
6.76242	7.17117	7.94163
1.09017	1.81946	3.44383
1.20746	1.76026	3.47996
6.43228	7.01522	8.84254
10.6687	10.6826	12.8018
0.871248	3.40668	3.87818
5.15658	6.66807	15.8629
1.46408	1.78268	2.9438
0.997867	1.79052	3.08758
1.10379	1.70964	3.27927
1.12723	1.72802	3.43456
1.11445	1.76312	3.09642
1.07804	1.73662	3.28961
3.14384	3.45426	11.0322
5.46004	6.80071	21.2959
7.52682	7.52999	8.10599
6.29975	6.90807	7.67198
11.7697	12.5824	13.4762
3.21099	3.2112	4.83848
0.996868	1.7189	3.09158
7.6876	7.89624	11.1792
1.25687	1.70081	6.5274
1.6269	1.70609	3.83634
3.36867	3.36877	4.62661
27.0865	27.0865	27.376
2.83179	3.27971	10.87
6.60397	6.60397	7.21113
6.73832	6.88653	7.90378
6.41356	6.41363	8.91208
2.89273	3.23385	7.22683
12.2113	12.5848	15.9041
28.7933	28.7933	28.7125
9.10783	9.27487	10.3476
1.00094	3.03301	6.66946
6.59291	6.85936	13.8467
27.3373	27.3536	27.7455
0.568113	1.72978	3.10357
6.5047	6.5047	8.01527
27.7198	27.7198	28.3988
0.988509	1.71751	3.25003
3.90555	5.94983	8.87479
6.36554	6.3658	7.68777
2.05413	3.16723	5.6798
1.2562	1.65904	2.49764
11.7177	12.0945	15.5048
1.03092	3.02597	6.67897
1.15898	1.64531	3.19601
1.38604	1.6485	2.6238
6.8772	7.05957	9.99318
1.6152	1.65086	3.41816
3.22643	3.25481	4.0946
6.47584	6.55362	10.1683
0.861459	1.67489	8.24055
2.18178	3.09423	6.48094
3.07389	3.2005	5.58616
6.22248	6.3697	9.62725
3.14362	3.20191	4.36428
1.06911	1.60463	3.24006
27.1726	27.1726	27.7258
17.0816	27.7622	53.0207
6.15724	6.64712	7.45189
2.95529	3.06656	4.77736
2.63229	2.96884	16.0971
0.695574	3.00003	2.78388
7.84414	8.00576	8.93383
2.49866	3.06692	6.26602
2.6546	2.96553	6.9846
2.61132	3.11076	4.36297
6.40707	6.57925	7.20314
1.53236	1.59906	3.47264
2.89837	3.0595	3.97974
6.74602	7.07653	7.94163
1.11176	1.58328	6.24722
0.944943	2.93736	6.59732
8.69778	8.73132	9.20762
1.80983	2.93425	4.80531
28.2713	28.3017	28.7701
3.96296	6.1268	10.6212
2.31381	2.99348	7.63226
6.91922	6.9353	7.4275
5.37139	6.19471	9.82718
6.00326	6.00417	7.44259
6.14326	6.16313	6.54523
2.81883	2.9178	4.38547
2.64871	2.93685	3.88786
1.34292	2.88113	5.02927
6.25697	6.61347	9.68527
6.46184	6.86793	9.70947
7.55312	7.99929	8.71104
1.34292	2.90769	5.02927
3.5498	5.5663	9.14028
2.69436	2.99271	5.8105
1.94558	2.86015	5.04341
1.10826	1.49018	4.08827
6.43591	7.89366	9.47773
5.76507	5.7661	7.54679
1.81602	2.81638	4.47075
1.34777	1.4934	3.03424
23.4902	23.8274	28.9407
2.32516	2.9172	4.6297
3.54003	5.57558	9.14028
5.81748	6.06422	7.55238
3.90467	6.09618	8.87479
7.53535	7.94922	9.40054
4.15116	5.62013	7.45009
1.07646	1.48459	3.44223
7.05802	7.1944	8.2553
5.57255	5.72821	7.87358
24.4669	24.4669	24.5876
5.8173	5.9106	6.80205
1.15724	2.74284	6.10372
2.80309	2.81544	3.47156
3.61331	5.42219	21.1901
4.73207	5.7204	26.0619
5.70575	5.71665	6.31139
2.23823	5.87487	24.1425
2.19771	2.59996	4.51621
5.31846	5.61679	8.41682
2.79088	2.87526	4.65091
1.02211	1.45489	3.62097
0.64929	1.47357	3.07762
4.14876	5.45987	7.45009
0.301572	2.75914	3.46668
0.702266	1.46381	3.18808
25.7795	25.7795	26.293
0.302224	2.79428	3.46835
5.69231	5.8061	7.13236
1.34875	2.62039	3.04596
1.13582	1.46905	3.25726
24.4427	24.4427	26.4974
10.4495	10.4782	13.7695
26.2519	26.2519	27.3903
2.37742	2.76904	5.14313
7.1655	7.25808	8.07534
2.68461	2.79097	5.61488
5.5346	5.8951	7.05077
0.917698	1.42266	3.09312
1.06689	5.5524	5.08454
5.908	5.97221	6.16504
4.54023	5.63712	15.7302
2.54889	2.76205	3.72981
1.34875	2.64933	3.04596
5.14914	5.46233	7.88582
2.11449	5.41196	8.50252
1.07495	1.41472	3.27478
9.93876	10.0427	12.8745
5.88824	5.89185	6.47812
6.85588	7.07026	8.49617
2.62562	2.68776	3.76996
0.568304	2.68548	3.06793
9.21122	9.6264	9.1858
5.66977	5.79837	5.96303
1.12126	1.41914	3.33681
23.3989	23.3997	27.0374
2.89512	5.37106	8.43408
1.13674	1.35699	3.71566
5.81662	10.0321	10.5217
6.51542	6.53844	7.43978
1.19117	6.056	9.43185
4.23205	5.47198	19.7238
9.89135	9.94504	12.0883
23.1338	23.1717	27.6971
2.11732	2.60393	3.78195
2.50177	2.59756	3.33838
10.103	10.4117	10.0926
5.44869	6.53967	6.66919
5.8328	5.8328	8.08355
5.31656	5.38205	6.65759
0.956995	2.611	3.70561
6.75737	6.77347	10.0232
1.91296	4.51288	11.3784
1.17517	1.34227	2.31301
1.09506	2.39983	5.07369
1.17308	2.47377	5.1689
2.13613	2.50277	7.37602
3.7844	5.23793	7.49486
0.983694	1.30504	3.49476
5.11105	5.14646	6.29941
4.24094	5.161	6.60231
1.05547	1.32454	3.58176
0.669461	1.32454	2.14856
1.20036	1.33197	4.98075
9.37103	9.37104	12.4143
2.31407	2.4791	4.59546
2.28357	5.0602	6.71351
5.23324	5.32215	6.15933
2.52497	2.54282	3.3663
2.151	2.46563	8.04672
5.38434	5.38434	7.21704
20.4641	20.4644	22.3721
21.2407	21.2827	26.8858
0.706734	2.44842	3.38663
3.82369	4.54423	13.1848
4.24177	4.92525	13.8552
1.14237	1.31258	2.36406
1.26611	1.29047	2.40724
4.95702	5.51872	10.2023
1.09523	2.37555	3.18599
0.581729	1.2734	2.7814
2.10655	2.45394	3.59481
5.24298	5.24361	5.9289
1.04473	2.28872	5.02896
4.50367	5.13074	8.51617
2.25045	4.84424	9.52799
4.74317	5.05215	8.46166
0.980864	1.28406	2.74257
3.89463	5.37295	7.46063
2.13491	2.37629	3.74171
2.13491	2.37893	3.74171
1.16715	1.26538	2.77394
1.2398	1.28409	2.55814
5.44669	5.69307	9.2715
4.88367	4.88367	6.12192
2.3381	2.3583	3.4513
4.21462	5.12138	6.60231
0.93333	1.28005	3.54469
20.6579	20.6579	22.7955
21.4218	21.8789	34.3932
4.78973	4.83423	6.29565
5.46817	6.49008	7.54783
1.4812	2.22135	6.46433
1.16442	1.24847	5.35094
1.40284	2.3199	6.13405
8.94804	8.94804	9.59262
21.5189	21.5511	22.312
0.96627	1.2216	3.72688
6.45273	6.88278	6.8347
8.18556	8.68125	10.9893
5.08045	5.33802	8.27294
1.69531	2.26543	5.26597
2.14823	2.25953	7.98255
4.25123	6.08776	6.83776
1.03062	2.30036	4.9722
0.909387	1.22061	2.92199
5.60809	5.72781	6.49068
2.23211	2.29152	3.53782
5.14767	5.77524	6.37952
4.77588	4.88381	8.0618
1.35379	2.22567	5.32638
0.998845	1.20343	3.9691
1.02971	2.35229	6.77172
4.36537	4.43192	5.74246
5.54568	6.13457	7.60985
19.4192	19.4467	22.0408
4.61715	4.71797	5.99768
0.365701	1.20471	2.56442
8.62903	8.62903	8.97742
1.72533	2.28925	4.31067
0.884701	2.26546	5.22863
2.54482	4.58096	10.7442
1.88544	2.20927	5.23133
8.41164	8.41164	9.0978
2.1692	2.17246	3.55772
5.76973	6.33801	6.86452
18.2045	19.808	23.3661
5.65329	5.74136	7.23273
2.35062	2.35609	3.15696
2.21847	8.27984	24.1132
4.29748	4.99226	9.33292
4.51119	4.52624	5.17447
4.52637	4.59285	7.25861
0.966246	1.21142	3.50409
1.00559	1.15618	2.57173
1.10819	2.22364	5.2093
0.893769	1.17324	2.96764
3.9414	4.58328	14.0095
1.52339	2.27396	5.87372
3.8859	4.39343	14.0147
1.97593	2.23313	3.34565
3.03507	4.26887	6.70492
3.41669	4.50958	5.2004
5.63525	6.32708	7.99576
1.61376	2.10328	6.77129
4.39581	4.39787	5.0617
5.43507	5.53473	8.16242
5.13203	5.25875	9.93704
1.20156	4.68298	23.5435
4.67979	4.74293	5.5844
1.85876	2.15235	4.16285
4.47188	4.4799	6.57047
4.57045	4.68599	6.27606
1.14615	4.61241	5.48149
4.58136	4.67425	6.00742
1.03842	4.37514	6.78481
1.17484	2.04078	5.31504
0.999315	1.1231	3.9718
6.21865	6.29718	9.94132
4.79894	5.22089	9.94146
8.05022	8.40146	10.8266
5.15658	8.10978	15.8629
1.67817	4.46657	6.84251
1.65735	2.13874	6.4011
2.05413	4.29994	5.6798
7.98384	7.99833	11.8864
4.16688	4.21021	5.11167
0.621921	1.13385	4.39442
4.92658	5.07042	5.85858
4.32474	5.16599	9.41031
0.387855	2.14011	7.67913
1.24831	2.06475	5.10458
3.87417	4.50731	14.1561
1.78507	1.97875	8.02309
3.89003	4.71154	14.2548
7.43215	7.74848	12.1422
0.887054	1.10535	2.99271
5.35795	6.13154	6.90197
1.78579	2.08773	5.44859
3.80724	4.3864	13.5648
1.09348	2.04086	4.3517
2.00207	2.06342	3.59405
4.89765	5.25898	9.27941
17.9098	17.9261	25.1749
0.59256	1.07307	2.88178
7.07027	7.68597	9.46583
4.28203	4.57779	7.8966
17.5952	17.5952	18.3691
1.98674	1.99283	3.49495
2.89512	4.43592	8.43408
4.11943	4.168	5.39436
4.67994	4.68145	7.57558
7.8369	8.12228	8.51916
0.695211	1.06727	3.82764
1.7194	2.05101	6.71243
4.0873	4.0873	5.45178
1.6751	2.00603	3.41095
4.11036	4.32327	14.6039
3.44002	3.99878	9.76898
7.508	7.53049	11.101
0.846648	1.92279	8.22582
17.5258	17.5258	17.6653
7.57471	7.61922	8.47151
4.00192	4.12854	7.30218
4.50833	4.87192	12.3503
1.9114	2.00358	2.97902
5.12226	7.62986	9.74486
1.03479	1.06511	2.17257
3.79176	4.14211	6.61527
2.51637	4.50532	6.96181
1.96175	1.98056	3.1447
1.44498	1.9143	5.04676
1.7553	2.05097	8.9943
1.13821	1.95892	5.09248
0.837709	1.90343	8.5731
0.745127	1.05978	2.18651
0.908567	1.04217	4.36276
17.3153	17.3153	19.5819
3.92899	4.08972	6.68749
4.65315	4.65972	6.30584
18.3153	18.3153	19.4665
0.413281	1.04351	2.28539
3.51791	3.84282	9.25177
3.10639	3.81558	11.6367
0.775493	1.0086	3.70051
3.87958	4.20271	9.23281
3.20946	4.10322	11.8194
1.76964	1.97291	2.89003
1.05347	1.96999	3.2637
16.6384	16.6386	19.2424
2.80006	3.65565	7.98772
17.6543	17.6543	18.9883
0.877727	1.02869	4.05184
3.23069	4.19687	11.7335
3.49626	4.11675	6.64391
3.9499	3.94991	5.37907
4.52339	4.53653	8.03763
3.23668	3.85461	12.3338
3.83638	3.93533	4.92519
3.18087	3.89469	8.84951
1.2784	1.89835	4.22064
1.23353	1.97258	2.46635
16.4661	16.4763	17.102
4.5303	5.01785	8.1881
1.47793	1.87747	4.99739
7.29514	7.34953	13.1838
7.32278	7.33615	8.22464
0.367271	1.93869	2.55881
1.44403	1.91814	5.39295
1.55373	1.94121	5.09066
1.88366	1.92015	4.00702
1.92742	1.98371	3.1384
1.08067	1.82119	6.46398
1.48288	1.85747	5.29548
0.989186	1.8992	8.50455
2.5313	4.51467	6.96181
3.77495	3.79479	4.70029
16.5154	16.5158	18.7975
1.08067	1.84583	6.46398
4.67279	4.83675	6.72811
19.1133	19.1914	19.5384
1.99873	3.85606	9.35497
2.70589	3.98755	11.6899
3.15182	3.84195	16.85
3.1639	3.86679	8.48094
3.71142	3.78178	6.46325
0.549273	0.988665	3.02706
0.714901	0.99395	2.09238
2.78856	3.55441	11.9699
1.09466	1.86426	8.62717
1.42045	1.80024	4.54078
15.9199	15.9215	21.6355
1.3596	1.75277	4.58271
4.8879	5.1256	6.39638
1.36553	1.89568	5.09187
3.43075	3.96072	5.42018
1.29011	1.86305	4.1432
4.00256	4.08353	6.57931
5.24326	5.39288	7.6664
3.96111	4.20576	7.18373
3.37684	4.13355	13.9324
3.76141	3.76151	4.77559
1.8291	1.83189	2.95509
1.64902	1.80221	3.59652
1.07145	1.82761	5.06976
1.81046	1.82761	2.73457
1.8174	1.83141	4.8652
3.56341	3.95684	7.84123
6.93794	6.93794	7.43998
3.90127	3.90145	5.46069
0.718643	0.955745	2.18074
3.50209	3.72459	6.20438
1.2502	1.80932	4.78241
6.37882	7.11972	9.68626
0.579319	0.965599	2.84037
0.387855	6.91075	7.67913
3.65399	4.0576	7.87124
16.3849	16.3941	18.826
1.71903	1.86657	3.77752
0.920997	0.945617	5.60392
6.77954	6.78194	15.1054
0.38581	1.79721	3.35238
0.386795	1.77766	3.34319
1.58068	1.75494	5.41926
1.57918	1.8201	3.32713
1.29305	1.86876	4.91146
3.40582	3.94699	5.34688
1.42963	1.79792	4.1557
3.17381	4.39675	8.01514
4.66461	4.71869	5.56074
1.62501	3.81377	9.78918
0.53351	0.93854	3.01594
1.74207	1.80451	3.00667
1.33947	1.78233	4.53027
4.22007	4.22064	5.65156
3.26282	3.64817	5.26922
4.67046	4.86223	5.10659
3.06139	3.55276	9.74789
16.5058	16.5097	17.3234
3.10565	3.57008	10.8479
1.48146	1.73366	4.23731
4.25674	4.27145	5.12003
16.2678	16.2678	16.6327
16.3164	16.332	18.756
0.876086	3.39052	6.60425
14.9076	14.9076	15.3334
1.07577	1.78128	9.38975
6.67601	6.67825	8.85776
14.9058	14.9058	16.845
3.66735	3.68784	5.30763
1.2638	1.77736	5.1441
1.1109	1.76074	3.27095
18.4082	19.0206	22.1914
3.6571	3.66815	4.55694
4.58509	4.75917	6.66983
15.5177	15.5177	18.4233
2.98864	3.68273	11.224
3.52806	3.68862	4.14699
0.596996	1.70236	3.84535
6.51307	6.53672	8.98758
0.953602	0.954007	2.4552
1.43443	1.75588	3.24978
6.53838	6.86284	10.155
4.97797	4.98703	5.66647
16.0956	16.1284	17.5857
1.40766	3.78772	7.30081
1.71101	1.74091	3.02661
3.54169	3.56403	5.06123
1.39792	1.69427	4.15654
14.8411	16.5781	18.3068
3.25254	4.19279	8.24779
2.72553	3.50454	8.16775
0.6872	0.919048	2.45299
1.04473	3.44125	5.02896
16.1376	16.1663	16.6633
3.75867	3.86362	9.16226
3.54123	4.90647	6.95118
0.524474	0.925801	1.56532
1.40946	1.76211	4.60398
14.771	14.771	17.2383
0.596996	1.69943	3.86862
3.11909	3.89517	7.79381
0.523375	0.924328	1.57705
1.49572	1.69092	5.45456
1.68935	1.72011	3.86957
15.3512	15.3512	16.4199
2.45144	3.37058	4.56327
3.74838	3.88433	7.88467
3.11346	3.80254	9.63464
3.96117	6.67314	9.13122
6.72449	6.75934	7.64627
0.471443	0.89711	2.0455
1.26526	3.20266	5.93178
3.73546	3.84266	5.72695
3.51305	4.42312	7.5835
2.76634	3.61859	6.75075
1.54307	3.45231	4.16869
4.55775	6.60157	11.3217
1.36925	1.65456	3.84381
2.05015	3.37019	12.8441
0.502676	0.902272	1.90454
1.2662	3.08603	5.93178
6.3219	6.66098	9.80015
2.63356	3.40438	7.69997
0.463596	0.863237	2.09568
6.52131	6.85734	7.78298
0.661981	0.901499	2.61026
1.48243	1.69135	6.31822
1.62369	6.31768	16.4831
1.02971	3.43531	6.77172
3.22718	3.89266	10.0096
2.54482	6.30009	10.7442
2.56517	3.38293	6.18009
0.924526	1.568	3.34083
1.35821	1.65789	3.62038
4.5812	4.7546	7.21096
3.42287	3.64953	4.27003
3.09948	14.2311	11.0689
3.35896	3.37745	5.4707
1.40992	1.68891	5.79413
1.43565	1.67563	4.17182
0.657128	0.887597	2.33481
14.9254	14.9254	16.0506
3.09124	3.38514	9.98432
3.84932	4.59249	4.88915
3.67691	3.80917	5.30845
3.33081	3.38217	5.07782
1.99025	3.3945	5.76826
4.15213	4.32004	6.72906
14.0632	14.0632	15.409
1.40705	3.80165	7.30081
3.98301	4.69942	6.72369
0.79325	0.874561	4.22153
1.9532	3.56521	9.36337
3.00797	3.52196	7.76074
1.17467	1.60012	5.2892
0.809412	0.88823	4.54038
3.06965	3.5827	8.78518
1.45996	3.72951	6.13749
3.48176	3.62201	8.82263
2.32109	3.33272	16.4915
13.5009	13.869	20.2209
6.02056	6.28011	9.08169
14.7501	14.7559	15.6029
0.826161	1.60959	3.84212
0.640532	0.852291	1.72756
1.45996	3.85103	6.13749
5.44793	6.2096	9.61318
3.72667	3.74617	6.39945
1.19735	1.60685	3.96068
0.633957	0.870104	2.32046
1.14586	1.61142	3.22137
1.35786	1.617	5.43013
3.39501	3.79368	7.99461
4.67414	4.73889	5.98803
0.667648	1.56509	2.95559
14.5542	14.5706	20.1467
0.791642	0.839385	1.78501
0.801011	1.5743	2.50023
4.29415	4.38844	5.39928
3.37405	3.38553	3.95171
0.461744	0.833078	2.09911
0.707485	1.58616	2.25184
3.92596	4.04222	4.92565
2.76141	3.25414	8.08963
3.26806	4.27982	4.9558
0.807112	1.6184	3.83288
3.66548	3.75294	5.49761
13.7044	13.7069	14.2148
13.2131	14.0102	21.0197
2.35185	3.13067	5.68759
3.23289	3.72517	7.1356
0.502264	1.6018	2.92252
0.515565	1.63007	2.93047
2.70698	3.59827	6.71297
1.55252	1.61677	2.86395
13.2175	14.0275	21.0197
0.692984	1.64129	2.30293
5.93286	6.04797	10.7054
1.32828	1.5866	14.7681
3.09601	3.35305	12.2146
0.48157	0.844369	3.82838
13.3828	13.391	15.4562
1.34543	1.52712	5.18936
14.7195	14.8526	15.9292
5.13166	5.79271	14.8334
2.75424	3.46399	13.166
3.24947	3.30721	3.8468
0.802186	1.49962	3.9009
5.68962	6.14762	9.03647
0.414699	1.54895	2.2817
17.2959	17.2959	18.9554
3.15064	3.41226	9.9523
0.687133	1.54201	2.96612
16.5103	16.8024	17.8487
1.49556	1.56075	3.48111
6.11132	6.13109	6.54336
13.5468	13.5595	14.6958
13.3871	13.3871	15.4864
1.48291	1.57167	3.26309
0.687789	1.48	3.09594
2.17085	3.16354	5.86998
2.94776	3.20098	8.58633
2.66123	3.21263	3.87362
3.40984	3.65205	4.23825
3.30034	3.44521	7.16988
2.04608	3.07888	10.6051
3.45193	3.47705	4.31199
1.02261	1.58658	3.00034
1.26064	1.4927	3.6977
5.72228	5.81097	6.89545
0.59224	1.48849	2.88178
2.70151	3.14884	6.93616
3.0758	3.07755	6.79198
2.3379	3.0306	6.0586
13.3248	13.4523	19.9794
2.49844	2.98036	8.97564
0.432777	0.821878	1.89603
1.9907	3.10044	4.82042
13.8811	13.8811	15.9408
13.9521	15.372	16.0856
0.709758	1.50338	2.9787
3.00954	3.20995	4.86288
16.5292	16.8671	19.1014
1.00573	1.45844	4.30823
2.14386	3.1732	5.90552
12.9753	12.9754	14.3734
3.03001	3.07951	3.95376
5.14914	5.72303	7.88582
0.746047	1.54802	2.97411
1.09197	1.46432	3.24235
3.40132	3.46914	5.05205
1.73333	3.05782	9.31222
2.49108	3.26079	5.84584
13.3248	13.4826	19.9794
3.11842	3.12985	4.06678
1.72925	3.00677	7.41602
13.6375	13.6402	20.6236
1.71784	2.99256	7.41602
2.6548	2.97438	6.58851
0.370386	1.41386	3.39752
1.17677	1.50049	2.29977
0.982733	1.49454	2.7573
0.690063	1.47432	2.91082
1.45863	1.51912	2.22438
3.03358	3.11209	6.69744
1.26719	1.51861	2.84318
2.2645	3.35875	8.9225
2.03284	3.01365	5.03679
0.971343	1.4244	3.85722
14.0347	14.0751	14.9416
1.13347	1.4146	3.47705
1.22421	1.41668	4.92697
12.5043	12.5043	12.9249
2.58343	2.90556	5.10408
2.82183	3.07118	4.19622
1.228	1.48777	4.00265
2.33259	3.61088	4.76893
2.2463	3.07732	5.40893
0.886967	3.15748	5.22863
12.7867	13.253	23.8348
2.69842	3.05908	5.60482
0.94275	1.45251	4.15838
3.29693	3.4798	5.89305
5.4071	5.84184	6.87507
13.9572	15.2131	22.6662
3.29506	3.42651	4.65474
3.01039	3.03113	4.08198
2.90471	3.18951	7.08714
17.2116	18.188	20.4195
3.27119	3.45525	5.12686
2.83309	2.93584	9.13918
2.54238	3.37958	5.77837
1.623	2.97792	5.7988
1.09724	1.43585	4.18727
1.04594	1.43304	3.30957
2.46278	3.44171	8.61323
1.05022	1.36779	3.30777
1.05259	1.4291	6.78299
5.6744	5.68253	6.75837
1.37607	1.50762	2.69841
2.89512	2.94323	8.4311
2.48408	3.0435	9.18579
0.966949	1.40199	3.49807
1.01264	1.44696	3.45538
5.52287	5.52293	6.50023
1.6912	2.84429	4.695
1.44405	1.51236	2.22004
2.12892	2.98683	5.4403
2.69928	3.16526	8.83731
1.33816	1.46349	2.77991
5.22073	5.60823	6.9152
2.54204	3.27484	6.9926
16.1274	16.612	18.2407
1.03534	1.38848	3.03564
0.648401	0.76419	2.81303
2.51508	2.96938	3.69451
3.20028	3.22	4.8302
13.0522	13.0522	14.6223
0.951631	1.33796	3.33373
2.33981	3.10089	5.04431
2.50691	2.92758	4.76309
1.35332	1.43256	2.74577
2.75703	3.17152	6.54559
2.76998	2.88901	4.89273
1.31696	1.43325	2.43431
5.38225	5.59906	6.78431
5.09961	5.42917	12.09
3.17786	3.62862	7.66765
11.7422	12.2442	15.8488
12.9031	13.1295	14.0177
2.4341	3.14267	6.58135
0.861137	1.3909	3.01132
1.96738	2.80759	11.4179
2.96626	3.49647	4.73166
12.1422	13.0134	15.8598
11.1259	12.2755	22.4909
5.36647	5.39994	5.88843
1.97607	2.92579	5.46163
0.842313	3.26942	8.21161
11.1259	12.3135	22.4909
2.83735	3.40464	6.74738
11.8755	11.8779	12.6758
0.661143	1.39828	2.16296
12.5471	12.5487	14.6187
2.70264	3.19981	8.93245
14.3641	15.2677	22.6528
3.20257	3.35094	6.72111
2.54872	3.01463	4.66788
2.34352	2.94761	8.43772
3.06954	3.47232	5.21553
2.10771	2.79318	3.59481
11.5775	11.5988	11.7298
2.73267	2.80102	5.38936
5.08473	5.37956	6.24582
2.31658	3.45744	5.89281
0.994273	1.37135	5.45
0.746174	1.39177	2.79156
2.77906	2.84841	3.42726
1.32547	1.37338	2.76956
1.36496	1.39943	1.98151
1.02358	1.34524	2.7381
2.2052	2.79578	8.0206
4.9469	5.2348	12.1389
1.6008	2.76594	9.2446
0.999635	1.32798	3.23608
14.1595	14.1708	19.7292
2.24123	2.65908	8.28959
1.03259	3.1506	4.9722
3.45951	3.50058	4.39874
12.2054	12.2054	13.7336
2.05577	2.90222	11.3706
2.68181	2.89564	7.14085
1.52642	2.68277	18.1789
1.06585	1.30584	2.46684
12.3349	12.4464	14.0213
4.11552	5.05964	13.2356
2.73876	2.81659	7.25059
2.19381	3.12067	5.33094
12.6392	16.5404	18.7895
2.6885	2.78682	5.40713
3.85474	5.33685	4.9365
0.736807	1.36645	2.7431
18.2353	18.377	25.3784
1.3216	1.32381	3.28589
1.05402	1.33983	2.97313
2.83808	3.11011	5.02757
2.43224	3.06295	5.16708
2.84618	2.95974	6.25626
1.75657	2.71	4.31949
2.40189	2.89323	4.8818
0.496196	1.29478	9.69964
3.46279	3.52894	5.23871
11.3533	11.3534	14.1
3.61331	11.9268	21.1901
1.01531	1.27989	3.11194
11.5906	11.6211	13.639
15.8557	17.4249	17.2441
2.18001	2.65162	4.15048
0.967577	1.32185	2.47047
11.868	11.887	13.8501
0.505752	0.703451	3.54589
3.16191	3.3568	5.95846
1.12638	2.76697	8.78221
0.883523	1.31031	3.25933
2.67153	2.73737	3.65067
1.6447	2.58165	6.11717
11.5773	11.5949	12.41
0.937098	1.30136	3.43363
2.71999	2.77456	3.43639
2.81279	3.05239	6.49371
0.965249	1.27495	2.661
8.86267	11.6984	36.1928
2.81928	2.8754	4.08482
1.05307	1.29715	3.23558
1.19876	1.29202	3.52767
0.683091	1.29835	2.89026
13.502	17.7152	16.0566
0.684826	1.29257	2.87158
2.17837	2.65845	4.15048
2.64252	3.14213	4.84382
0.966869	1.31608	3.0322
2.75261	2.95021	5.42381
1.23466	1.31537	3.20048
2.6106	2.68361	8.33269
2.01819	2.62461	4.0644
4.86727	4.88075	7.57363
2.94967	3.12478	5.76509
2.55262	2.86766	7.12378
11.2453	12.1336	14.5997
2.09415	2.68781	3.81775
2.56356	2.82714	7.59382
0.675631	1.31799	2.76864
0.679573	1.26195	2.96296
2.54274	2.68394	3.60932
5.46004	13.7298	21.2959
1.49575	2.66828	5.73418
3.5826	4.85405	6.42
2.66682	3.05219	6.26886
5.00678	5.10633	6.24143
2.50908	3.17968	4.71112
0.713069	1.27716	2.68488
1.01155	1.2934	4.56612
2.09185	2.55437	7.55069
3.54276	3.63122	5.23531
1.2562	1.2687	2.05087
2.98311	2.98391	5.72383
1.0504	1.29086	4.37305
10.882	10.8857	14.601
0.663238	1.27689	2.7241
2.43689	2.51214	4.48015
2.83043	3.13353	5.08628
0.930755	1.23253	2.66241
0.647204	1.24395	2.75098
2.92725	3.14972	4.77511
10.081	10.9232	18.9835
4.87509	4.95153	6.10187
0.91375	1.23862	3.69697
1.08395	1.23029	2.80402
2.52999	3.0246	4.64649
2.17973	2.51586	7.09791
0.965893	1.28581	6.11409
2.1655	3.13373	5.1622
1.03665	1.26661	3.28111
2.31811	2.60161	7.65708
8.86267	11.8107	36.1928
0.965572	1.2277	2.55137
11.3569	11.4623	13.0575
11.139	11.1411	12.865
13.6956	13.6958	15.7548
0.737531	1.21557	3.0439
3.91122	4.75498	13.3744
10.081	10.9513	18.9835
0.916954	1.20438	3.24572
1.67582	2.59123	6.29714
0.980938	1.1934	2.59846
2.55286	2.58398	4.84375
1.12329	1.21013	4.18774
2.84467	2.97226	4.70801
2.41475	2.55547	7.05695
2.52326	2.53528	6.47649
2.36778	2.71065	7.42534
0.986114	1.23128	2.54945
2.23276	2.73635	9.56141
0.703759	1.18051	3.46043
0.969831	1.19479	3.15135
0.8415	1.18683	2.60572
4.4518	4.93295	6.38908
0.956309	1.21904	3.201
1.07294	1.21567	3.04548
10.5734	10.5926	11.8808
2.45919	2.52456	4.04892
2.83486	3.06398	7.78574
10.9572	10.9788	12.3122
2.48786	2.51677	4.24696
2.21762	2.57892	6.72188
1.93568	2.46911	4.79605
0.93342	1.22179	3.29136
2.02319	3.06955	5.34303
1.87362	2.70167	11.5043
2.70335	4.71718	5.21095
0.93495	1.23284	3.60033
2.4724	2.65252	7.14228
3.4725	4.6904	14.7476
2.46304	2.9465	6.20482
1.71462	2.55794	5.07977
0.973852	1.21856	2.51085
10.5719	10.5852	11.6088
0.920639	1.23884	2.62412
4.67089	4.67459	5.43083
2.68903	2.69355	4.45986
12.742	12.7529	13.7745
0.380168	2.86206	3.40965
11.9152	11.9152	12.6704
2.35016	2.6392	7.44347
11.2013	11.3144	13.0175
0.816271	1.17152	3.55201
2.77531	3.30415	4.99336
1.55298	14.3552	10.0305
11.4241	11.539	13.1114
11.5284	11.7867	13.6851
11.8127	12.3134	16.1516
0.757309	1.23416	3.03436
11.0866	11.1382	11.719
1.80879	2.4973	7.29205
1.75837	2.43962	6.27034
0.954109	1.20481	2.48984
2.34154	2.41068	5.12173
2.27922	3.24659	5.12078
0.825147	1.19764	2.47758
14.8246	16.1358	17.8566
1.28267	2.29541	5.02647
10.3268	10.3531	14.4128
1.18468	2.36382	4.16549
2.45816	2.47049	3.18718
1.45692	2.38136	5.88287
10.7642	10.8375	14.6821
0.801409	1.21627	2.69706
2.53884	2.56233	3.75494
1.09081	1.19533	2.18375
2.41118	2.43769	3.18361
2.37443	2.43298	4.70669
2.21983	2.48429	3.19835
2.36877	2.90228	9.50051
2.64219	2.90833	6.08271
0.803909	1.1925	2.45753
0.89336	1.18818	2.24449
4.38907	4.53953	7.44828
2.207	2.47979	5.77205
10.3458	10.3458	10.3987
0.851159	1.16164	2.16035
12.7551	12.7759	13.698
0.937053	1.16629	3.42684
2.29784	2.33745	3.87777
2.71656	3.06929	3.85852
1.94003	2.90549	5.88116
0.516118	1.1521	2.55447
1.9396	2.28756	3.68963
4.30848	4.843	5.31156
2.16254	2.40798	4.09285
3.55084	4.45722	7.01138
2.37708	2.57246	8.03044
1.01651	1.189	4.07166
0.532569	1.169	2.57311
2.09798	2.41451	7.07856
10.4003	10.4006	14.4025
1.14765	1.16643	2.98951
13.289	13.6507	19.2298
10.798	11.0066	12.6016
1.99238	2.51066	7.37779
2.46826	2.53761	3.64505
0.933035	1.18703	2.65468
1.49833	2.35466	5.98069
3.17403	4.44531	8.48094
0.824186	1.16055	2.66488
0.907583	1.1415	3.22629
2.37639	2.37837	3.80647
10.0732	10.1088	11.8622
11.6453	11.7655	13.4797
4.45045	4.45601	6.35381
2.08256	2.53768	9.08818
4.39829	4.39829	5.55046
0.870019	1.13115	2.5759
2.36273	2.36356	4.47185
1.39653	2.51689	5.79954
1.45828	2.41568	6.18921
0.82081	1.1543	2.33442
1.05666	1.16289	4.4147
1.96212	2.81069	9.7412
2.33604	2.44859	6.33419
1.93316	2.67711	5.38222
9.11739	10.7326	15.0464
0.776671	1.09798	2.29667
0.828481	1.14817	2.29697
2.2455	2.36358	3.46229
1.65806	2.2704	6.62831
0.936026	1.1413	2.51269
10.4073	10.4136	11.7643
1.01951	2.2861	4.23571
0.661992	1.16823	3.25201
2.34299	2.66676	9.4879
9.48102	9.72736	13.6238
0.947389	1.09503	2.61313
0.666661	1.13338	3.28803
1.85818	2.47033	6.70873
1.065	1.14904	2.56857
10.1972	10.1972	11.6922
2.537	2.88566	4.401
10.131	10.1311	13.0033
9.65274	9.65274	9.82343
2.30267	2.7613	7.18577
1.4554	2.30865	4.13437
2.33669	2.61778	4.72471
1.00853	1.13473	2.05729
2.38452	4.27477	6.69112
1.48276	2.40219	4.909
2.21974	2.28683	3.93431
2.59375	2.59718	4.0311
2.71348	2.81308	3.16358
9.94242	10.1974	12.8745
1.12702	1.15127	2.26657
1.87652	2.27676	4.43481
10.8809	11.0272	12.8054
2.19443	2.54824	4.52949
4.24687	4.28615	8.02171
1.46168	2.37979	6.02719
2.12913	2.36889	6.82207
3.09017	4.39756	16.644
2.0338	2.58489	9.41891
1.93925	2.15843	4.30162
2.74923	2.77311	3.86066
2.14104	2.67507	5.87684
2.01317	2.39789	8.37455
1.10855	2.35581	5.34402
2.30591	2.77243	5.17299
2.33805	2.53603	5.86685
0.695002	1.05643	2.23369
1.06774	2.34947	5.33887
0.803332	1.13085	3.58338
1.4554	2.3163	4.13437
2.92158	3.06794	4.46088
1.81408	2.3273	6.50852
9.89135	10.021	12.0883
1.56429	2.35515	5.89815
1.01892	2.21999	5.24411
0.733471	1.12784	2.33833
1.0465	2.42902	5.57861
2.25135	2.51409	7.29827
1.36288	2.34747	2.6203
1.05554	1.10199	1.91092
2.37287	2.4421	5.72815
0.641451	1.10137	3.34696
1.06964	2.35818	4.98373
2.58878	2.94727	4.42938
0.980657	1.11778	3.10155
11.382	11.7218	13.2169
9.31644	9.31644	10.6542
2.04031	2.23924	3.87295
1.73484	2.26701	4.48071
2.17221	2.7026	7.21646
2.35364	2.37513	3.28296
9.4812	9.48637	9.93157
2.23901	2.24552	2.99539
2.07912	2.4328	8.19289
6.80496	10.0688	19.1413
1.44387	2.31464	5.95267
1.19623	2.20022	4.85083
9.85289	9.95819	12.1874
9.6849	9.74315	11.5927
1.41461	2.26521	5.08101
0.536207	1.06223	3.86948
4.18083	4.18692	6.33441
2.09176	2.88802	5.58984
4.22178	4.22178	4.97018
1.28121	2.31425	5.00714
9.93155	10.0085	11.4633
1.14135	2.18979	8.08096
0.826228	1.04681	2.16865
2.22555	2.58505	4.72532
1.42321	2.4446	5.69304
1.77739	2.29809	5.01818
1.8013	2.46819	3.44411
0.752257	1.07847	2.20367
2.11621	2.5321	9.16271
2.12052	2.45793	8.03825
0.794855	1.08834	2.42989
2.15014	2.247	4.73689
10.0778	10.1068	11.5217
2.3668	2.36929	5.1891
1.46572	2.39988	6.07576
2.18635	2.29176	4.43362
2.53911	2.59563	3.43972
2.38646	2.51355	4.64217
9.30191	9.30191	10.0141
0.852948	1.08585	2.86514
9.48102	9.76883	13.6238
0.524588	1.06871	2.54636
2.21125	2.27039	4.5578
1.06023	2.25627	5.23085
0.834065	1.09267	3.06597
5.67881	9.73285	12.3848
0.975532	1.08755	2.93217
1.06964	2.45002	4.98373
9.60544	9.62108	12.0673
1.91606	2.14967	4.43248
1.44785	2.20292	8.41879
1.64159	2.63753	4.39291
0.524588	1.05991	2.54636
2.60402	2.86901	3.86491
1.92241	2.35614	5.97283
2.3779	2.8525	5.20172
0.398594	1.06507	2.83678
2.21712	2.54195	3.76147
10.108	10.1471	10.7876
4.23205	11.717	19.7238
11.9097	12.5617	13.6969
1.73599	2.36992	3.84208
0.806051	2.15254	17.5193
2.08057	2.19392	3.90024
2.25356	2.52	4.81021
1.83172	2.23737	3.71878
1.39041	2.39014	5.78685
1.99978	2.4102	7.01223
1.8351	2.15881	3.3826
1.99294	2.24695	4.49425
1.94585	2.32594	6.63643
0.813586	1.04142	3.72412
4.14123	4.22792	5.23216
2.0856	2.19072	5.77668
1.24064	2.13096	5.71724
1.93422	2.26136	5.15658
0.638994	2.16516	9.75796
1.6088	2.13162	7.66642
1.75682	2.53461	5.3402
9.1595	9.19616	13.6129
1.79722	2.52976	3.67402
1.0465	2.40145	5.57861
0.66787	2.13413	7.80803
1.80753	2.35274	3.67298
1.70354	2.1103	5.32882
2.33545	2.51507	5.13537
1.53473	2.05716	5.70503
9.03377	9.03992	11.2976
2.26819	2.58674	6.40708
1.34082	2.28882	4.52859
1.22976	2.15893	4.34817
1.49287	2.16878	5.87163
1.96983	2.13227	7.74725
0.187802	1.05147	3.21182
0.619001	1.03833	3.25511
0.967001	1.02976	3.02132
2.39751	2.43446	5.72939
2.75393	2.96381	5.13776
1.27867	2.1998	4.35303
0.771939	1.04024	2.19899
9.3787	9.39694	16.9707
2.12419	2.37937	6.62241
0.956191	0.983946	4.06037
1.41757	2.26199	4.55225
3.58188	4.0725	4.70601
1.58286	2.0173	4.9154
8.94261	8.96619	11.6242
0.806051	2.13587	17.5193
1.83609	2.12204	5.75495
1.47936	1.93641	5.24414
2.05998	2.27286	4.36837
1.81796	2.3389	6.44298
0.496196	2.04727	9.69964
1.89377	2.04094	7.65208
2.76141	3.97079	8.08963
1.38958	2.00369	8.45272
2.01709	2.47961	4.72691
2.15438	2.16293	3.2805
2.02351	2.08556	3.17629
10.5115	10.5154	13.3376
9.85461	9.85461	10.3571
1.59993	2.24334	3.64256
1.59031	2.07313	5.39761
1.33335	2.20118	5.78554
9.89428	9.90785	10.7159
1.96761	2.0914	6.27391
9.58001	9.589	10.9805
1.57215	2.4434	5.18986
2.21183	2.47188	4.21456
1.95391	2.13972	4.2217
1.32552	2.3063	5.83221
0.862132	1.05395	2.43202
10.2442	10.2778	11.6565
1.66081	2.11428	5.51526
0.692593	1.01686	2.29327
9.25894	9.27066	9.53743
1.01892	2.19563	5.24411
3.57757	9.08143	12.7274
1.19611	2.02815	5.19031
0.495015	0.541635	2.13156
1.87661	2.21917	6.66721
1.53927	2.2501	5.19891
2.06717	2.08306	3.00479
6.11285	9.01416	33.1524
11.6273	11.7698	13.563
1.75453	2.15895	2.86058
1.98409	2.25773	4.40421
7.25643	11.6918	16.6431
1.76055	2.13856	3.96771
0.691961	0.992686	3.12902
0.840515	1.03406	2.81532
1.70892	2.53614	3.66769
2.08905	2.20187	3.68711
1.06166	2.33177	5.23085
0.62356	1.0194	3.21927
1.91113	2.14786	4.11573
9.64685	9.6516	10.764
0.780618	1.01824	3.3016
1.83937	2.06705	4.25299
9.189	9.95934	17.3275
2.15443	2.25637	3.81091
8.83901	9.48637	12.4865
5.23121	8.63539	18.4054
10.5623	10.6313	20.7104
2.00086	2.19673	4.28698
0.584347	2.17026	2.4909
2.21228	2.37215	3.55128
2.05112	2.07216	2.88494
0.493461	0.539295	1.50916
1.8841	2.27586	5.06246
9.71342	9.71731	10.1116
1.99893	2.18033	3.7929
1.23023	2.25669	6.02055
2.01847	2.05592	2.83283
4.73207	9.75999	26.0619
1.9022	2.43327	6.55713
1.80451	2.11302	5.8619
7.559	11.8275	13.7378
1.94758	2.20814	4.47667
1.53327	2.01612	5.19865
1.05319	2.05491	7.88385
0.851479	2.15059	4.8256
1.63358	2.10348	6.06106
1.86964	2.01585	3.65787
6.11285	9.08025	33.1524
3.19189	3.63722	12.1521
2.02345	2.20187	3.87229
8.66373	8.72048	11.0776
1.9428	2.36606	4.29275
8.78429	8.79133	10.1073
9.89436	9.9099	11.6325
2.16903	2.19713	3.58408
1.83936	2.16608	5.70154
1.94035	2.29656	5.10617
1.6138	2.15975	5.43208
1.69038	2.11089	6.48264
2.10483	2.29759	6.04715
1.23532	2.10855	6.01921
0.710925	2.01609	3.78932
1.19724	1.9539	4.49639
3.80302	3.80429	4.35625
1.47408	1.94392	5.15363
4.54023	9.23559	15.7302
9.10031	9.12906	9.45561
3.62676	3.69264	7.07103
1.24624	2.2244	5.89242
8.63816	8.71087	10.9073
10.5834	11.5363	15.3315
2.2035	2.37487	4.17901
1.20554	2.08772	5.02628
1.90295	2.20279	4.9318
1.41006	1.96392	7.0318
8.3938	8.3938	10.0225
2.136	2.28303	4.16225
9.70477	9.95038	12.4175
1.86964	2.02138	3.65787
0.419756	0.534537	1.9682
2.01888	11.0511	11.5653
1.84326	2.19478	4.76248
8.51336	8.51738	9.23799
1.68762	1.96668	15.1908
0.400336	0.960693	3.35648
1.97967	2.32758	6.70041
1.85991	2.07512	4.01359
8.11474	8.20863	16.4659
0.400336	0.953547	3.35648
0.852931	2.13631	4.8256
1.49253	2.00928	5.32776
1.3084	2.24472	4.69327
1.78505	2.09986	4.53146
2.0751	2.17676	4.32862
9.38538	9.39575	10.6422
2.02111	2.2016	5.02238
1.42757	3.68287	9.24317
1.49789	2.04182	4.92373
1.83645	2.09615	3.71627
1.42626	1.91035	5.0719
8.74713	8.74724	9.76702
1.53197	2.0425	5.25647
1.72781	2.02272	3.8398
0.966685	1.94857	3.85722
1.01791	1.93849	5.09768
10.1251	13.9682	12.5894
8.9684	8.98898	10.6351
8.11474	8.22013	16.4659
4.82535	9.62804	11.9585
8.96798	9.0417	9.7186
1.92168	2.16626	4.17992
0.783391	0.952273	2.87381
1.98712	2.29307	3.68136
8.94437	9.22076	11.693
2.00143	2.23942	3.66912
1.04568	1.9599	3.003
7.90322	8.26529	11.5262
0.713913	0.980045	2.69093
9.04844	9.31941	11.6898
2.20167	2.32663	3.74002
1.57167	2.20246	6.43785
1.84472	2.23707	5.04339
0.853338	0.995174	1.90496
1.81457	2.37492	3.86998
1.19078	2.17618	5.90656
1.55902	2.09213	9.77996
7.54343	8.13158	16.2232
8.20762	8.20871	10.4919
1.42362	2.02429	8.4477
1.61316	2.00012	5.99813
1.60647	2.18883	5.21803
1.30757	1.95798	8.88311
1.73054	2.32325	5.70336
3.46979	3.62435	6.69134
1.51808	1.9509	4.91995
1.63682	2.11501	5.31734
8.55507	8.55547	13.5796
1.6583	1.91811	5.84573
8.23209	8.23209	8.93724
0.878941	0.946915	2.96085
1.83179	2.34014	3.87777
1.63307	2.23282	5.2381
1.48891	1.96257	7.02444
1.96478	2.29045	3.85622
2.1342	2.28365	3.92282
0.855873	0.988018	1.87293
1.64279	2.20322	6.34923
1.72532	2.00697	4.29177
2.08002	2.35001	4.13292
8.9689	9.01849	12.5003
1.79937	2.14527	4.70351
1.76401	2.2031	4.56844
1.82864	2.06406	4.28026
1.43565	1.92409	4.17182
1.7576	2.32415	5.29016
1.44233	1.8724	9.16001
1.98955	2.2213	4.10133
1.89959	2.14291	4.70107
1.60837	1.87975	4.36466
7.89829	8.25332	11.5262
1.55343	1.94886	7.32953
1.50095	1.94903	4.61899
1.57186	1.92353	3.30559
0.406442	0.967129	2.17981
1.58392	1.97744	4.85702
1.00698	1.83908	4.91166
1.91225	1.95725	6.13927
1.23184	1.92367	5.39163
2.04459	2.22335	3.89508
1.39952	1.97566	4.18604
1.64814	2.0845	6.23831
0.967333	1.9567	7.92713
1.71899	2.09639	5.57661
1.76025	2.06044	4.51176
2.31005	2.46038	4.53059
8.5627	8.58302	8.8378
1.59552	2.20174	4.21207
14.0912	14.688	17.6662
0.89798	0.901128	2.36144
1.78857	1.89641	3.37994
1.77073	2.03467	3.37748
1.1731	2.1085	4.25128
1.42849	1.77519	4.58361
8.36433	8.36473	11.7869
1.4607	1.91396	4.79375
2.09719	2.14244	5.99938
0.666583	0.913647	2.51035
8.27977	8.28351	9.5681
1.13598	1.71307	7.7135
2.35291	3.65168	5.10433
0.187802	1.89498	3.21182
2.03067	2.28443	5.85901
7.54343	8.19596	16.2232
8.5258	8.6518	10.6158
1.46957	1.86698	9.03085
1.70449	1.96458	5.25353
1.47892	1.87365	4.90822
0.426102	0.914499	2.90765
1.57112	1.96841	4.83674
2.67848	3.40132	9.38208
8.03004	8.03004	9.69108
1.95713	2.44614	5.0254
1.63403	1.98195	3.70352
1.99543	2.0169	12.1896
1.7748	2.15053	3.80937
1.86081	2.11862	3.77008
1.84384	1.87444	4.14699
1.70627	1.93529	4.44206
1.52224	2.1827	9.80576
2.06781	2.2724	4.20715
1.95986	2.17464	3.88649
8.05756	8.07109	10.722
1.82756	2.12597	4.7292
8.78894	8.78894	9.89794
1.06507	2.05317	5.36331
1.66802	3.42112	6.29714
7.6888	7.6888	9.29532
1.46462	1.85773	4.04136
8.29518	8.29518	9.13294
1.93125	2.2288	7.39419
1.62406	1.84392	7.994
1.81554	1.87665	3.1829
1.67748	1.89697	5.37109
9.16118	9.23121	10.2351
1.48459	1.92545	6.38776
1.81531	2.16658	5.92783
7.85328	7.85328	11.3162
1.78159	1.97081	5.64592
9.04057	9.65222	17.1096
1.86223	2.18105	3.74076
1.40229	1.93751	5.2198
1.8653	2.1294	3.84324
0.484769	0.902943	1.92153
2.06842	2.20643	3.52816
1.91801	2.15209	3.63514
7.2998	7.75193	13.2795
1.99053	2.05343	5.68022
1.96574	1.98977	3.15669
0.912724	0.932318	1.58425
0.794023	1.76132	3.91211
4.44851	8.74476	12.1276
1.888	2.28768	4.02419
1.82683	2.05945	3.04273
7.79538	8.03464	10.5474
2.0761	2.08809	4.13895
7.21449	7.66271	13.6821
0.621921	2.04435	4.39442
2.32104	2.40003	3.66571
1.49404	1.80825	6.52952
2.1802	2.29405	3.9092
0.343002	0.468628	1.5927
1.05445	1.8644	3.31291
1.7685	2.09154	4.52084
7.21449	7.6483	13.6821
1.02741	1.87155	4.97018
0.870483	0.897866	2.2656
0.66787	3.40143	7.80803
0.863387	0.914232	2.90148
8.41967	8.43476	10.5408
1.89877	1.91488	4.50241
1.82251	1.86205	3.19102
1.89728	1.90013	4.87256
0.479599	0.886517	1.95894
7.79538	8.04096	10.5474
1.80061	1.85346	2.69017
9.3449	9.66119	11.268
1.98088	2.18313	3.67426
1.86078	2.17078	3.98489
8.08021	8.67502	10.9611
1.877	2.18286	4.013
0.597889	0.911537	2.55821
1.71758	2.00857	4.82085
7.89458	7.91392	10.6465
1.8159	2.05128	4.05404
9.00398	9.74074	11.6603
7.71014	7.71269	8.39596
1.35643	1.78181	4.89604
1.37675	1.93649	4.60191
1.98423	2.22897	4.82062
1.75169	2.1134	4.58767
0.609563	0.895687	1.92053
0.854519	0.904659	2.11131
12.2213	12.9255	12.5952
8.274	8.49776	9.39869
7.36845	7.684	11.2513
3.38353	3.50822	4.19381
8.71886	8.72044	12.416
1.16453	1.76793	8.60926
1.81332	1.86518	3.37956
1.10545	1.77246	8.21493
1.86567	2.13207	3.93095
2.30383	2.35695	3.40399
0.883713	0.884881	1.98476
7.43215	8.20394	12.1422
1.97857	2.2448	5.02687
1.84267	1.85203	3.06692
10.2284	10.6591	11.6424
3.33111	3.35671	4.56242
8.60363	8.61265	9.3074
1.43787	1.83356	5.04776
1.559	1.99566	5.48612
1.53055	1.76371	7.24704
1.10719	1.78032	5.54776
7.99058	7.99058	8.80129
7.59866	7.72255	8.88837
1.39305	1.77197	4.96708
1.63621	1.82892	4.78741
1.36657	1.84606	5.16989
8.86231	8.89457	11.0384
2.10881	2.28835	4.75739
1.88422	2.19199	4.04117
2.01159	2.187	5.4822
0.680473	0.865202	2.42101
1.33461	1.79451	6.11171
1.69202	1.83808	4.0559
1.67705	1.9368	3.81573
7.8306	7.83941	9.42139
0.760294	0.87534	2.84521
1.05275	1.81175	3.45882
1.68195	1.75131	2.87016
1.33922	1.84395	5.11869
0.790536	0.873037	2.78422
0.814136	1.79252	8.20352
1.71974	2.11321	3.81299
1.92492	2.13729	3.56427
1.48445	1.86108	4.91084
1.69687	2.01966	3.30968
0.380133	0.469771	1.51464
1.40838	1.95074	5.05709
1.07918	1.77666	5.61428
1.42788	1.74483	6.60339
2.06029	2.1921	3.9398
1.56561	1.82974	3.0784
1.87018	2.13658	3.82527
8.41927	8.45378	8.87755
0.608943	0.891457	2.31853
1.09466	7.80746	8.62717
1.6074	1.77384	6.45272
1.70227	2.01469	3.42163
1.49643	1.92134	5.73501
1.56356	1.79179	3.69722
7.64649	8.21213	16.615
0.471964	0.883393	2.03523
1.88709	2.41827	7.81586
1.81792	1.93382	3.39199
2.98827	3.28498	11.1946
7.36845	7.69524	11.2513
1.30404	1.99123	8.28384
1.30456	1.99587	5.06773
0.696286	0.867329	2.80233
4.97336	7.22294	10.2023
0.883663	1.7343	3.25933
1.07685	1.9255	3.59535
11.1238	11.6121	13.1733
1.58274	1.78765	7.17273
1.54251	1.80305	3.84483
0.691447	1.72721	2.89689
8.87932	8.92588	9.26898
1.67452	1.89512	2.63904
1.45937	1.94687	6.19964
0.627272	0.843506	2.11362
7.30092	7.75875	13.2795
1.44152	1.83707	7.08564
3.16237	3.16392	6.31836
2.37341	2.39868	6.39098
1.14803	1.76271	4.3364
1.75391	2.12428	4.60508
1.34221	1.88354	4.95387
1.75811	2.16099	4.61812
11.2222	11.2347	11.8105
6.25697	7.85387	9.69758
1.51893	1.67037	8.04304
7.07803	7.12577	8.14701
0.940446	1.72941	4.75499
3.18818	3.20026	4.4136
1.45775	1.93815	5.01715
1.68496	2.04592	3.61714
7.41457	7.43796	16.0045
1.67026	1.90383	4.64634
1.07713	7.44866	9.38975
0.850646	0.861643	2.8051
1.97492	2.17033	4.382
1.55269	1.94464	6.71539
7.13869	11.6342	13.8849
1.39662	1.75328	12.3837
0.867719	1.79448	4.62752
9.41447	9.43786	9.97356
2.28447	3.19205	6.62036
7.40044	7.40248	10.2428
7.60021	7.63265	8.24685
1.14451	1.8605	6.37125
1.34804	1.80454	3.98588
0.613738	0.851934	1.83527
0.953682	1.75169	4.67026
1.30571	1.9378	13.956
1.05005	1.73473	3.6778
1.51501	1.84959	4.07381
1.70928	1.75638	2.65648
1.84681	2.04453	5.36477
0.443483	0.810662	1.72314
1.39591	1.8231	4.23853
3.12545	3.20842	7.73122
11.6007	11.9282	11.8699
1.70626	1.7616	3.18278
6.53298	7.22857	12.9026
1.65675	1.72501	2.5994
1.40808	1.78657	3.83855
7.24713	7.27145	7.9967
6.53298	7.19252	12.9026
1.46289	1.72508	3.88894
1.41061	1.72004	5.01814
2.91875	3.17284	8.28594
1.71978	1.72014	3.5442
8.95285	9.63026	11.1346
1.52174	1.76408	3.61447
2.16543	2.27553	3.80288
1.88426	1.88506	3.58921
1.43482	1.69625	5.22557
1.53506	1.89586	4.26884
8.33379	8.55264	8.98056
1.54553	1.81818	3.63322
2.01985	2.27041	4.96418
1.34873	1.63978	4.59102
1.25886	1.69037	5.12224
1.79939	2.01268	3.41783
0.436572	0.822081	1.90299
1.64073	1.70582	3.30183
2.90988	3.15398	8.28594
1.61968	1.65159	4.25598
1.61388	1.94163	3.77022
1.44224	1.75056	4.6114
0.848206	1.60766	3.9594
3.28191	3.29244	4.19446
1.36104	1.69068	3.69674
1.53307	1.78842	3.63277
1.61193	2.11428	5.43388
1.29296	1.62984	3.40085
7.39556	7.57103	8.57369
1.38871	1.71	5.38786
1.6977	1.99326	4.62765
1.4557	1.86524	5.13683
1.21522	1.80535	6.4565
1.74158	1.99765	4.1867
1.04494	1.61724	4.7828
6.97381	6.97381	10.5249
1.4622	1.80933	5.18456
8.04902	8.05708	10.0041
1.49239	1.68651	14.8041
7.68043	7.69012	8.46521
0.672997	1.76578	2.14675
1.11361	1.67774	3.27282
0.423861	0.804444	1.74172
8.15374	8.21203	8.50589
1.36829	1.66062	4.82202
1.26141	1.73764	6.16703
1.86327	2.02888	3.56628
1.33832	1.62807	7.74072
1.33801	1.73556	5.13239
7.70181	7.71631	8.09696
9.85286	11.2998	12.3683
1.39086	1.63017	8.40552
7.03004	7.03236	10.9835
1.45059	1.67194	8.81209
1.9434	2.0229	3.44899
0.620032	0.77857	2.45832
1.50147	1.92375	4.76498
7.43312	7.46145	8.87752
7.50304	7.50304	8.51809
7.67649	7.71886	11.9544
7.08599	7.10323	12.1512
1.72321	1.99956	6.58072
9.31626	9.58594	10.7781
1.07037	1.62442	7.45853
6.27609	7.39166	23.3702
0.615069	0.81794	4.2122
2.6571	3.10004	8.17264
0.486379	0.80148	3.20444
1.39389	1.74623	5.31145
7.12848	7.14919	8.50125
1.25362	1.64853	5.29278
1.53215	1.76842	4.95082
1.34269	1.75109	7.33194
1.41533	1.62668	2.41411
1.28195	1.63923	5.2341
1.3207	1.66793	4.95071
1.18655	1.62544	3.54529
0.734693	0.808998	1.85607
1.48671	1.83064	3.55366
8.78413	9.07598	14.1489
1.3048	1.82971	4.92765
1.92754	2.29186	7.20664
1.0524	1.5916	6.88304
1.59201	1.59201	2.60385
1.58187	1.81278	5.10877
1.56396	1.76921	3.67394
2.03364	2.11853	3.50602
[truncated: 4,254 more rows]

## Sheet: Fig S3AB
EDGE.species	Rank.orig	edge2.rank
YES	3	1
YES	6	2
YES	5	3
YES	7	4
YES	8	5
YES	12	6
YES	11	7
YES	17	8
YES	18	9
YES	4	10
YES	10	11
YES	19	12
YES	24	13
YES	53	14
YES	54	15
YES	58	16
YES	20	17
YES	28	18
YES	22	19
YES	1	20
YES	2	21
YES	23	22
YES	99	23
YES	21	24
YES	26	25
YES	31	26
YES	64	27
YES	65	28
YES	40	30
YES	41	31
YES	61	32
YES	48	33
YES	66	34
YES	35	35
YES	56	36
YES	14	37
YES	15	38
YES	43	39
YES	60	40
NO	44	41
YES	32	42
YES	75	43
YES	81	44
YES	67	45
YES	77	46
YES	33	47
YES	52	48
YES	49	50
YES	82	51
YES	9	52
YES	123	53
YES	108	54
YES	97	55
NO	165	56
YES	101	57
YES	114	58
YES	106	59
YES	107	60
YES	46	61
YES	134	62
YES	112	63
YES	57	64
YES	85	65
YES	197	66
YES	198	67
YES	115	68
YES	135	69
YES	138	70
YES	153	71
YES	154	72
YES	73	73
NO	174	74
YES	79	75
YES	89	76
YES	30	77
YES	16	78
YES	131	79
YES	133	80
YES	143	81
YES	124	82
YES	29	83
YES	140	84
YES	193	85
YES	42	86
YES	105	87
YES	55	88
YES	39	90
YES	80	92
YES	146	93
YES	180	94
YES	255	95
YES	201	97
YES	177	98
YES	283	100
YES	37	101
YES	208	102
YES	157	103
YES	167	104
YES	27	105
YES	217	106
YES	150	107
YES	147	108
YES	38	109
YES	71	110
YES	170	111
YES	262	112
YES	125	113
YES	161	114
YES	181	115
YES	194	116
YES	50	117
YES	235	118
YES	308	119
YES	93	120
YES	295	121
YES	47	122
YES	273	123
YES	87	125
YES	214	126
YES	119	127
YES	102	128
YES	122	129
YES	104	130
YES	74	131
YES	25	132
YES	276	133
YES	83	134
NO	355	135
YES	117	136
YES	109	137
YES	176	138
YES	333	139
YES	92	140
YES	110	141
YES	535	143
YES	227	145
YES	202	146
YES	173	147
YES	321	148
YES	259	149
YES	366	150
YES	335	151
YES	307	152
YES	325	153
YES	45	154
YES	485	155
YES	221	156
YES	260	157
YES	222	158
YES	302	159
YES	111	160
YES	96	161
YES	246	162
YES	340	163
YES	70	164
YES	341	165
YES	127	166
YES	279	167
YES	322	168
YES	351	169
YES	257	170
YES	323	171
YES	280	173
YES	346	174
NO	391	175
NO	449	177
YES	179	178
YES	364	179
YES	160	180
YES	126	181
YES	91	182
YES	434	183
YES	209	184
NO	435	185
YES	190	186
YES	365	187
YES	360	188
YES	156	189
YES	326	190
YES	349	191
YES	282	192
YES	62	194
YES	256	196
YES	241	197
YES	300	198
YES	253	199
YES	219	200
YES	185	201
YES	186	202
YES	34	203
YES	36	204
YES	63	205
YES	69	206
YES	90	208
YES	453	209
YES	244	210
NO	673	211
YES	159	212
YES	211	213
YES	411	214
YES	13	215
YES	374	216
YES	447	217
YES	409	218
YES	410	219
YES	401	220
NO	570	221
YES	84	222
YES	359	224
YES	425	225
NO	573	226
YES	163	227
YES	471	228
YES	95	230
YES	497	231
YES	363	232
YES	466	233
YES	337	234
YES	505	235
YES	297	237
YES	278	238
YES	390	239
YES	537	240
YES	392	241
YES	445	242
YES	132	243
YES	207	244
YES	98	245
YES	149	246
YES	191	247
YES	404	248
YES	152	249
YES	427	250
YES	428	251
YES	158	253
YES	141	254
YES	129	255
YES	175	256
YES	397	257
YES	303	258
YES	263	260
YES	371	261
YES	78	263
YES	507	265
YES	121	266
YES	168	267
YES	432	268
YES	103	269
YES	451	270
YES	254	271
YES	452	272
YES	541	274
YES	232	275
YES	494	276
NO	553	277
YES	526	278
YES	166	279
YES	304	281
YES	385	282
NO	518	283
YES	128	284
YES	450	285
YES	559	286
YES	139	287
YES	291	288
YES	560	289
YES	579	290
YES	420	291
YES	247	292
YES	286	293
YES	489	294
YES	100	295
YES	200	296
YES	315	297
NO	476	299
YES	440	300
YES	536	301
YES	148	302
NO	660	303
YES	130	304
YES	178	305
YES	324	306
NO	584	307
YES	336	309
YES	343	310
YES	319	311
NO	665	312
YES	373	313
YES	113	314
YES	376	315
YES	348	316
NO	644	317
YES	656	318
YES	269	319
YES	251	321
YES	439	322
NO	396	323
YES	590	324
YES	228	325
YES	224	326
YES	521	327
YES	525	329
YES	245	330
YES	284	331
YES	267	332
YES	238	333
YES	230	334
YES	264	335
YES	237	336
YES	116	337
NO	575	339
YES	622	340
NO	789	341
YES	438	342
YES	266	343
NO	72	345
YES	182	346
YES	456	347
NO	815	348
YES	120	349
YES	679	350
YES	595	351
YES	258	353
NO	650	354
NO	773	355
YES	296	357
NO	795	359
YES	261	360
YES	583	361
NO	780	362
NO	242	363
YES	618	365
YES	353	366
YES	334	367
NO	676	368
YES	294	369
NO	248	370
YES	318	371
YES	602	373
YES	508	374
YES	459	375
YES	51	376
YES	310	377
YES	361	378
YES	477	380
NO	243	381
NO	796	382
NO	350	383
YES	448	385
NO	59	386
YES	754	387
NO	317	389
YES	275	390
NO	478	391
YES	680	392
YES	225	393
YES	519	394
YES	76	396
YES	301	397
YES	443	399
NO	772	400
NO	441	401
NO	236	402
YES	470	404
YES	653	405
YES	756	406
YES	472	407
YES	524	408
YES	421	409
YES	422	413
YES	345	415
YES	419	416
NO	162	417
YES	633	419
YES	467	420
YES	270	421
NO	765	422
NO	455	423
YES	651	428
YES	229	429
YES	598	431
NO	904	432
NO	725	433
YES	332	434
YES	589	435
YES	136	436
YES	86	437
YES	784	438
NO	465	440
YES	555	441
YES	454	442
NO	205	443
YES	268	444
YES	592	446
YES	249	447
NO	852	448
YES	591	449
NO	685	450
YES	688	451
NO	240	452
NO	843	453
NO	777	454
NO	814	455
YES	406	456
YES	358	458
NO	699	459
YES	265	460
YES	942	461
NO	799	462
YES	252	463
YES	549	464
YES	689	465
YES	597	466
YES	544	467
YES	239	468
NO	833	469
YES	542	472
YES	684	473
YES	234	476
NO	826	477
YES	551	478
YES	196	479
NO	998	480
NO	883	484
NO	798	485
YES	539	486
YES	621	487
NO	1018	488
YES	742	491
YES	556	492
YES	357	495
YES	416	496
YES	403	497
NO	250	498
YES	220	500
YES	786	501
NO	210	503
YES	383	504
NO	118	505
NO	861	506
YES	458	507
YES	737	508
YES	800	509
YES	611	510
NO	215	511
NO	980	513
NO	830	514
YES	608	515
NO	352	518
YES	344	519
YES	664	521
YES	305	522
YES	568	523
YES	423	525
NO	543	526
YES	483	527
YES	548	528
YES	309	529
YES	545	531
YES	546	532
YES	306	533
YES	330	534
YES	805	536
YES	596	537
NO	213	539
NO	959	540
NO	601	541
YES	787	542
NO	311	544
YES	94	545
YES	328	546
NO	1048	547
NO	983	548
NO	195	549
NO	954	551
YES	388	553
YES	223	554
NO	426	556
NO	285	557
YES	578	559
NO	380	562
YES	172	563
YES	288	564
NO	999	567
YES	329	569
NO	1119	570
YES	481	571
NO	394	572
YES	436	573
NO	393	574
NO	1107	575
YES	574	576
NO	941	578
NO	667	580
NO	387	581
YES	928	583
YES	674	584
NO	218	585
YES	327	586
NO	395	587
YES	277	588
NO	342	590
YES	617	592
YES	926	594
NO	289	596
NO	875	601
YES	496	602
YES	752	603
NO	827	606
YES	727	607
NO	382	608
NO	171	609
NO	963	612
NO	655	613
YES	721	614
YES	314	615
YES	862	616
NO	896	617
YES	935	618
NO	142	619
YES	233	622
NO	408	623
NO	216	625
NO	878	627
NO	274	628
YES	369	630
YES	479	632
YES	569	633
NO	884	635
YES	290	636
NO	1061	637
NO	1153	639
YES	586	640
YES	906	642
NO	1166	644
YES	184	645
NO	292	646
YES	894	647
YES	605	648
YES	473	650
NO	948	651
YES	206	652
NO	1181	653
NO	1168	654
NO	669	655
YES	706	657
NO	1041	658
YES	379	659
NO	746	660
YES	671	662
NO	418	663
NO	169	664
NO	412	665
NO	189	666
NO	377	667
YES	144	668
NO	1082	669
NO	739	670
NO	1090	672
YES	362	673
NO	381	675
NO	199	676
YES	730	679
NO	637	680
NO	1104	681
NO	1114	683
NO	164	684
NO	743	686
YES	960	690
NO	487	692
YES	835	693
NO	1207	694
NO	424	696
NO	818	697
NO	1191	698
YES	807	699
NO	375	700
NO	415	701
YES	516	702
NO	672	703
YES	312	704
NO	384	705
NO	192	706
YES	1004	708
NO	1129	709
YES	313	710
NO	1083	712
NO	493	713
YES	226	715
YES	547	716
YES	769	717
YES	271	718
NO	402	719
YES	187	721
NO	463	722
NO	1009	723
NO	460	724
NO	413	726
YES	503	728
YES	996	733
YES	716	734
YES	567	735
NO	417	736
YES	768	737
YES	437	738
NO	1286	740
NO	378	742
NO	792	743
NO	446	744
NO	1043	745
NO	293	746
NO	1253	747
NO	1124	749
NO	540	750
NO	88	751
NO	698	752
YES	614	753
YES	619	754
YES	372	755
YES	624	756
NO	433	757
NO	501	759
YES	272	763
YES	703	764
NO	464	765
YES	920	767
YES	474	769
NO	1197	770
NO	431	771
YES	484	772
NO	1230	774
NO	1131	775
NO	1337	777
YES	155	778
NO	1135	779
NO	1218	780
YES	917	781
NO	405	782
NO	634	783
NO	989	784
YES	1015	785
NO	1149	787
NO	407	788
NO	1081	789
YES	531	790
NO	1117	791
YES	338	792
YES	642	793
NO	1011	794
NO	1185	796
YES	697	798
YES	947	799
NO	499	800
NO	1157	801
YES	571	803
NO	339	804
NO	951	805
NO	1226	806
YES	504	809
NO	457	810
NO	1200	811
YES	529	812
YES	502	814
YES	367	815
YES	527	816
NO	1248	817
NO	1013	818
NO	1101	821
NO	1257	822
NO	414	823
YES	1073	828
NO	929	829
NO	532	830
NO	442	832
NO	1040	834
NO	615	835
NO	399	836
NO	1238	837
YES	320	838
YES	316	839
NO	610	840
NO	731	841
NO	973	843
NO	797	844
NO	620	845
NO	564	846
NO	1673	849
YES	889	850
NO	347	851
YES	495	852
NO	354	853
NO	1273	854
YES	944	858
NO	857	859
NO	1333	861
YES	151	864
NO	386	867
YES	137	868
YES	231	872
NO	1046	873
NO	1109	874
NO	1316	875
YES	533	876
NO	468	877
NO	1045	879
NO	520	881
NO	356	882
NO	652	883
NO	370	884
YES	715	887
NO	1049	888
YES	461	889
YES	828	890
YES	1127	892
NO	398	893
NO	887	894
YES	534	898
NO	1406	900
NO	1019	901
YES	720	904
YES	719	905
YES	736	907
NO	1020	908
NO	868	909
NO	976	910
NO	68	911
YES	183	913
NO	1329	914
NO	400	915
NO	1280	916
NO	714	917
YES	1152	919
YES	523	920
NO	1112	921
YES	880	922
NO	1118	923
YES	711	925
NO	1174	926
YES	587	927
NO	1411	928
NO	1373	929
NO	1327	930
YES	638	931
YES	682	932
NO	844	933
YES	538	934
YES	1144	935
NO	704	940
NO	557	941
NO	1366	942
YES	732	943
YES	726	945
NO	819	946
NO	1057	947
NO	444	949
NO	986	950
NO	1279	951
NO	1271	952
YES	707	953
NO	974	954
NO	1111	955
NO	482	956
NO	839	957
NO	1398	958
YES	1126	959
NO	1221	960
YES	708	961
NO	645	962
NO	500	964
NO	1058	966
YES	1099	967
YES	658	968
NO	1038	969
YES	659	970
NO	607	972
YES	870	973
YES	760	974
YES	722	975
YES	895	976
YES	740	978
NO	950	980
YES	530	981
NO	1357	982
NO	588	983
NO	430	984
NO	1496	985
NO	1067	987
NO	517	988
NO	925	992
YES	869	993
NO	498	994
NO	1370	996
NO	962	997
YES	1095	999
NO	1042	1001
YES	510	1003
NO	854	1005
NO	491	1006
YES	625	1007
NO	626	1009
NO	287	1010
NO	1387	1011
NO	774	1012
YES	552	1013
NO	585	1015
NO	594	1016
NO	1417	1017
NO	1005	1018
NO	897	1019
YES	755	1022
NO	1363	1023
NO	1162	1025
NO	693	1026
NO	299	1027
NO	1176	1028
NO	1376	1030
NO	623	1031
YES	997	1033
YES	762	1034
NO	968	1036
YES	845	1037
NO	1383	1038
NO	882	1039
NO	1291	1041
NO	1414	1042
NO	702	1044
NO	1289	1047
NO	971	1048
NO	1510	1049
NO	893	1050
NO	972	1052
NO	1517	1054
NO	914	1055
NO	1377	1056
NO	964	1058
YES	1194	1063
NO	1601	1064
YES	907	1065
NO	1457	1066
YES	368	1068
NO	751	1069
NO	1224	1070
YES	757	1071
YES	958	1072
NO	767	1073
NO	582	1074
NO	879	1075
NO	646	1077
NO	1070	1078
NO	1435	1082
YES	188	1085
NO	834	1086
NO	1412	1087
NO	806	1088
NO	1130	1091
YES	902	1092
NO	1703	1093
NO	764	1094
NO	871	1095
YES	630	1096
NO	709	1097
YES	1044	1101
YES	145	1103
NO	1410	1105
NO	1017	1106
NO	678	1107
NO	1443	1108
NO	1199	1109
YES	1078	1110
NO	832	1111
NO	1424	1112
YES	212	1113
YES	639	1116
YES	1184	1117
NO	808	1118
NO	1547	1119
NO	599	1120
NO	1222	1121
YES	783	1123
NO	562	1124
NO	647	1126
YES	580	1127
NO	729	1128
NO	1272	1129
NO	734	1130
YES	1079	1131
YES	695	1133
NO	663	1135
YES	561	1136
YES	1103	1137
NO	1267	1138
NO	1380	1141
NO	1160	1142
NO	758	1144
YES	712	1145
NO	1192	1146
NO	1012	1147
NO	1425	1149
NO	1459	1151
YES	779	1153
NO	462	1154
NO	632	1155
YES	936	1157
NO	475	1159
NO	1379	1160
NO	771	1161
YES	1026	1162
NO	782	1164
NO	761	1165
NO	1115	1167
NO	1478	1168
NO	558	1169
NO	748	1170
NO	687	1172
NO	331	1173
YES	631	1175
NO	563	1177
NO	812	1178
NO	1486	1179
NO	1503	1180
NO	1299	1181
YES	691	1182
NO	794	1183
NO	1116	1184
NO	643	1185
NO	793	1187
NO	490	1189
NO	696	1191
YES	766	1192
NO	813	1194
NO	593	1196
NO	668	1197
NO	791	1198
NO	1430	1199
NO	662	1200
NO	690	1201
NO	1586	1202
YES	1106	1203
NO	1554	1205
YES	1056	1206
YES	991	1208
NO	628	1209
NO	1638	1212
NO	566	1213
NO	717	1215
YES	822	1218
NO	1618	1219
YES	788	1220
NO	1589	1221
NO	1431	1223
NO	1518	1225
NO	1489	1227
NO	576	1228
NO	1807	1230
NO	1485	1231
NO	1439	1232
NO	1265	1233
YES	694	1234
NO	1602	1235
NO	670	1236
YES	829	1238
YES	931	1239
YES	831	1241
NO	1173	1242
NO	1392	1244
NO	1075	1245
YES	1300	1246
NO	842	1247
NO	1374	1248
YES	775	1249
YES	909	1251
NO	1302	1252
YES	1003	1253
NO	1297	1254
YES	838	1257
NO	888	1258
NO	1283	1259
NO	1776	1261
NO	916	1262
NO	1437	1263
NO	600	1264
YES	1142	1265
YES	811	1268
NO	1177	1269
NO	1617	1270
NO	1093	1271
NO	1350	1272
YES	509	1274
YES	802	1275
NO	692	1276
NO	1393	1277
YES	705	1278
NO	1105	1279
NO	1523	1280
NO	785	1283
NO	1167	1285
NO	781	1286
NO	649	1287
YES	1163	1288
NO	1588	1289
NO	1461	1290
NO	1436	1291
NO	1570	1293
NO	801	1294
YES	1028	1295
NO	864	1298
NO	469	1299
NO	1349	1303
NO	873	1304
NO	872	1305
YES	1217	1306
NO	745	1307
NO	821	1308
NO	1599	1309
NO	1060	1310
NO	641	1311
NO	1448	1313
NO	790	1314
NO	629	1315
NO	804	1317
NO	1607	1318
NO	1490	1320
NO	1831	1321
YES	1084	1323
YES	932	1325
NO	1397	1326
NO	1132	1328
NO	1501	1331
YES	885	1332
YES	1031	1333
NO	1506	1334
NO	1210	1336
NO	604	1339
NO	1047	1341
NO	890	1348
NO	572	1350
YES	1085	1351
NO	1571	1354
NO	922	1356
NO	863	1357
NO	1460	1360
NO	985	1361
NO	616	1363
NO	681	1366
NO	1477	1367
NO	1736	1368
NO	1145	1369
NO	1025	1370
NO	1269	1372
NO	1820	1373
YES	1355	1374
NO	1110	1376
NO	978	1378
NO	1560	1379
NO	1620	1380
NO	943	1381
NO	528	1382
NO	1442	1383
NO	1692	1385
NO	1634	1387
NO	577	1388
NO	911	1389
NO	901	1394
NO	847	1397
NO	1628	1399
NO	1811	1405
YES	735	1406
NO	1449	1407
YES	816	1408
NO	1014	1409
NO	686	1411
NO	1548	1412
YES	718	1413
NO	1573	1415
YES	1032	1416
NO	554	1417
YES	817	1419
YES	741	1423
NO	1718	1425
NO	1071	1426
NO	1438	1427
YES	203	1429
NO	1140	1430
NO	1172	1432
YES	1239	1435
NO	550	1438
NO	1633	1439
NO	856	1440
NO	860	1441
NO	1450	1446
YES	606	1449
NO	912	1451
NO	1654	1454
YES	609	1459
YES	657	1460
NO	640	1461
YES	700	1462
YES	903	1466
NO	1213	1467
NO	511	1469
NO	1773	1471
NO	1616	1473
YES	204	1474
NO	480	1479
NO	1203	1481
YES	1307	1485
NO	1470	1486
NO	1778	1487
NO	1729	1491
NO	1688	1493
NO	846	1498
NO	1613	1499
NO	874	1501
NO	1878	1502
NO	1514	1504
YES	389	1506
NO	1352	1509
NO	635	1510
NO	1455	1511
NO	1390	1512
NO	1227	1514
NO	1121	1515
NO	675	1516
NO	744	1517
NO	654	1521
NO	1723	1523
NO	627	1524
NO	1054	1525
NO	1196	1526
NO	1540	1528
NO	1150	1529
NO	1033	1530
YES	1386	1534
NO	514	1535
NO	1799	1537
YES	1400	1540
NO	858	1541
NO	1433	1544
YES	1182	1550
NO	636	1551
NO	877	1552
NO	1671	1554
NO	1800	1556
NO	1615	1557
NO	1164	1565
NO	1856	1567
NO	1304	1569
NO	1892	1570
NO	1347	1571
NO	1695	1573
NO	1338	1574
NO	701	1578
NO	1809	1579
NO	1543	1581
YES	1183	1582
NO	429	1583
NO	1621	1584
NO	1925	1586
YES	612	1588
NO	1113	1590
NO	1243	1591
YES	613	1592
NO	913	1594
NO	1738	1598
NO	1089	1600
NO	945	1603
NO	1844	1604
NO	921	1605
YES	1148	1607
NO	937	1608
NO	1527	1609
NO	1739	1610
NO	1244	1611
NO	1578	1612
NO	1855	1613
NO	733	1615
NO	1606	1617
NO	1354	1619
NO	1626	1620
NO	778	1621
NO	1608	1622
NO	987	1626
NO	1260	1630
NO	1763	1631
NO	1396	1637
NO	1453	1640
NO	848	1641
NO	1977	1642
NO	713	1643
NO	1001	1649
NO	1535	1653
YES	1072	1657
NO	1627	1663
NO	1262	1666
NO	910	1667
NO	975	1668
NO	965	1669
YES	803	1670
NO	1069	1673
NO	1996	1679
NO	1180	1681
YES	859	1682
YES	1240	1683
NO	1597	1687
NO	992	1688
NO	823	1690
NO	1873	1691
NO	1662	1693
YES	1292	1694
NO	1261	1696
NO	1745	1697
NO	515	1698
NO	966	1700
YES	723	1701
NO	1068	1703
NO	1861	1704
NO	1080	1710
NO	1728	1715
NO	1823	1717
NO	1451	1719
NO	1917	1720
YES	1108	1721
NO	1938	1722
NO	1788	1727
NO	776	1728
NO	1653	1730
NO	1206	1732
NO	979	1736
NO	1474	1739
NO	1074	1742
NO	1136	1743
NO	1569	1744
NO	1751	1747
NO	1440	1749
NO	759	1752
NO	492	1754
YES	1259	1755
NO	1441	1757
NO	886	1759
NO	1234	1760
NO	724	1761
NO	1753	1762
NO	1298	1764
NO	961	1766
NO	1752	1767
YES	1432	1768
NO	1656	1769
NO	1691	1772
NO	809	1774
NO	1737	1776
NO	1612	1778
NO	2071	1779
NO	982	1784
YES	924	1785
NO	1524	1786
NO	1899	1787
NO	1657	1788
NO	1902	1789
NO	1544	1790
NO	1241	1792
NO	955	1796
NO	1566	1797
NO	1614	1800
NO	1797	1801
NO	1910	1802
NO	949	1803
NO	677	1805
YES	881	1806
NO	2001	1807
NO	1987	1808
NO	956	1809
NO	993	1810
NO	1676	1812
NO	849	1816
NO	810	1817
NO	1896	1820
NO	738	1821
NO	1219	1822
NO	1388	1823
NO	753	1825
NO	513	1831
YES	867	1833
NO	750	1834
NO	1339	1836
NO	1991	1838
NO	865	1839
NO	2022	1840
NO	770	1841
NO	1175	1844
NO	1235	1845
NO	946	1846
NO	938	1849
NO	1658	1850
NO	749	1853
NO	1791	1854
YES	1274	1855
NO	1480	1857
NO	683	1858
YES	1382	1860
NO	1919	1861
NO	923	1864
NO	1475	1865
NO	1444	1867
NO	1592	1873
NO	1860	1874
NO	581	1875
NO	2129	1876
NO	1000	1877
NO	1830	1878
NO	1275	1881
NO	1900	1883
NO	747	1884
NO	1423	1887
NO	1815	1890
NO	1404	1891
NO	1786	1892
NO	2109	1893
NO	1006	1896
NO	1007	1897
NO	1179	1899
NO	1447	1901
NO	1030	1903
NO	1246	1905
NO	1587	1906
NO	1303	1907
NO	1498	1908
YES	1468	1909
NO	2164	1911
NO	1499	1912
NO	1141	1913
NO	1186	1915
NO	1204	1916
NO	1667	1917
NO	1190	1918
NO	1969	1923
NO	930	1927
NO	988	1929
NO	1263	1930
NO	1187	1931
NO	1901	1936
NO	2034	1941
NO	908	1942
NO	994	1947
NO	1755	1948
NO	1812	1950
NO	281	1951
NO	2060	1952
NO	1270	1954
NO	1023	1955
NO	2050	1956
NO	984	1957
NO	2143	1962
NO	1551	1963
NO	1687	1965
NO	522	1966
NO	837	1968
NO	1992	1970
NO	2046	1971
NO	1579	1972
NO	1565	1973
NO	1721	1975
NO	648	1976
NO	939	1977
NO	488	1978
NO	1195	1979
NO	661	1980
NO	2051	1982
NO	919	1983
YES	1521	1986
NO	1002	1990
NO	1408	1992
YES	1467	1996
NO	506	2000
NO	1758	2001
NO	952	2003
NO	1909	2004
NO	1258	2007
NO	1962	2008
NO	1016	2009
NO	1556	2010
NO	2121	2012
NO	1052	2013
NO	2012	2014
NO	1559	2015
NO	940	2017
NO	2245	2020
NO	2361	2024
NO	1500	2025
NO	1867	2028
NO	1859	2030
NO	1746	2033
NO	981	2034
NO	1818	2036
NO	1793	2040
NO	1955	2041
NO	1980	2044
NO	2076	2045
NO	1581	2046
NO	1254	2047
NO	1624	2048
NO	1231	2049
NO	1266	2051
NO	1336	2052
NO	1893	2053
NO	2097	2056
NO	1792	2061
NO	2087	2063
NO	1035	2064
NO	1384	2067
NO	990	2069
NO	853	2070
NO	1092	2073
NO	1625	2074
YES	1320	2075
NO	1890	2076
NO	1774	2077
YES	1513	2078
NO	1288	2079
NO	710	2080
NO	1557	2081
NO	1946	2083
NO	1966	2085
NO	2202	2087
NO	1029	2089
NO	2236	2090
NO	1829	2093
NO	1036	2095
NO	2027	2097
NO	1348	2099
NO	1798	2103
NO	1682	2104
NO	2411	2105
NO	1783	2107
NO	1151	2108
NO	1761	2110
NO	1872	2111
NO	1942	2112
NO	1533	2113
NO	1927	2114
NO	2157	2115
NO	1215	2116
NO	565	2117
NO	1312	2118
NO	1534	2119
NO	2207	2120
NO	1010	2121
NO	1024	2123
NO	1492	2128
NO	2090	2133
NO	2320	2134
NO	1779	2135
NO	1507	2139
NO	1159	2142
NO	2042	2144
NO	1402	2146
NO	1281	2148
NO	1277	2150
NO	2114	2151
NO	1744	2154
NO	1351	2155
NO	1139	2156
NO	1161	2160
NO	1636	2162
NO	824	2164
NO	1169	2168
NO	1321	2171
NO	1463	2174
NO	1353	2175
NO	1828	2179
NO	2089	2180
NO	1953	2181
NO	1146	2182
NO	1323	2185
NO	1247	2187
NO	1193	2188
NO	1562	2192
NO	1371	2194
NO	1641	2196
NO	1228	2199
NO	918	2200
NO	825	2202
NO	2072	2203
NO	1100	2204
NO	1464	2206
NO	1580	2207
NO	1759	2210
NO	1685	2214
NO	1732	2217
NO	1891	2221
NO	2486	2222
NO	1091	2225
NO	1814	2226
NO	1733	2229
NO	2479	2230
NO	1287	2234
NO	1952	2235
NO	1781	2236
NO	1465	2237
NO	2103	2238
NO	1429	2240
NO	1655	2241
NO	1378	2245
NO	1361	2246
NO	1943	2247
NO	1294	2248
NO	1306	2249
NO	927	2251
NO	2119	2255
NO	2182	2257
NO	2409	2259
NO	953	2260
NO	1290	2261
NO	1053	2262
NO	1305	2265
NO	1098	2267
NO	2191	2269
NO	1760	2270
NO	1252	2273
NO	1256	2274
NO	1516	2276
NO	1764	2277
NO	1282	2278
NO	2259	2280
NO	1659	2281
NO	2346	2284
NO	1842	2285
NO	2053	2286
NO	2198	2287
NO	1787	2288
NO	2155	2292
NO	1391	2293
NO	2085	2294
NO	1888	2295
NO	2253	2296
NO	603	2298
NO	2036	2301
NO	1375	2302
NO	1805	2303
NO	1964	2307
NO	1094	2308
NO	2587	2310
NO	2024	2312
NO	1757	2316
NO	1945	2318
NO	1825	2319
NO	1322	2320
NO	1212	2325
NO	1301	2326
NO	1922	2327
NO	2398	2328
NO	1077	2332
NO	1250	2335
NO	1086	2337
NO	2010	2344
NO	1661	2347
NO	1096	2352
NO	970	2353
NO	2336	2357
NO	1684	2358
NO	2414	2359
NO	1993	2361
NO	2035	2363
NO	1965	2364
NO	2205	2371
NO	876	2373
NO	1134	2376
NO	1276	2377
NO	2343	2378
NO	1346	2382
NO	1211	2384
NO	2029	2385
NO	2067	2386
NO	1609	2390
NO	1767	2394
NO	2552	2395
NO	1434	2396
NO	486	2397
NO	2249	2399
NO	1683	2400
NO	1343	2401
NO	2194	2402
NO	1415	2403
NO	1944	2406
NO	1318	2407
NO	1123	2408
NO	2388	2410
NO	1699	2411
NO	2186	2412
NO	1483	2413
NO	1331	2416
NO	1595	2418
NO	1021	2420
NO	2008	2421
NO	1309	2422
NO	1716	2423
NO	2073	2424
NO	1332	2425
NO	1399	2427
NO	1427	2430
NO	2357	2435
NO	2185	2436
NO	666	2437
NO	2505	2438
NO	1714	2441
NO	1717	2442
NO	1295	2443
NO	1971	2444
NO	1906	2445
NO	2230	2448
NO	1660	2449
NO	1941	2450
NO	2039	2451
NO	2260	2455
NO	1804	2460
NO	1249	2461
NO	2503	2466
NO	1912	2468
NO	977	2471
NO	933	2472
NO	1214	2473
NO	1958	2476
NO	1326	2477
NO	1278	2479
NO	1458	2481
NO	855	2482
NO	1754	2483
NO	1158	2484
NO	1037	2488
NO	2327	2489
NO	2310	2492
NO	1824	2494
NO	1840	2496
NO	1642	2499
NO	1088	2500
NO	1734	2501
NO	1330	2502
NO	1188	2503
NO	1973	2504
NO	2240	2505
NO	2065	2506
NO	1672	2509
NO	1156	2511
NO	1076	2514
NO	2162	2516
NO	1482	2517
NO	2321	2519
NO	1810	2520
NO	2169	2521
NO	2014	2522
NO	2680	2523
NO	1519	2524
NO	2283	2526
NO	2558	2529
NO	1034	2530
NO	2454	2531
NO	1050	2532
NO	2061	2533
NO	1928	2536
NO	1821	2538
NO	934	2539
NO	2415	2541
NO	2082	2542
NO	1725	2543
NO	2425	2544
NO	2581	2546
NO	1233	2547
NO	2443	2548
NO	1794	2555
NO	2350	2556
NO	2117	2557
NO	1285	2560
NO	1619	2564
NO	2108	2570
NO	2354	2572
NO	1841	2573
NO	2533	2576
NO	1563	2577
NO	2058	2580
NO	1939	2581
NO	2287	2582
NO	2006	2583
NO	1293	2585
NO	2146	2586
NO	2152	2587
NO	1264	2588
NO	2340	2589
NO	969	2590
NO	1314	2592
NO	1528	2595
NO	1189	2597
NO	1334	2598
NO	1462	2601
NO	2322	2604
NO	1284	2605
NO	1421	2607
NO	1216	2609
NO	2763	2614
NO	1720	2615
NO	1362	2617
NO	1268	2619
NO	2364	2620
NO	1170	2622
NO	1255	2623
NO	2197	2624
NO	1317	2628
NO	2480	2629
NO	2015	2634
NO	1813	2635
NO	1915	2638
NO	967	2639
NO	2614	2640
NO	1926	2642
NO	1356	2643
NO	2276	2644
NO	2261	2646
NO	1576	2647
NO	1526	2652
NO	1997	2654
NO	1983	2656
NO	2413	2657
NO	1670	2659
NO	1296	2660
NO	2066	2663
NO	1835	2665
NO	1826	2668
NO	2481	2671
NO	1932	2675
NO	1381	2676
NO	1871	2678
NO	1916	2679
NO	1591	2680
NO	905	2681
NO	1479	2682
NO	1822	2684
NO	1881	2688
NO	2606	2689
NO	2086	2690
NO	2434	2692
NO	2248	2694
NO	2282	2695
NO	2337	2696
NO	1854	2697
NO	2328	2698
NO	1122	2700
NO	2399	2702
NO	2062	2704
NO	2312	2705
NO	1251	2706
NO	2165	2707
NO	2348	2708
NO	1564	2710
NO	1340	2712
NO	898	2714
NO	1536	2715
NO	2594	2717
NO	1777	2719
NO	2651	2720
NO	2214	2723
NO	1245	2725
NO	2526	2727
NO	2410	2729
NO	2025	2730
NO	2213	2731
NO	2313	2733
NO	1975	2735
NO	1693	2739
NO	2059	2741
NO	2237	2742
NO	2309	2744
NO	2767	2745
NO	1742	2747
NO	1232	2749
NO	2641	2753
NO	1531	2754
NO	1125	2755
NO	2294	2756
NO	2031	2757
NO	2033	2758
NO	2044	2760
NO	1935	2762
NO	1674	2763
NO	2376	2765
NO	1530	2766
NO	2021	2767
NO	1836	2768
NO	1954	2769
NO	2849	2770
NO	1509	2776
NO	2394	2777
NO	2334	2780
NO	1315	2781
NO	1385	2786
NO	2063	2787
NO	1775	2788
NO	2529	2789
NO	2339	2790
NO	2289	2796
NO	2426	2797
NO	2094	2798
NO	2011	2799
NO	2543	2801
NO	2307	2803
NO	1512	2804
NO	1225	2805
NO	2634	2806
NO	1771	2808
NO	1494	2809
NO	1143	2817
NO	2220	2818
NO	1845	2819
NO	2442	2820
NO	1876	2821
NO	1008	2822
NO	2726	2823
NO	2139	2824
NO	1782	2825
NO	1978	2831
NO	1593	2832
NO	1772	2833
NO	1171	2836
NO	1154	2840
NO	2196	2842
NO	2056	2844
NO	2173	2847
NO	1155	2848
NO	2226	2850
NO	1359	2851
NO	2374	2853
NO	2563	2855
NO	1649	2856
NO	1611	2857
NO	2546	2858
NO	1568	2859
NO	1847	2862
NO	2344	2864
NO	2246	2868
NO	2686	2869
NO	1525	2870
NO	2174	2872
NO	1948	2873
NO	2326	2874
NO	2243	2877
NO	1947	2878
NO	2016	2879
NO	1532	2881
NO	1426	2884
NO	2456	2886
NO	2662	2887
NO	1133	2889
NO	2265	2890
NO	1405	2891
NO	2341	2892
NO	1710	2893
NO	2032	2895
NO	1931	2897
NO	1722	2898
NO	1395	2899
NO	1918	2905
NO	1522	2907
NO	2806	2908
NO	2416	2909
NO	2510	2911
NO	1594	2913
NO	2168	2914
NO	1970	2915
NO	2752	2917
NO	2124	2923
NO	1689	2927
NO	2110	2932
NO	1863	2933
NO	1063	2934
NO	1549	2935
NO	2512	2937
NO	2234	2938
NO	1645	2945
NO	2138	2946
NO	1205	2947
NO	2380	2948
NO	1652	2950
NO	2921	2952
NO	1039	2953
NO	1731	2956
NO	2548	2962
NO	2516	2963
NO	2961	2964
NO	1727	2965
NO	2030	2966
NO	1629	2967
NO	2549	2968
NO	1976	2969
NO	2432	2970
NO	1577	2971
NO	2017	2972
NO	1365	2975
NO	2439	2976
NO	1493	2979
NO	1646	2982
NO	1407	2985
NO	1666	2987
NO	1147	2988
NO	899	2990
NO	2603	2991
NO	2268	2992
NO	1574	2993
NO	2055	2994
NO	2390	2995
NO	2176	2996
NO	1372	2998
NO	1957	3001
NO	2590	3003
NO	1590	3004
NO	2301	3005
NO	2370	3006
NO	2530	3007
NO	1846	3009
NO	2608	3010
NO	1870	3012
NO	2362	3015
NO	1834	3018
NO	1989	3019
NO	2069	3025
NO	2431	3026
NO	1087	3028
NO	2853	3031
NO	1416	3032
NO	1394	3033
NO	900	3034
NO	2244	3035
NO	1950	3036
NO	2953	3037
NO	2188	3038
NO	2489	3042
NO	2555	3043
NO	2846	3045
NO	1165	3047
NO	2980	3048
NO	2649	3049
NO	2678	3050
NO	1403	3051
NO	3163	3052
NO	2247	3053
NO	1678	3055
NO	1237	3059
NO	1605	3060
NO	2531	3062
NO	1313	3063
NO	2151	3066
NO	1409	3073
NO	2501	3074
NO	1913	3075
NO	2054	3078
NO	1137	3081
NO	763	3082
NO	1986	3083
NO	3073	3084
NO	2047	3085
NO	2711	3086
NO	1575	3087
NO	2701	3088
NO	1520	3089
NO	2049	3092
NO	1413	3094
NO	2088	3096
NO	2222	3099
NO	2671	3100
NO	2607	3101
NO	2871	3102
NO	2383	3103
NO	1972	3104
NO	1862	3106
NO	1466	3107
NO	1319	3108
NO	1740	3109
NO	2923	3111
NO	2471	3113
NO	2837	3114
NO	1471	3115
NO	2270	3116
NO	2550	3117
NO	2448	3118
NO	2200	3119
NO	2495	3121
NO	2184	3122
NO	1360	3123
NO	2041	3124
NO	2827	3128
NO	1715	3130
NO	2804	3134
NO	2484	3135
NO	1369	3136
NO	1418	3139
NO	2461	3140
NO	1960	3141
NO	2171	3144
NO	1364	3145
NO	1419	3148
NO	1456	3149
NO	2250	3150
NO	2131	3151
[truncated: 2,848 more rows]

## Sheet: Fig S4
EDGE.median	Rank	cumEDGE
25.1308	0.0159923	0.807168
20.1312	0.0319846	1.45376
19.8501	0.047977	2.09132
19.6839	0.0639693	2.72354
19.5437	0.0799616	3.35126
16.4663	0.0959539	3.88013
15.1416	0.111946	4.36646
14.2692	0.127939	4.82477
14.2319	0.143931	5.28188
12.6233	0.159923	5.68732
12.2705	0.175916	6.08144
12.219	0.191908	6.4739
11.5085	0.2079	6.84353
11.3069	0.223893	7.2067
11.2946	0.239885	7.56946
11.1949	0.255877	7.92903
10.4424	0.27187	8.26443
10.0015	0.287862	8.58566
9.92377	0.303854	8.9044
9.92292	0.319846	9.22311
9.77255	0.335839	9.53699
9.76888	0.351831	9.85076
9.36378	0.367823	10.1515
9.24538	0.383816	10.4485
8.85808	0.399808	10.733
8.70459	0.4158	11.0125
8.53918	0.431793	11.2868
8.52941	0.447785	11.5608
8.27873	0.463777	11.8267
7.94715	0.47977	12.0819
7.58917	0.495762	12.3257
7.3026	0.511754	12.5602
7.221	0.527747	12.7922
7.18018	0.543739	13.0228
7.07496	0.559731	13.25
7.0234	0.575724	13.4756
7.00486	0.591716	13.7006
6.84684	0.607708	13.9205
6.74471	0.623701	14.1371
6.66356	0.639693	14.3512
6.61663	0.655685	14.5637
6.53215	0.671678	14.7735
6.30503	0.68767	14.976
6.18087	0.703662	15.1745
6.02152	0.719655	15.3679
5.99251	0.735647	15.5604
5.83271	0.751639	15.7477
5.59897	0.767632	15.9275
5.51447	0.783624	16.1047
5.43424	0.799616	16.2792
5.41141	0.815609	16.453
5.27213	0.831601	16.6223
5.21867	0.847593	16.79
5.11842	0.863585	16.9544
4.95799	0.879578	17.1136
4.9161	0.89557	17.2715
4.90856	0.911562	17.4292
4.83079	0.927555	17.5843
4.80704	0.943547	17.7387
4.79292	0.959539	17.8927
4.78312	0.975532	18.0463
4.75906	0.991524	18.1991
4.7176	1.00752	18.3507
4.6884	1.02351	18.5013
4.64679	1.0395	18.6505
4.56339	1.05549	18.7971
4.51182	1.07149	18.942
4.46958	1.08748	19.0855
4.386	1.10347	19.2264
4.37332	1.11946	19.3669
4.35878	1.13545	19.5069
4.34044	1.15145	19.6463
4.33635	1.16744	19.7856
4.30767	1.18343	19.9239
4.27118	1.19942	20.0611
4.2395	1.21542	20.1973
4.19992	1.23141	20.3322
4.16445	1.2474	20.4659
4.12822	1.26339	20.5985
4.08146	1.27939	20.7296
4.07108	1.29538	20.8604
4.05404	1.31137	20.9906
3.88435	1.32736	21.1153
3.87582	1.34336	21.2398
3.79274	1.35935	21.3616
3.79045	1.37534	21.4834
3.73784	1.39133	21.6034
3.71048	1.40732	21.7226
3.68971	1.42332	21.8411
3.673	1.43931	21.9591
3.64483	1.4553	22.0762
3.63676	1.47129	22.193
3.62586	1.48729	22.3094
3.6131	1.50328	22.4255
3.56002	1.51927	22.5398
3.55393	1.53526	22.654
3.5264	1.55126	22.7672
3.51101	1.56725	22.88
3.50836	1.58324	22.9927
3.46873	1.59923	23.1041
3.46123	1.61522	23.2153
3.44564	1.63122	23.3259
3.42056	1.64721	23.4358
3.41862	1.6632	23.5456
3.41158	1.67919	23.6552
3.41014	1.69519	23.7647
3.3715	1.71118	23.873
3.26454	1.72717	23.9778
3.24519	1.74316	24.0821
3.21782	1.75916	24.1854
3.19641	1.77515	24.2881
3.19191	1.79114	24.3906
3.18572	1.80713	24.4929
3.1402	1.82312	24.5938
3.1086	1.83912	24.6936
3.07659	1.85511	24.7925
3.05688	1.8711	24.8906
3.05345	1.88709	24.9887
3.04031	1.90309	25.0864
3.02914	1.91908	25.1837
3.01995	1.93507	25.2807
3.01275	1.95106	25.3774
3.00706	1.96706	25.474
3.00449	1.98305	25.5705
3.00029	1.99904	25.6669
2.95559	2.01503	25.7618
2.94681	2.03103	25.8564
2.94411	2.04702	25.951
2.89992	2.06301	26.0441
2.89541	2.079	26.1371
2.89505	2.09499	26.2301
2.87753	2.11099	26.3226
2.8727	2.12698	26.4148
2.87215	2.14297	26.5071
2.86549	2.15896	26.5991
2.86377	2.17496	26.6911
2.84465	2.19095	26.7825
2.82674	2.20694	26.8732
2.82139	2.22293	26.9639
2.80579	2.23893	27.054
2.79803	2.25492	27.1438
2.7901	2.27091	27.2335
2.78984	2.2869	27.3231
2.77989	2.30289	27.4124
2.76871	2.31889	27.5013
2.76139	2.33488	27.59
2.73664	2.35087	27.6779
2.73048	2.36686	27.7656
2.68128	2.38286	27.8517
2.67329	2.39885	27.9376
2.66854	2.41484	28.0233
2.64943	2.43083	28.1084
2.63468	2.44683	28.193
2.60694	2.46282	28.2767
2.60093	2.47881	28.3603
2.59767	2.4948	28.4437
2.59686	2.51079	28.5271
2.59037	2.52679	28.6103
2.56358	2.54278	28.6926
2.54724	2.55877	28.7744
2.54279	2.57476	28.8561
2.53361	2.59076	28.9375
2.49961	2.60675	29.0178
2.49857	2.62274	29.098
2.48139	2.63873	29.1777
2.46562	2.65473	29.2569
2.46463	2.67072	29.3361
2.45773	2.68671	29.415
2.45594	2.7027	29.4939
2.44964	2.7187	29.5726
2.4423	2.73469	29.651
2.43435	2.75068	29.7292
2.42314	2.76667	29.807
2.40183	2.78266	29.8842
2.39676	2.79866	29.9612
2.39599	2.81465	30.0381
2.3877	2.83064	30.1148
2.38113	2.84663	30.1913
2.37437	2.86263	30.2676
2.36649	2.87862	30.3436
2.35869	2.89461	30.4193
2.35377	2.9106	30.4949
2.34127	2.9266	30.5701
2.34096	2.94259	30.6453
2.31487	2.95858	30.7197
2.2903	2.97457	30.7932
2.28354	2.99056	30.8666
2.25794	3.00656	30.9391
2.25754	3.02255	31.0116
2.24697	3.03854	31.0838
2.2466	3.05453	31.1559
2.21084	3.07053	31.2269
2.20567	3.08652	31.2978
2.18039	3.10251	31.3678
2.17696	3.1185	31.4377
2.17385	3.1345	31.5075
2.17316	3.15049	31.5773
2.1682	3.16648	31.647
2.15342	3.18247	31.7162
2.15018	3.19846	31.7852
2.14061	3.21446	31.854
2.13645	3.23045	31.9226
2.13572	3.24644	31.9912
2.13343	3.26243	32.0597
2.133	3.27843	32.1282
2.12643	3.29442	32.1965
2.12562	3.31041	32.2648
2.12536	3.3264	32.333
2.12151	3.3424	32.4012
2.12122	3.35839	32.4693
2.11435	3.37438	32.5372
2.10912	3.39037	32.605
2.10797	3.40636	32.6727
2.08122	3.42236	32.7395
2.07061	3.43835	32.806
2.0616	3.45434	32.8722
2.0557	3.47033	32.9383
2.04264	3.48633	33.0039
2.04216	3.50232	33.0695
2.03715	3.51831	33.1349
2.03492	3.5343	33.2003
2.03413	3.5503	33.2656
2.03234	3.56629	33.3309
2.02463	3.58228	33.3959
2.00676	3.59827	33.4604
2.00356	3.61427	33.5247
1.99947	3.63026	33.5889
1.99787	3.64625	33.6531
1.98379	3.66224	33.7168
1.97972	3.67823	33.7804
1.97967	3.69423	33.844
1.9775	3.71022	33.9075
1.97592	3.72621	33.971
1.97187	3.7422	34.0343
1.97042	3.7582	34.0976
1.95815	3.77419	34.1605
1.95563	3.79018	34.2233
1.95297	3.80617	34.286
1.94864	3.82217	34.3486
1.94769	3.83816	34.4112
1.93918	3.85415	34.4734
1.93437	3.87014	34.5356
1.93255	3.88613	34.5976
1.92474	3.90213	34.6595
1.91729	3.91812	34.721
1.91367	3.93411	34.7825
1.90336	3.9501	34.8436
1.90229	3.9661	34.9047
1.90124	3.98209	34.9658
1.90038	3.99808	35.0268
1.89833	4.01407	35.0878
1.8828	4.03007	35.1483
1.88133	4.04606	35.2087
1.87959	4.06205	35.2691
1.87877	4.07804	35.3294
1.87683	4.09403	35.3897
1.87395	4.11003	35.4499
1.86161	4.12602	35.5097
1.85117	4.14201	35.5691
1.85082	4.158	35.6286
1.848	4.174	35.6879
1.8476	4.18999	35.7473
1.84615	4.20598	35.8066
1.8446	4.22197	35.8658
1.8405	4.23797	35.9249
1.83692	4.25396	35.9839
1.83632	4.26995	36.0429
1.83054	4.28594	36.1017
1.81887	4.30194	36.1601
1.81644	4.31793	36.2185
1.81621	4.33392	36.2768
1.814	4.34991	36.3351
1.81112	4.3659	36.3933
1.80935	4.3819	36.4514
1.80869	4.39789	36.5095
1.80483	4.41388	36.5674
1.80301	4.42987	36.6253
1.80279	4.44587	36.6832
1.79878	4.46186	36.741
1.79538	4.47785	36.7987
1.7865	4.49384	36.8561
1.78206	4.50984	36.9133
1.7673	4.52583	36.9701
1.76581	4.54182	37.0268
1.76573	4.55781	37.0835
1.7655	4.5738	37.1402
1.7604	4.5898	37.1967
1.75547	4.60579	37.2531
1.74638	4.62178	37.3092
1.74586	4.63777	37.3653
1.74006	4.65377	37.4212
1.73894	4.66976	37.477
1.73083	4.68575	37.5326
1.72877	4.70174	37.5881
1.71532	4.71774	37.6432
1.70344	4.73373	37.698
1.69954	4.74972	37.7525
1.69831	4.76571	37.8071
1.69683	4.7817	37.8616
1.69663	4.7977	37.9161
1.69568	4.81369	37.9705
1.6946	4.82968	38.025
1.69438	4.84567	38.0794
1.69386	4.86167	38.1338
1.68936	4.87766	38.1881
1.6863	4.89365	38.2422
1.68509	4.90964	38.2963
1.68412	4.92564	38.3504
1.68212	4.94163	38.4045
1.67961	4.95762	38.4584
1.67367	4.97361	38.5122
1.67332	4.9896	38.5659
1.67306	5.0056	38.6196
1.67044	5.02159	38.6733
1.66168	5.03758	38.7267
1.66151	5.05357	38.78
1.66093	5.06957	38.8334
1.66053	5.08556	38.8867
1.65747	5.10155	38.94
1.65593	5.11754	38.9931
1.64896	5.13354	39.0461
1.64737	5.14953	39.099
1.64655	5.16552	39.1519
1.63995	5.18151	39.2046
1.63896	5.19751	39.2572
1.6389	5.2135	39.3099
1.63527	5.22949	39.3624
1.63503	5.24548	39.4149
1.63493	5.26147	39.4674
1.62506	5.27747	39.5196
1.62172	5.29346	39.5717
1.60997	5.30945	39.6234
1.60741	5.32544	39.675
1.60616	5.34144	39.7266
1.60005	5.35743	39.778
1.59981	5.37342	39.8294
1.59869	5.38941	39.8807
1.58543	5.40541	39.9317
1.58472	5.4214	39.9826
1.58162	5.43739	40.0334
1.58019	5.45338	40.0841
1.5787	5.46937	40.1348
1.57807	5.48537	40.1855
1.56885	5.50136	40.2359
1.56854	5.51735	40.2863
1.56496	5.53334	40.3365
1.56441	5.54934	40.3868
1.56372	5.56533	40.437
1.56321	5.58132	40.4872
1.56228	5.59731	40.5374
1.56223	5.61331	40.5876
1.56102	5.6293	40.6377
1.56047	5.64529	40.6878
1.55767	5.66128	40.7379
1.557	5.67727	40.7879
1.55032	5.69327	40.8377
1.54937	5.70926	40.8874
1.54538	5.72525	40.9371
1.53863	5.74124	40.9865
1.53419	5.75724	41.0358
1.5336	5.77323	41.085
1.52818	5.78922	41.1341
1.52536	5.80521	41.1831
1.52501	5.82121	41.2321
1.52404	5.8372	41.281
1.5226	5.85319	41.3299
1.5225	5.86918	41.3788
1.51697	5.88518	41.4275
[truncated: 5,885 more rows]

## Sheet: Fig S5
													Subtree for plots
[truncated: 707 more rows]

[truncated: 1 more sheets: Fig S6]
